# Supplementary material for: Very long-chain fatty acids drive 1-deoxySphingolipid toxicity
Source: Nat Commun. 2025 Nov 26;16:11650. doi: 10.1038/s41467-025-66687-8 (PMC12749609; doi:10.1038/s41467-025-66687-8)
Supplement: Supplementary file 4 — Source Data 1 [file 41467_2025_66687_MOESM4_ESM.xlsx]

## Sheet: Fig1
	1-deoxySa and 1-deoxySo supplementation
	1-deoxyDHCer profiles in HeLa
	Total peak areas normalised to ISTD and cell count
pmol/10e6	1-deoxySa 0.25µM			1-deoxySa 0.50µM			1-deoxySo 0.25µM			1-deoxySo 0.50µM
m18:0	9.01764	10.4614	10.8467	22.2414	25.3281	23.0159	0.357016	0.365377	0.381941	0.414308	0.391749	0.380589
m18:0/16:0	3.64251	4.55254	4.86278	11.2715	11.4722	11.0711	0.04949	0.058276	0.036079	0.068664	0.06689	0.048811
m18:0/18:0	1.8207	2.23877	2.37364	6.53409	7.00657	6.60305	0.026344	0.030301	0.020529	0.028089	0.03613	0.071626
m18:0/20:0	3.53543	4.39377	4.3027	10.7449	10.9204	10.7409	0.039369	0.058496	0.053339	0.025056	0.052374	0.051273
m18:0/22:0	24.8309	30.7044	32.6996	62.8467	66.2017	64.1805	0.330473	0.365342	0.342894	0.35938	0.426159	0.433231
m18:0/24:0	41.8435	49.9586	51.876	85.2028	91.0903	89.2615	0.724579	0.762986	0.792458	0.707668	0.875755	0.898707
m18:0/24:1	58.9591	74.0781	73.8832	135.651	144.628	138.518	0	0	0	0	0	0
m18:0/26:0	0.911996	1.08642	1.20034	2.47095	2.72391	2.753	0.051519	0.06745	0.091225	0.053797	0.057991	0.062867
	1-deoxyCer profiles in HeLa
	Data normalised to ISTD and cell count
	1-deoxySa 0.25µM			1-deoxySa 0.50µM			1-deoxySo 0.25µM			1-deoxySo 0.50µM
m18:1	9.01764	12.8672	12.4497	21.2754	24.6195	21.7312	18.2883	19.7989	18.2399	43.1715	41.8576	41.2486
m18:1/16:0	0.890517	0.979035	0.950209	2.39761	2.17147	2.10981	1.39749	1.18966	1.52911	3.28436	2.8788	3.10949
m18:1/18:0	0.948879	1.0477	1.1849	2.01647	2.20511	1.99649	0.807616	1.05704	0.771901	1.51676	1.81326	1.85899
m18:1/20:0	1.45725	13.2117	1.53323	2.42111	3.05481	2.66676	19.3436	20.4461	20.5348	42.466	39.7611	41.7735
m18:1/22:0	115.038	140.674	128.588	206.887	227.196	204.502	174.838	182.901	187.513	375.247	351.319	379.545
m18:1/24:0	185.023	220.856	210.624	293.985	334.388	310.499	292.803	304.42	311.94	541.818	551.795	599.157
m18:1/24:1	287.543	348.876	312.846	476.696	535.124	494.449	417.321	447.628	453.426	804.78	798.998	849.836
m18:1/26:0	6.73512	7.93118	7.74202	11.9584	13.6698	12.8674	13.224	13.0172	13.7149	26.3651	27.2844	29.9009
	Cell toxicity in HeLa determined by cell titerGLO and normalised to corresponding Vehicle treatment
	% of Vehicle
(µM)	1-deoxySa				1-deoxySo (14-15 Z)
0	89.2352	92.4809	111.804	106.48	107.1	109.002	96.0971	87.8001
0.1	77.0689	93.2559	93.5829	99.7852	88.9266	87.1829	83.3591	81.2102
0.2	62.4961	93.6072	86.4465	89.8172	92.1593	88.2983	78.3908	72.2197
0.4	41.413	46.8439	48.4514	47.2707	101.553	92.7226	91.5149	85.608
0.6	33.6731	41.6847	41.9045	37.9635	84.1397	98.0384	81.0029	77.1831
0.8	38.3117	34.8575	39.5779	39.8248	80.4965	83.9863	75.9909	79.5604
1	21.461	18.9607	18.8543	20.2674	83.1709	82.691	72.9595	68.3703
1.2	12.6514	11.0775	9.41191	11.042	85.0386	81.0989	77.6418	71.5445
1.4	7.11046	5.34073	3.6883	4.1139	93.3761	94.432	91.1272	73.9253
1.6	2.30704	2.29866	1.97192	1.67673	88.1096	96.9645	82.766	73.8487
2	0.298259	0.327861	0.295466	0.342383	91.7463	90.3733	88.8357	97.2239
3	0.149129	0.253576	0.273683	0.280386	41.0815	31.7418	29.1952	17.8196
	FB1 treatment
	d3-1-deoxyDHCer profiles in HeLa
	Total peak areas normalised to ISTD and cell count										FB1 treatment
pmol/10e6	Vehicle			FB1							P value	Adjusted P Value
m18:0+3	7.47089	6.60319	4.58634	33.4995	31.3023	30.2207				m18:0+3	<0,000001	<0,000001
m18:0/16:0+3	4.159	3.5584	2.52052	0.953507	0.884736	0.829604				m18:0/16:0+3	0.232932	0.653792
m18:0/18:0+3	1.93627	1.64139	0.985067	0.412296	0.361543	0.405918				m18:0/18:0+3	0.590653	0.867135
m18:0/20:0+3	2.17866	1.9619	1.44481	0.435177	0.371294	0.428094				m18:0/20:0+3	0.489726	0.867135
m18:0/22:0+3	15.1536	13.9548	9.24053	6.46445	5.43056	5.70672				m18:0/22:0+3	0.002184	0.013032
m18:0/24:0+3	33.629	34.3816	24.3971	27.477	23.0521	24.1545				m18:0/24:0+3	0.007649	0.037666
m18:0/24:1+3	37.4292	35.6614	24.5561	21.4656	18.4267	19.9106				m18:0/24:1+3	<0,000001	6e-06
m18:0/26:0+3	0.744788	0.758785	0.427659	0.335107	0.265591	0.308754				m18:0/26:0+3	0.870675	0.870675
	FB1 treatment
	1-deoxySa toxicity in HeLa determined by cell titerGLO and normalised to corresponding 0µM 1-deoxySa treatment
1-deoxySa (µM)	Control			FB1
	%	SD	N	%	SD	N
0	100	7.7724	3	100	4.10808	4
0.2	93.1647	4.51913	3	90.7228	9.43477	4
0.4	34.7572	1.37586	3	87.0777	9.16054	4
0.6	17.1889	0.775876	3	86.5394	3.69692	4
0.8	7.27248	0.53929	3	81.5883	3.41721	4
1	17.4673	2.12606	3	76.8923	7.16902	4
1.2	9.95152	0.623929	3	71.5833	5.25682	4
1.4	9.12744	0.711354	3	79.8566	1.7786	4
1.6	6.41806	0.249073	3	64.1768	5.34405	4
1.8	2.88426	0.234676	3	65.0726	5.9524	4
2	2.08806	0.465196	3	52.4079	10.2968	4
3	0.324942	0.019892	3	0.294701	0.05055	4

## Sheet: Fig3
	ELOVL1 siRNA treatment															10nM		20nM
	d3-1-deoxyDHCer profiles in HeLa															P value	Adjusted P Value	P value	Adjusted P Value
	Total peak areas normalised to ISTD and cell count														m18:0+3	<0,000001	<0,000001	<0,000001	<0,000001
pmol/10e6	Scr			10nM siRNA			20nM siRNA								m18:0/16:0+3	2e-06	5e-06	<0,000001	<0,000001
m18:0+3	16.991	17.4872	14.9493	36.9802	35.0702	36.4039	47.6189	43.9999	43.7761						m18:0/18:0+3	<0,000001	<0,000001	<0,000001	<0,000001
m18:0/16:0+3	5.64381	6.31551	5.97522	16.2229	16.44	17.0871	18.8839	19.0958	18.4384						m18:0/20:0+3	<0,000001	<0,000001	<0,000001	<0,000001
m18:0/18:0+3	3.94553	4.38459	4.1388	40.1941	40.3414	46.8842	62.6099	49.6281	57.0776						m18:0/22:0+3	0.449291	0.69672	0.338386	0.562266
m18:0/20:0+3	5.12082	5.33957	4.56253	26.6896	26.1315	27.7815	34.5023	33.2517	33.2444						m18:0/24:0+3	<0,000001	<0,000001	<0,000001	<0,000001
m18:0/22:0+3	28.1895	29.6373	27.6882	27.3443	25.5702	28.4404	30.6637	29.858	30.7289						m18:0/24:1+3	<0,000001	<0,000001	<0,000001	<0,000001
m18:0/24:0+3	45.9215	51.4265	48.4055	23.6981	21.8662	26.547	28.505	27.7176	28.094						m18:0/26:0+3	0.558491	0.69672	0.624674	0.624674
m18:0/24:1+3	97.1265	106.279	95.5305	39.6081	35.032	41.1516	42.1464	41.2154	41.0402
m18:0/26:0+3	1.4599	1.47335	1.46974	0.411542	0.371465	0.408761	0.510901	0.494085	0.48262
	ELOVL1 siRNA treatment
	d3-1-deoxyDHCer profiles in HeLa
	Total peak areas normalised to ISTD and cell count
pmol/10e6	Scr			10nM siRNA			20nM siRNA
m18:1+3	21.861	22.7007	19.6488	51.9557	50.4491	50.7112	59.2424	58.3527	59.9695
m18:1/16:0+3	0.184979	0	0.224567	0.597899	0.648226	0.695095	0.747035	0.80255	0.792414
m18:1/18:0+3	1.64002	1.53141	1.55273	7.11921	6.76681	7.92834	8.8516	7.47	8.82807
m18:1/20:0+3	4.0626	4.40219	3.9929	28.9592	27.8066	30.0827	36.255	35.0187	33.2811
m18:1/22:0+3	27.581	29.034	28.8704	40.5846	37.6429	41.4271	42.3147	43.2454	40.8526
m18:1/24:0+3	54.45	55.9851	52.341	25.4823	23.7388	26.2605	27.3835	28.1349	27.352
m18:1/24:1+3	122.08	126.796	113.004	55.12	50.5197	56.7789	56.2485	55.8447	52.2517
m18:1/26:0+3	2.47924	2.82647	2.56601	0.721572	0.700826	0.761527	0.80522	0.826166	0.823715
	1-deoxySa toxicity in HeLa determined by cell titerGLO and normalised to corresponding 0µM 1-deoxySa treatment
1-deoxySa (µM)	Scr			10nM siRNA			20nm siRNA
	Mean %	SD	N	Mean %	SD	N	Mean %	SD	N
0	100	0.634582	4	100	2.30688	4	100	5.39021	4
0.2	98.4172	3.57233	4	99.3455	2.5993	4	102.405	5.14908	4
0.4	58.0332	2.86322	4	100.429	1.72248	4	97.752	6.22551	4
0.6	36.6426	1.08059	4	100.295	2.08138	4	98.2609	5.7444	4
0.8	10.518	0.302868	4	97.1799	2.85973	4	93.4526	5.27843	4
1	9.83148	0.969312	4	95.4834	1.81376	4	92.8447	2.7046	4
1.2	2.88111	0.389884	4	93.5982	1.51243	4	91.3594	2.67503	4
1.4	0.630268	0.088805	4	94.2033	1.36476	4	89.362	2.20761	4
1.6	0.181995	0.134038	4	91.68	0.45239	4	82.4977	4.34385	4
2	0.111641	0.094266	4	86.8926	2.00547	4	68.9156	2.509	4
3	0.059846	0.045949	4	4.46741	2.36	4	0.536666	0.411949	4
	ELOVL1 KO x EV
	d3-1-deoxyDHCer profiles in HeLa																ELOVL1 KO
	Total peak areas normalised to ISTD and cell count																P value	Adjusted P Value
pmol/10e6	EV				ELOVL1KO											m18:0+3	<0,000001	<0,000001
m18:0+3	29.4832	33.5679	41.5908	48.3614	267.3	304.741	355.044	305.555								m18:0/16:0+3	<0,000001	<0,000001
m18:0/16:0+3	13.6761	16.0648	17.0906	21.5326	108.71	119.621	154.084	138.823								m18:0/18:0+3	<0,000001	<0,000001
m18:0/18:0+3	15.4784	17.9317	20.2175	24.8579	127.111	125.123	165.064	147.325								m18:0/20:0+3	0.006705	0.013365
m18:0/20:0+3	13.0307	14.7491	17.1511	20.2538	45.5478	45.8815	61.5626	54.8354								m18:0/22:0+3	7.3e-05	0.00022
m18:0/22:0+3	74.5879	88.1249	98.7408	115.804	35.4407	35.3978	47.2603	40.7773								m18:0/24:0+3	<0,000001	<0,000001
m18:0/24:0+3	124.722	145.469	166.321	199.024	45.0589	44.1419	59.1825	50.4679								m18:0/24:1+3	<0,000001	<0,000001
m18:0/24:1+3	114.017	159.161	172.856	205.317	37.3395	36.7562	46.8632	42.5404								m18:0/26:0+3	0.863017	0.863017
m18:0/26:0+3	2.33477	2.75724	3.24085	3.69224	0.726537	0.801616	0.926642	0.839479
	ELOVL1 KO x EV
	d3-1-deoxyCer profiles in HeLa
	Total peak areas normalised to ISTD and cell count
pmol/10e6	EV				ELOVL1KO
m18:1+3	33.8261	41.8323	50.8781	63.3215	209.344	264.064	315.341	254.721
m18:1/16:0+3	0.507221	0.700755	0.733921	0.502825	1.55526	2.33055	2.37204	2.1203
m18:1/18:0+3	1.35936	2.1451	1.92038	2.62452	13.6372	14.7594	17.7465	12.977
m18:1/20:0+3	22.2039	26.7701	30.0724	35.0898	78.5255	79.9258	102.945	89.4443
m18:1/22:0+3	160.32	183.69	201.489	235.654	64.0992	65.6449	85.5009	71.6082
m18:1/24:0+3	264.547	254.698	299.387	348.588	47.0972	47.6436	66.4165	52.905
m18:1/24:1+3	336.875	387.552	432.491	514.222	78.1308	78.5596	103.816	88.246
m18:1/26:0+3	24.8861	9.09214	9.0621	12.497	1.70403	1.81362	2.4968	2.10342
	1-deoxySa toxicity in HeLa determined by cell titerGLO and normalised to corresponding 0µM 1-deoxySa treatment
1-deoxySa (µM)	EV				ELOVL1KO
0	96.4225	101.78	100.876	100.921	98.4796	109.323	102.899	89.2987
0.05	102.549	109.575	109.445	107.171	121.619	121.936	113.524	104.325
0.1	58.179	68.4841	81.1224	73.267	114.368	115.976	117.164	100.721
0.2	43.1708	51.3022	58.1674	52.7983	107.333	117.52	121.562	109.431
0.4	36.3166	36.0593	33.6829	34.7181	111.751	108.196	113.662	100.517
0.6	34.7652	28.5864	29.7259	33.5018	108.398	113.697	114.146	98.9172
0.8	22.8017	20.7407	21.9133	19.7396	113.567	112.522	107.083	93.7423
1	13.8153	13.4733	12.5775	14.1441	110.43	105.481	100.312	89.0152
1.2	8.79061	6.89109	7.07221	6.29404	105.627	97.3203	99.8596	78.3516
1.4	5.46934	5.06808	3.93518	4.72178	98.6069	95.9135	98.3556	69.7905
1.6	6.3362	6.07077	5.69605	7.3164	74.237	76.5836	72.5442	74.6869
2	2.89627	1.90045	2.23458	2.30203	48.7659	50.4786	43.8659	54.0377
	d3-1-deoxyDHCer profiles in HeLa
	Total peak areas normalised to ISTD and cell count																	Cer5/6 KO		CerS2 KO
pmol/10e6	EV			CerS5/6 KO			CerS2 KO											P value	Adjusted P Value	P value	Adjusted P Value
m18:0+3	8.08662	9.89201	8.96123	8.22342	9.93914	9.09474	160.563	120.965	137.261								m18:0+3	0.943313	0.997154	<0,000001	<0,000001
m18:0/16:0+3	3.81016	4.32872	3.75213	0.5132	0.555776	0.568229	34.0123	25.5779	29.14								m18:0/16:0+3	0.027187	0.197889	2e-06	1.1e-05
m18:0/18:0+3	3.73279	4.48046	4.16338	4.50105	5.09604	4.77407	8.36672	6.0148	6.82259								m18:0/18:0+3	0.655538	0.99515	0.507685	0.880676
m18:0/20:0+3	2.72462	3.19197	3.16198	3.13294	3.54087	3.42776	2.60422	2.18849	2.28283								m18:0/20:0+3	0.818817	0.997154	0.880126	0.98563
m18:0/22:0+3	15.1326	18.2727	18.1023	17.6726	19.3694	19.9825	7.38909	5.35616	6.27073								m18:0/22:0+3	0.221989	0.827455	0.01921	0.074654
m18:0/24:0+3	22.4452	26.8717	25.7522	22.8956	25.4093	25.4524	15.3376	10.4878	12.1122								m18:0/24:0+3	0.769029	0.997154	0.008215	0.040404
m18:0/24:1+3	45.9205	55.6978	53.502	48.8827	55.7859	52.8856	15.7542	11.5381	13.5125								m18:0/24:1+3	0.586489	0.995001	<0,000001	<0,000001
m18:0/26:0+3	0.393392	0.49243	0.494045	0.418382	0.465526	0.458386	0.170297	0.121459	0.163495								m18:0/26:0+3	0.993285	0.997154	0.944492	0.98563
	d3-1-deoxyCer profiles in HeLa
	Total peak areas normalised to ISTD and cell count
pmol/10e6	EV			CerS5/6 KO			CerS2 KO
m18:1+3	27.6351	29.8304	31.0121	25.7265	27.9185	26.5494	155.565	154.352	162.804
m18:1/16:0+3	1.4854	1.43132	2.507	0	0	0	5.50239	5.1848	5.46184
m18:1/18:0+3	4.05758	4.20894	5.22426	4.35941	4.80469	5.2193	8.19495	7.42109	7.9046
m18:1/20:0+3	9.30007	9.30439	10.628	10.4077	10.9937	11.0745	9.69482	8.70429	8.24333
m18:1/22:0+3	108.471	102.835	128.368	116.64	116.327	124.107	23.5821	21.2442	20.756
m18:1/24:0+3	204.732	197.77	248.304	185.189	181.643	196.105	38.6218	34.6319	35.1178
m18:1/24:1+3	383.5	384.612	472.179	368.72	364.707	373.322	18.6611	17.0299	16.9003
m18:1/26:0+3	0	0	0	0	0	0	0	0	0
	1-deoxySa toxicity in HeLa determined by cell titerGLO and normalised to corresponding 0µM 1-deoxySa treatment
1-deoxySa (µM)	EV				CerS5/6 KO				CerS2 KO
0	100.628	97.3209	102.297	99.7538	90.0207	110.395	102.878	96.7061	96.5475	103.076	103.441	96.9355
0.1	59.8473	65.2856	69.8223	71.0426	97.2586	96.3725	89.7714	83.6023	100.145	100.844	109.749	102.44
0.2	50.7507	54.2151	60.7632	58.8899	69.2696	66.8681	62.5923	59.4811	98.5405	106.012	103.19	101.792
0.4	5.5699	4.1759	3.14469	3.02975	16.1348	15.5809	17.4809	17.1977	91.512	102.244	90.3965	96.6064
0.6	1.54875	1.32722	1.44473	1.6075	12.1934	12.0109	11.2122	11.4644	91.0473	94.3364	104.641	100.273
0.8	0.905041	0.967324	1.30218	1.20715	10.8269	10.4611	10.0161	9.07461	91.984	92.0757	100.07	101.688
1	0.529733	0.811294	0.903756	0.935219	10.6819	11.0312	10.0676	8.62459	86.4196	92.0152	97.1627	100.311
1.2	0.473228	0.692505	0.829273	0.747726	10.6502	9.9755	9.36987	7.88491	95.3749	98.0781	101.682	100.858
1.4	0.395534	0.575322	0.625727	0.561838	9.76868	9.78687	8.71862	6.91574	94.4752	91.4614	94.7394	101.943
1.6	0.290871	0.386544	0.385902	0.359576	9.71298	9.12583	7.88099	6.62776	89.7523	85.7512	97.0873	105.941
2	0.218314	0.326829	0.324261	0.410944	5.9586	5.75234	4.64631	3.44849	106.893	101.253	97.2194	94.0264
3	0.008347	0.080263	0.172083	0.112368	1.55969	1.20874	1.15052	0.933349	32.0257	36.6273	34.8631	35.0334

## Sheet: Fig4
	ELOVL1 inhibitor (C22) treatment
	d3-1-deoxyDHCer profiles in HeLa																0.1µM C22		0.25µM C22		0.5µM C22
	Total peak areas normalised to ISTD and cell count																P value	Adjusted P Value	P value	Adjusted P Value	P value	Adjusted P Value
pmol/10e6	Vehicle			(C22) 0.1µM			(C22) 0.25µM			(C22) 0.5µM						m18:0+3	<0,000001	<0,000001	<0,000001	<0,000001	<0,000001	<0,000001
m18:0+3	11.6196	10.5704	7.64095	28.6558	27.4544	28.8213	27.5676	26.7035	30.8313	24.9636	26.3482	21.5891				m18:0/16:0+3	0.000481	0.001921	0.000172	0.000687	0.000215	0.000861
m18:0/16:0+3	4.17955	3.57538	2.54423	10.8291	10.861	11.8381	12.1554	11.1257	14.5707	12.2592	12.0785	11.4073				m18:0/18:0+3	<0,000001	<0,000001	<0,000001	<0,000001	<0,000001	<0,000001
m18:0/18:0+3	1.94584	1.63589	0.99082	16.3404	15.8954	17.2516	18.4513	17.7154	21.463	18.3117	18.1853	16.8753				m18:0/20:0+3	0.004698	0.014029	0.002105	0.006302	0.001171	0.003508
m18:0/20:0+3	2.1176	1.96224	1.44387	7.86651	7.60379	8.21659	8.36686	8.82566	10.0149	9.40234	9.16362	8.6934				m18:0/22:0+3	0.028066	0.055344	0.120722	0.226869	0.057917	0.11248
m18:0/22:0+3	15.1697	14.1495	9.1681	8.18337	7.72854	8.825	8.74967	8.9357	10.471	8.96372	8.73909	8.78906				m18:0/24:0+3	<0,000001	<0,000001	<0,000001	1e-06	<0,000001	<0,000001
m18:0/24:0+3	32.7796	33.2918	23.8924	14.4381	13.4817	14.9979	14.7976	15.263	18.0565	15.8711	15.5155	15.5816				m18:0/24:1+3	<0,000001	<0,000001	<0,000001	<0,000001	<0,000001	<0,000001
m18:0/24:1+3	37.2139	35.5706	24.4278	13.8257	12.5701	14.4629	14.4835	14.4665	17.7076	15.2952	14.484	14.5086				m18:0/26:0+3	0.943753	0.943753	0.974302	0.974302	0.950241	0.950241
m18:0/26:0+3	0.71984	0.73537	0.426861	0.505472	0.473139	0.478494	0.513192	0.518884	0.639605	0.500616	0.500291	0.497586
	ELOVL1 inhibitor (C22) treatment
	d3-1-deoxyCer profiles in HeLa
	Total peak areas normalised to ISTD and cell count
pmol/10e6	Vehicle			(C22) 0.1µM			(C22) 0.25µM			(C22) 0.5µM
m18:1+3	11.6196	10.5704	7.64095	28.6558	27.4544	28.8213	27.5676	26.7035	30.8313	24.9636	26.3482	21.5891
m18:1/16:0+3	4.17955	3.57538	2.54423	10.8291	10.861	11.8381	12.1554	11.1257	14.5707	12.2592	12.0785	11.4073
m18:1/18:0+3	1.94584	1.63589	0.99082	16.3404	15.8954	17.2516	18.4513	17.7154	21.463	18.3117	18.1853	16.8753
m18:1/20:0+3	2.1176	1.96224	1.44387	7.86651	7.60379	8.21659	8.36686	8.82566	10.0149	9.40234	9.16362	8.6934
m18:1/22:0+3	15.1697	14.1495	9.1681	8.18337	7.72854	8.825	8.74967	8.9357	10.471	8.96372	8.73909	8.78906
m18:1/24:0+3	32.7796	33.2918	23.8924	14.4381	13.4817	14.9979	14.7976	15.263	18.0565	15.8711	15.5155	15.5816
m18:1/24:1+3	37.2139	35.5706	24.4278	13.8257	12.5701	14.4629	14.4835	14.4665	17.7076	15.2952	14.484	14.5086
m18:1/26:0+3	0.71984	0.73537	0.426861	0.505472	0.473139	0.478494	0.513192	0.518884	0.639605	0.500616	0.500291	0.497586
	1-deoxySa toxicity in HeLa determined by cell titerGLO and normalised to corresponding 0µM 1-deoxySa treatment
1-deoxySa (µM)	Vehicle			0,25µM ELOVL1i			0,5µM ELOVL1i
	Mean %	SD	N	Mean %	SD	N	Mean %	SD	N
0	100	5.34856	4	100	2.7618	4	100	3.87887	4
0.2	106.305	7.04132	4	103.633	6.70657	4	105.674	3.80872	4
0.4	100.75	4.14648	4	109.608	4.2937	4	102.761	4.62472	4
0.6	68.9573	2.61311	4	103.54	8.5405	4	101.085	6.99993	4
0.8	50.9473	8.45971	4	105.727	3.29158	4	102.502	2.76906	4
1	37.0556	6.49898	4	104.146	2.04194	4	102.865	9.44332	4
1.2	17.5535	8.97863	4	98.8171	4.6825	4	100.787	5.68391	4
1.4	11.1986	4.70278	4	104.234	3.02376	4	98.4078	5.56003	4
1.6	3.31566	1.72286	4	93.1523	4.91065	4	102.092	1.87464	4
2	1.2896	0.316276	4	92.2777	8.10876	3	100.802	8.38875	4
3	0.34226	0.05638	4	50.1704	5.78363	4	37.0891	13.9032	4
	Seahorse Mitostress output normalised to Crystal Violet Staining in HeLa after 1-deoxySa treatment
Time (minutes)	Vehicle				Vehicle 1-deoxySa				ELOVL1i (C22)				ELOVL1i (C22) 1-deoxySa
1.37774	333.443	281.794	390.383	551.099	91.0427	91.3992	74.3825	105.542	280.551	284.038	317.214	342.963	314.657	242.557	279.555	387.401
9.92318	331.658	282.691	386.192	542.883	85.6703	84.5409	71.7869	101.63	282.897	283.858	313.566	337.127	310.265	239.106	274.16	385.279
18.4608	334.02	287.05	390.343	544.48	91.9271	85.1504	68.8689	100.739	285.113	290.237	322.755	340.807	311.65	245.831	274.912	385.75
27.1287	120.787	90.9791	136.672	164.229	41.1971	42.0235	37.7936	48.995	116.996	128.159	132.842	116.896	105.615	105.497	105.898	126.597
35.7033	145.878	128.882	185.887	206.367	46.2289	45.4517	50.11	54.7535	152.488	167.783	181.836	159.135	134.523	136.785	140.153	167.573
44.2656	160.752	138.945	207.555	233.885	47.5724	51.2691	39.2998	54.2372	163.07	177.357	196.841	176.045	147.848	142.94	152.854	187.744
52.9369	402.738	466.511	503.093	621.532	104.675	99.3038	80.2176	110.734	463.774	419.76	481.837	526.799	486.692	325.589	393.195	433.03
61.5026	345.46	390.075	369.008	497.112	87.3015	88.3697	71.856	88.9446	360.222	470.409	409.547	380.937	344.856	258.192	288.3	330.245
70.004	295.221	311.183	308.606	418.262	75.6264	71.0083	61.4056	77.5763	291.77	285.094	330.687	298.53	276.248	211.756	230.8	274.696
78.6211	53.432	18.0647	55.7503	64.8163	18.9717	55.5579	22.3682	24.776	46.3616	126.479	59.8088	38.5168	28.9483	41.7358	42.9794	44.48
87.1748	56.5886	16.7123	63.2045	67.3419	18.4841	13.8372	21.3441	25.6242	46.4686	18.9172	59.7077	41.7235	30.847	42.0922	42.7888	46.4064
95.6901	55.3056	15.3887	62.2095	66.175	19.4013	23.1604	21.6035	24.5347	46.8353	47.3722	58.0147	41.2186	32.6559	42.042	42.6754	45.9695

## Sheet: Fig5
	ELOVL1 inhibitor (C22) treatment + fatty acids Na+ BSA complexes supplementation
	1-deoxyDHCer profiles in HeLa
	Total peak areas normalised to ISTD and cell count																		16:0 supplementation		24:0 supplementation		24:1 supplementation
pmol/10e6	1-deoxySa			1-deoxySa + ELOVL1i (C22)			1-deoxySa + ELOVL1i (C22) + 16:0			1-deoxySa + ELOVL1i (C22) + 24:0			1-deoxySa + ELOVL1i (C22)+ 24:1						P value	Adjusted P Value	P value	Adjusted P Value	P value	Adjusted P Value
m18:0	8.08662	9.89201	8.96123	41.1331	34.4644	30.3825	34.2378	30.58	32.6912	9.83332	9.05291	9.41229	8.79888	9.14137	7.88401			m18:0	0.141906	0.600784	<0,000001	<0,000001	<0,000001	<0,000001
m18:0/16:0	3.81016	4.32872	3.75213	20.7408	16.1256	15.8365	29.3163	27.3268	29.3985	6.79754	5.91999	6.42018	4.07395	4.01433	3.75738			m18:0/16:0	1e-06	9e-06	1e-06	5e-06	<0,000001	<0,000001
m18:0/18:0	3.73279	4.48046	4.16338	28.6115	23.5203	21.5522	51.0722	45.4206	49.6978	9.85252	8.45533	9.67689	1.75875	1.73815	1.65706			m18:0/18:0	<0,000001	<0,000001	<0,000001	<0,000001	<0,000001	<0,000001
m18:0/20:0	2.72462	3.19197	3.16198	11.3969	9.74924	9.06943	10.659	9.42278	10.0194	5.97788	5.05119	5.60478	0.675635	0.630165	0.617366			m18:0/20:0	0.983913	0.999768	0.020689	0.06079	1.6e-05	3.7e-05
m18:0/22:0	15.1326	18.2727	18.1023	13.7233	11.4766	10.8447	12.5026	11.2835	12.1675	12.4514	10.9485	11.4365	2.51386	2.55033	2.2605			m18:0/22:0	0.987203	0.999768	0.829943	0.971081	1.2e-05	3.7e-05
m18:0/24:0	22.4452	26.8717	25.7522	15.94	13.955	13.0651	13.812	11.7794	12.9113	70.9416	64.2983	68.6979	2.90469	2.844	2.697			m18:0/24:0	0.433968	0.941896	<0,000001	<0,000001	<0,000001	2e-06
m18:0/24:1	45.9205	55.6978	53.502	27.0861	22.0765	20.6188	23.1915	20.8738	22.5565	18.8104	15.9519	18.0096	92.9627	97.291	89.7371			m18:0/24:1	0.578253	0.968362	0.004589	0.018228	<0,000001	<0,000001
m18:0/26:0	0.393392	0.49243	0.494045	0.616229	0.485953	0.476022	0.38002	0.341821	0.419397	0.345833	0.317878	0.331804	0.051001	0.243864	0.069697			m18:0/26:0	0.938567	0.999768	0.91748	0.971081	0.828728	0.828728
	ELOVL1 inhibitor (C22) treatment + fatty acids Na+ BSA complexes supplementation
	1-deoxySa toxicity in HeLa determined by cell titerGLO and normalised to corresponding 0µM 1-deoxySa treatment
1-deoxySa (µM)	BSA + (C22)				16:0 + (C22)				24:0 + (C22)				24:1 + (C22)
0	93.0251	99.8651	108.048	99.0617	113.864	94.1325	92.6514	99.3517	102.581	108.616	100.587	88.2163	108.1	110.325	98.6541	82.9208
0.25	77.3594	99.8828	106.932	85.1494	74.9941	80.1144	94.6584	83.6862	74.7395	78.2967	73.3722	68.7014	56.8175	62.0654	51.9981	38.8156
0.5	93.0246	101.737	99.772	109.045	69.0097	77.9035	82.6807	79.4414	69.3841	72.9148	72.0859	78.8296	12.156	13.0838	12.0074	14.7817
0.75	94.0311	99.5501	102.141	93.5256	59.5549	69.5982	93.0166	97.3572	53.8803	52.7896	49.2164	48.9074	2.0004	5.40191	4.02963	6.57119
1	87.2683	96.8507	107.206	96.0481	64.0718	65.61	67.0648	66.6406	44.0008	35.0582	33.3627	32.3326	0.256637	0.0704217	0.0713669	0.0642775
1.5	85.287	76.0545	71.3845	65.0105	45.0635	28.9424	28.8003	25.298	24.7559	20.815	22.4804	20.9168	0.095471	0.0316661	0.0250493	0.0155967
	BAX inhibition and mPTP inhibition by CsA
	1-deoxySa toxicity in HeLa determined by cell titerGLO and normalised to corresponding 0µM 1-deoxySa treatment
1-deoxySa (µM)	Vehicle				BAXi				Adjusted P Value	CsA				Adjusted P Value
0	98.4917	104.788	102.039	94.6811	95.6915	99.4204	103.217	101.671	> 0,9999	104.174	103.597	97.7032	94.5265	> 0,9999
0.1	93.5191	93.8141	89.0301	87.1975	99.5602	100.637	108.692	105.891	0.00330156	118.43	108.485	108.069	93.0348	0.0260939
0.25	49.1102	62.6825	57.6153	65.0633	85.4252	101.441	105.677	111.075	0.000657077	114.573	104.924	102.564	89.1579	0.000424862
0.5	41.9122	48.8021	52.0079	54.3932	78.0497	80.5001	96.3434	92.3508	0.000363814	93.0215	89.2181	88.9178	72.9622	0.000407966
0.75	33.0565	33.467	42.0849	38.7586	58.5326	54.7006	69.5844	69.437	0.000978917	74.332	73.586	66.9018	61.5309	0.000131005
	Mitochondrial Swelling Normalised to untreated Control mitochondria
	m18:0/24:1	m18:0/24:0	d18:0/24:1	d18:0/24:0			m18:0/24:0	m18:0/16:0	m18:1/24:0	m18:1/16:0
	-0.292369	-0.160898	0.085256	-0.114146			-0.219388	-0.181143	-0.10424	-0.0121174
	-0.3292	-0.166137	-0.0682852	-0.12337			-0.242122	-0.128341	-0.0597069	-0.0271309
	-0.273514	-0.128421	-0.0697471	0.106075			-0.257583	-0.151578	0.0111321	-0.0233695
	-0.189889	-0.125966	-0.0798165	-0.0152123			-0.173886	-0.16699	-0.0332639	-0.0452736
	-0.166153	-0.182409	-0.0759564	-0.00167883			-0.173886	-0.152021	0.0318412	-0.0184717
	-0.173915	-0.143389	-0.0556468	-0.0184703			-0.200788	-0.168145	-0.0472296	-0.044217
	P value	0.0159	0.0005	0.0008				0.0078	<0,0001	<0,0001
		Timeline of Mitochondrial Swelling Normalised to untreated Control mitochondria
	Time (min)	Vehicle						m18:0/24::1						m18:0/24:1 + CsA						Ca2+
	10	-0.0315951	0.0372107	-0.0064604	-0.0472712	0.0723432	-0.0279454	-0.360668	-0.282718	-0.239767	-0.262874	-0.291078	-0.259928	-0.0906877	-0.00318321	-0.0941886	-0.124409	-0.142288	-0.368435	-0.134375	-0.109788	-0.167048	-0.343337	-0.248068	-0.402317
	20	-0.0178318	0.0386104	-0.0215788	-0.0677755	0.0727534	-0.00843553	-0.484839	-0.398005	-0.257494	-0.0639233	-0.238236	-0.1673	0.0240288	0.0156959	-0.026593	-0.106316	-0.153317	-0.21769	-0.1912	-0.134084	-0.159528	-0.313104	-0.233033	-0.4012
	30	-0.0650774	0.062387	-0.000147162	-0.0551116	0.0627434	-0.0100937	-0.539081	-0.402477	-0.400918	-0.194095	-0.324956	-0.215329	-0.11322	-0.0631921	-0.234321	-0.1622	-0.159452	-0.330527	-0.0101396	-0.0372838	-0.0674556	-0.310556	-0.315644	-0.472387
	40	0.0552859	-0.020181	-0.03681	-0.0385989	0.0724447	-0.0366798	-0.565804	-0.527051	-0.31245	-0.257706	-0.264305	-0.248211	-0.105327	0.0917838	-0.232364	-0.0175149	-0.0771582	-0.23302	-0.160765	-0.114439	-0.230271	-0.302143	-0.276213	-0.441029
	50	-0.0587645	0.0586892	-0.00230438				-0.587192	-0.465263	-0.634693				0.153573	0.15007	0.0575903				-0.198411	-0.290132	-0.190456
	60	-0.0742284	0.0656261	0.005216				-0.737358	-0.55208	-0.563778				0.0204403	0.00471423	-0.266661				-0.699985	-0.534967	-0.103072

## Sheet: SF1
	Isolated Chicken Dorsal Root Ganglia after whole embryo treatment with ELOVL1i (C22)
mol%	Vehicle			ELOVL1i (22)				P value
m18:0/14:0	0	0	0	0	0	1.27802	0	0.436588
m18:0/16:0	31.7643	26.2125	17.3029	18.5024	20.2817	24.1827	17.0519	0.255926
m18:0/18:0	6.57743	15.021	19.4845	25.2423	19.8188	28.1846	28.8261	0.031434
m18:0/20:0	3.85103	6.82791	10.0348	12.5108	10.4205	12.1711	13.1694	0.025833
m18:0/22:0	14.4875	16.7174	14.2136	8.40963	12.7772	8.9048	10.9164	0.015545
m18:0/23:0	3.92984	4.795	3.9482	2.58964	3.98635	2.42245	4.05879	0.154149
m18:0/24:0	23.9632	17.0677	19.9939	21.211	18.8667	13.0735	14.7238	0.277688
m18:0/24:1	15.0913	12.6923	14.3856	11.2076	12.9266	9.78295	11.2536	0.035363
m18:0/26:0	0.335436	0.666121	0.636492	0.326668	0.922039	0	0	0.429186
mol%	Vehicle			ELOVL1i				P value
m18:0/14:0+3	0	0	0	0	0	0	0
m18:0/16:0+3	21.7934	18.6396	13.8521	17.6595	18.3989	22.6238	15.4411	0.87464
m18:0/18:0+3	27.5333	24.4073	19.5598	15.7338	20.0879	28.1646	25.1807	0.700839
m18:0/20:0+3	13.9078	13.1122	12.8409	11.4427	18.304	14.1222	15.2339	0.421594
m18:0/22:0+3	10.28	12.1849	14.3125	11.4321	13.4494	9.75196	13.3339	0.858553
m18:0/23:0+3	1.8731	2.20919	2.02633	1.88312	1.89928	1.99896	2.29595	0.908325
m18:0/24:0+3	12.7617	16.7025	25.2033	33.4368	18.5566	14.2114	19.1662	0.614943
m18:0/24:1+3	11.8507	12.7444	11.8498	8.28306	9.12304	9.12723	9.16663	0.000273
m18:0/26:0+3	0	0	0.187179	0.121872	0.111646	0	0.102628	0.741279
mol%	Vehicle			ELOVL1i				P value
m18:1/14:0	0	0	0	0	0	0	0
m18:1/16:0	5.02533	1.29825	0.397451	2.61345	2.42397	0.619207	2.92194	0.945616
m18:1/18:0	10.8465	16.9309	16.7574	27.8506	23.6394	33.7106	23.0949	0.014765
m18:1/20:0	3.29189	3.23685	3.26945	4.78694	4.9177	4.91323	4.77124	<0,000001
m18:1/22:0	20.4827	18.8875	17.8301	14.3736	17.4406	13.3432	16.3154	0.033409
m18:1/23:0	11.6714	10.8648	11.4409	6.22014	7.34206	4.99985	7.24237	0.000803
m18:1/24:0	17.9148	19.2957	19.8689	22.2474	19.206	16.8156	19.1467	0.82486
m18:1/24:1	30.6402	29.4053	30.3319	21.7098	24.9473	25.5984	26.5075	0.007956
m18:1/26:0	2.02986	2.82939	2.04079	5.31824	2.10017	0	0	0.778844
