# Supplementary material for: Very long-chain fatty acids drive 1-deoxySphingolipid toxicity
Source: Nat Commun. 2025 Nov 26;16:11650. doi: 10.1038/s41467-025-66687-8 (PMC12749609; doi:10.1038/s41467-025-66687-8)
Supplement: Supplementary file 5 — Source Data 2 [file 41467_2025_66687_MOESM5_ESM.txt]

sgId	sublibrary	gene	transcripts	sequence
A1BG_-_58858617.23-P1	h3_top5	A1BG	P1	GGAGACCCAGCGCTAACCAG
A1BG_-_58858788.23-P1	h3_top5	A1BG	P1	GGGGCACCCAGGAGCGGTAG
A1BG_+_58858964.23-P1	h3_top5	A1BG	P1	GCTCCGGGCGACGTGGAGTG
A1BG_-_58858630.23-P1	h3_top5	A1BG	P1	GAACCAGGGGTGCCCAAGGG
A1BG_+_58858549.23-P1	h3_top5	A1BG	P1	GGCGAGGAACCGCCCAGCAA
A1BG_-_58858950.23-P1	h3_supp5	A1BG	P1	GGCAGCGCAGGACGGCATCT
A1BG_-_58858915.23-P1	h3_supp5	A1BG	P1	GAGCAGCTCGAAGGTGACGT
A1BG_-_58858991.23-P1	h3_supp5	A1BG	P1	GTCCACGTCGCCCGGAGCTG
A1BG_-_58858562.23-P1	h3_supp5	A1BG	P1	GCTGCAGGGCCTTTGCTGGG
A1BG_+_58858791.23-P1	h3_supp5	A1BG	P1	GCCAGCACGCCGGCAACTAC
A1BG_-_58864840.23-P2	h3_top5	A1BG	P2	GCCGGTGCAGTGAGTGTCTG
A1BG_+_58864367.23-P2	h3_top5	A1BG	P2	GTGCTGACGGGTGACACCCA
A1BG_-_58864360.23-P2	h3_top5	A1BG	P2	GGGACAAGCCCGAGCGGCAG
A1BG_-_58864354.23-P2	h3_top5	A1BG	P2	GTCCTGTGGACAAGCCCGAG
A1BG_-_58864822.23-P2	h3_top5	A1BG	P2	GATGATGGTCGCGCTCACTC
A1BG_-_58864715.23-P2	h3_supp5	A1BG	P2	GTGCGGAGACAGCCCCCGTA
A1BG_-_58864428.23-P2	h3_supp5	A1BG	P2	GCAGGTGAGTCAAGGTGCAC
A1BG_-_58864420.23-P2	h3_supp5	A1BG	P2	GCTTGATGGCAGGTGAGTCA
A1BG_+_58864705.23-P2	h3_supp5	A1BG	P2	GGGGAACAGGAGCCTTACGG
A1BG_-_58864436.23-P2	h3_supp5	A1BG	P2	GTCAAGGTGCACAGGCTCCT
A1CF_-_52645373.23-P1P2	h3_top5	A1CF	P1P2	GAGAGATCCCCACCCGGAAA
A1CF_+_52645339.23-P1P2	h3_top5	A1CF	P1P2	GGGGATCTCTGAAATTACTC
A1CF_+_52645000.23-P1P2	h3_top5	A1CF	P1P2	GGAGTGCCTGTCCCAATCCT
A1CF_+_52645080.23-P1P2	h3_top5	A1CF	P1P2	GACCACGGAGGGTTCAAGAG
A1CF_-_52645011.23-P1P2	h3_top5	A1CF	P1P2	GTTCTCAGGGTCCTAGGATT
A1CF_+_52645377.23-P1P2	h3_supp5	A1CF	P1P2	GGTTGAATTCGCCATAATCA
A1CF_+_52645034.23-P1P2	h3_supp5	A1CF	P1P2	GTAGCTCTAACCAGACAGCA
A1CF_-_52645249.23-P1P2	h3_supp5	A1CF	P1P2	GTAGGCTCGATAACAGAAGA
A1CF_+_52645358.23-P1P2	h3_supp5	A1CF	P1P2	GAGGAAACCTTTTCCGGGTG
A1CF_+_52645091.23-P1P2	h3_supp5	A1CF	P1P2	GTCTGTAGACTTACCACGGA
A2M_+_9268487.23-P1P2	h2_top5	A2M	P1P2	GAGATGGATTGTAGGGAGTA
A2M_+_9268495.23-P1P2	h2_top5	A2M	P1P2	GTTGGGACCAGATGGATTGT
A2M_-_9268387.23-P1P2	h2_top5	A2M	P1P2	GCAGAGACTGAGGCGTCTGT
A2M_-_9268273.23-P1P2	h2_top5	A2M	P1P2	GAAGAAGATGACAGTATCAT
A2M_+_9268141.23-P1P2	h2_top5	A2M	P1P2	GAAtatgcaaagccttccta
A2M_-_9268044.23-P1P2	h2_supp5	A2M	P1P2	Gaaatggacccttgagaaag
A2M_+_9268524.23-P1P2	h2_supp5	A2M	P1P2	GGCATAAAGCCCAGTTGCTT
A2M_-_9268427.23-P1P2	h2_supp5	A2M	P1P2	GAAGAACCAGACTTGGATGA
A2M_-_9268360.23-P1P2	h2_supp5	A2M	P1P2	GGCTCTCTGTGTGGAACTCA
A2M_-_9268326.23-P1P2	h2_supp5	A2M	P1P2	GGCAATAAATGAAGGACTCT
A2ML1_-_8975593.23-P1P2	h7_top5	A2ML1	P1P2	GCTCGGTGAGGGCCTCCTGA
A2ML1_+_8975211.23-P1P2	h7_top5	A2ML1	P1P2	GCAGATTTTTCCAGGGTCAG
A2ML1_-_8975664.23-P1P2	h7_top5	A2ML1	P1P2	Gaaaatgaggtgcataagga
A2ML1_-_8975582.23-P1P2	h7_top5	A2ML1	P1P2	GAGGCATGTGTGCTCGGTGA
A2ML1_+_8975278.23-P1P2	h7_top5	A2ML1	P1P2	GTCTGCAATGGCTGGTGATA
A2ML1_-_8975487.23-P1P2	h7_supp5	A2ML1	P1P2	GGGGAGGCTGACGCATGAAG
A2ML1_-_8975669.23-P1P2	h7_supp5	A2ML1	P1P2	Ggaggtgcataaggaaggca
A2ML1_-_8975403.23-P1P2	h7_supp5	A2ML1	P1P2	GGAGATGGGGAGATCAACTT
A2ML1_+_8975452.23-P1P2	h7_supp5	A2ML1	P1P2	GAGCCTCCCTCTCTGGGTAA
A2ML1_-_8975471.23-P1P2	h7_supp5	A2ML1	P1P2	GATCCTTTACCCAGAGAGGG
A3GALT2_-_33786280.23-ENST00000442999.3	h6_top5	A3GALT2	ENST00000442999.3	GCAGCCATTAGGTCTTAAGG
A3GALT2_+_33786649.23-ENST00000442999.3	h6_top5	A3GALT2	ENST00000442999.3	GGGGGGACAATGGTATGGAG
A3GALT2_+_33786659.23-ENST00000442999.3	h6_top5	A3GALT2	ENST00000442999.3	GCTCAGGTGAGGGGGGACAA
A3GALT2_+_33786682.23-ENST00000442999.3	h6_top5	A3GALT2	ENST00000442999.3	GCCCATATGGCTCTCAAGGA
A3GALT2_+_33786675.23-ENST00000442999.3	h6_top5	A3GALT2	ENST00000442999.3	GGGCTCTCAAGGAGGGACTC
A3GALT2_+_33786262.23-ENST00000442999.3	h6_supp5	A3GALT2	ENST00000442999.3	GGTGCCCCCTTAAGACCTAA
A3GALT2_+_33786635.23-ENST00000442999.3	h6_supp5	A3GALT2	ENST00000442999.3	GTGGAGAGGAAGAAAGCTTG
A3GALT2_-_33786237.23-ENST00000442999.3	h6_supp5	A3GALT2	ENST00000442999.3	GCCCTGCTCCCCACTCTCGT
A3GALT2_+_33786358.23-ENST00000442999.3	h6_supp5	A3GALT2	ENST00000442999.3	GCCGGAAAGCAGAGACCCGG
A3GALT2_+_33786467.23-ENST00000442999.3	h6_supp5	A3GALT2	ENST00000442999.3	GTCCGTGTGCATGGACACCG
A4GALT_-_43116819.23-P1P2	h2_top5	A4GALT	P1P2	GGTACCTCTAGCTCCAgcgg
A4GALT_+_43116792.23-P1P2	h2_top5	A4GALT	P1P2	GcTGGAGCTAGAGGTACGAG
A4GALT_+_43116425.23-P1P2	h2_top5	A4GALT	P1P2	GGGCTCTGCCCGGCCACCGT
A4GALT_-_43116431.23-P1P2	h2_top5	A4GALT	P1P2	GGAGGAGCGCGACTCACCCA
A4GALT_-_43116434.23-P1P2	h2_top5	A4GALT	P1P2	GGAGCGCGACTCACCCACGG
A4GALT_-_43116460.23-P1P2	h2_supp5	A4GALT	P1P2	GGCAGAGCCTGCCTCGAACC
A4GALT_-_43116503.23-P1P2	h2_supp5	A4GALT	P1P2	GCCAGCCCCGGGACCCAACC
A4GALT_-_43116823.23-P1P2	h2_supp5	A4GALT	P1P2	GCTCTAGCTCCAgcggcggc
A4GALT_-_43116413.23-P1P2	h2_supp5	A4GALT	P1P2	GCCAGGCTTCCCCCGGACGG
A4GALT_-_43116683.23-P1P2	h2_supp5	A4GALT	P1P2	GGAACAGGTGGCCCGGGCTA
A4GNT_+_137851178.23-P1P2	h7_top5	A4GNT	P1P2	GGCATTTGCAGCTAGAAGTT
A4GNT_-_137851117.23-P1P2	h7_top5	A4GNT	P1P2	GGAACACAGATCTCACGTCT
A4GNT_+_137851024.23-P1P2	h7_top5	A4GNT	P1P2	Gttcagagcctggactttgg
A4GNT_-_137851121.23-P1P2	h7_top5	A4GNT	P1P2	GACAGATCTCACGTCTTGGC
A4GNT_+_137850968.23-P1P2	h7_top5	A4GNT	P1P2	Gcttgctaatcgtgtgatct
A4GNT_+_137851070.23-P1P2	h7_supp5	A4GNT	P1P2	GTGGTTAGAGCTAACATTTT
A4GNT_-_137850879.23-P1P2	h7_supp5	A4GNT	P1P2	Gaagaggcaaaagtatctct
A4GNT_-_137850791.23-P1P2	h7_supp5	A4GNT	P1P2	Gtcattgtcactgacatcat
A4GNT_+_137851046.23-P1P2	h7_supp5	A4GNT	P1P2	GAGGAAAGCACTGCAGGtaa
A4GNT_+_137850764.23-P1P2	h7_supp5	A4GNT	P1P2	Gatgtcagtgacaatgacaa
AAAS_-_53715438.23-P1P2	h4_top5	AAAS	P1P2	GAGGACGAGTACGCGGTCCC
AAAS_+_53715355.23-P1P2	h4_top5	AAAS	P1P2	GCCTCGCCGTTTGTCCCTTG
AAAS_-_53715389.23-P1P2	h4_top5	AAAS	P1P2	GACGGCGAGGCGGAACTCAA
AAAS_+_53714983.23-P1P2	h4_top5	AAAS	P1P2	GCCCCGGCAGGAGGCTAGAA
AAAS_-_53715371.23-P1P2	h4_top5	AAAS	P1P2	GGGGTACCGCAAGGGACAAA
AAAS_+_53715016.23-P1P2	h4_supp5	AAAS	P1P2	GGTCACAGAGTCTGGCGGAG
AAAS_+_53714942.23-P1P2	h4_supp5	AAAS	P1P2	GTGGGATTGGAGTATAACGG
AAAS_-_53715352.23-P1P2	h4_supp5	AAAS	P1P2	GGCTAGATTCGTATGCGGAC
AAAS_-_53715347.23-P1P2	h4_supp5	AAAS	P1P2	GCCCGGGCTAGATTCGTATG
AAAS_-_53715363.23-P1P2	h4_supp5	AAAS	P1P2	GATGCGGACGGGTACCGCAA
AACS_+_125549983.23-P1P2	h2_top5	AACS	P1P2	GCGGCGGCGGCGGGGAACAA
AACS_-_125550169.23-P1P2	h2_top5	AACS	P1P2	GCCCGGTCGGGAGGAGATCC
AACS_+_125550002.23-P1P2	h2_top5	AACS	P1P2	GTGGCGGGCTGGGTCAGCGA
AACS_+_125550035.23-P1P2	h2_top5	AACS	P1P2	GctgggaccggagGAAGCGA
AACS_+_125549999.23-P1P2	h2_top5	AACS	P1P2	GCGGGCTGGGTCAGCGACGG
AACS_-_125550187.23-P1P2	h2_supp5	AACS	P1P2	GCTGGAGTGCCAGGTGATGT
AACS_+_125550369.23-P1P2	h2_supp5	AACS	P1P2	GAGGCCTCCCCGCCATCAAG
AACS_-_125550379.23-P1P2	h2_supp5	AACS	P1P2	GGGCTGGAGGAGCCACTTGA
AACS_+_125550406.23-P1P2	h2_supp5	AACS	P1P2	GGATGTTCCCCAAGACTGGG
AACS_+_125549974.23-P1P2	h2_supp5	AACS	P1P2	GCGGGGAACAAGGGACTGAA
AADAC_-_151531954.23-P1P2	h3_top5	AADAC	P1P2	GGAAGCGGGACGTTCACCAT
AADAC_-_151531905.23-P1P2	h3_top5	AADAC	P1P2	GCTATTCAGGCATATCATGT
AADAC_-_151531939.23-P1P2	h3_top5	AADAC	P1P2	GGTTTCTAGAGACCAAGAAG
AADAC_+_151532013.23-P1P2	h3_top5	AADAC	P1P2	GCCTCAACGTTATCTGGGAG
AADAC_+_151532371.23-P1P2	h3_top5	AADAC	P1P2	GCCTAAGATAAGAATTTCAA
AADAC_+_151532125.23-P1P2	h3_supp5	AADAC	P1P2	GAATTCTCTGGGTCAAATGG
AADAC_-_151532317.23-P1P2	h3_supp5	AADAC	P1P2	GAGCAAGGAGTCATTTGAAT
AADAC_-_151531985.23-P1P2	h3_supp5	AADAC	P1P2	GGCTGTACCTTCTGATTGTG
AADAC_-_151532366.23-P1P2	h3_supp5	AADAC	P1P2	GAGCTTTAATATCACGATAG
AADAC_-_151532397.23-P1P2	h3_supp5	AADAC	P1P2	GGAAATTCTTATCTTAGGTA
AADACL2_+_151451732.23-P1P2	h1_top5	AADACL2	P1P2	GGTAGAGCAATTGTAGACTT
AADACL2_+_151452121.23-P1P2	h1_top5	AADACL2	P1P2	GACTGTTACTCACAGATATA
AADACL2_-_151451828.23-P1P2	h1_top5	AADACL2	P1P2	GTGGAAAAAGGGATATTATG
AADACL2_+_151451926.23-P1P2	h1_top5	AADACL2	P1P2	GGTTTTAGCGATGGCATCCA
AADACL2_-_151451961.23-P1P2	h1_top5	AADACL2	P1P2	GGCTAAAACTTGTACATTTA
AADACL2_+_151451892.23-P1P2	h1_supp5	AADACL2	P1P2	GAGCTTTCTTCAATGTTGTC
AADACL2_-_151452019.23-P1P2	h1_supp5	AADACL2	P1P2	GATGACTTATTGACTAAAAA
AADACL2_+_151452057.23-P1P2	h1_supp5	AADACL2	P1P2	GAGCAATGGTTCTTTCAAAA
AADACL2_-_151451931.23-P1P2	h1_supp5	AADACL2	P1P2	GAGCTGGAAAATAATGGCCT
AADACL2_+_151451935.23-P1P2	h1_supp5	AADACL2	P1P2	GAATGTACAAGTTTTAGCGA
AADACL3_+_12776133.23-P1P2	h6_top5	AADACL3	P1P2	GGAGAGGAAGCTGTGCGCAG
AADACL3_+_12776495.23-P1P2	h6_top5	AADACL3	P1P2	GGGCTGAGAACCACCTAATA
AADACL3_+_12776213.23-P1P2	h6_top5	AADACL3	P1P2	GACCCCTAGTGAGAACACTC
AADACL3_+_12776115.23-P1P2	h6_top5	AADACL3	P1P2	GGTGGAAACCATTTAGGACA
AADACL3_+_12776313.23-P1P2	h6_top5	AADACL3	P1P2	GCAGCTGGAAGATGCAATGG
AADACL3_+_12776369.23-P1P2	h6_supp5	AADACL3	P1P2	GCCTTAATGGTCAGCTGGAG
AADACL3_-_12776233.23-P1P2	h6_supp5	AADACL3	P1P2	GGCCTGAGTGTTCTCACTAG
AADACL3_-_12776129.23-P1P2	h6_supp5	AADACL3	P1P2	GCTCTGAACCATGTCCTAAA
AADACL3_-_12776507.23-P1P2	h6_supp5	AADACL3	P1P2	GGTGCATAATCCCTATTAGG
AADACL3_+_12776121.23-P1P2	h6_supp5	AADACL3	P1P2	GTGCGCAGTGGAAACCATTT
AADACL4_+_12704573.23-P1P2	h6_top5	AADACL4	P1P2	GCAAGAGTAGCACTAGCCAG
AADACL4_+_12704601.23-P1P2	h6_top5	AADACL4	P1P2	GAGACCCCCAGGAAAAAGAT
AADACL4_+_12704714.23-P1P2	h6_top5	AADACL4	P1P2	GCACCAAAGTGACCAGGTAG
AADACL4_-_12704768.23-P1P2	h6_top5	AADACL4	P1P2	GAGGCCACGTCGTAACCTGG
AADACL4_+_12704653.23-P1P2	h6_top5	AADACL4	P1P2	GAAGGTAGCAGGGATATCCG
AADACL4_+_12704750.23-P1P2	h6_supp5	AADACL4	P1P2	GAAGCCCCCAGGTTACGACG
AADACL4_+_12704556.23-P1P2	h6_supp5	AADACL4	P1P2	GAGGGGACAGCCATGTTCCT
AADACL4_+_12704492.23-P1P2	h6_supp5	AADACL4	P1P2	GATGTGAAGAGGACCTGGCT
AADACL4_+_12704686.23-P1P2	h6_supp5	AADACL4	P1P2	GCAATGCAGGAATCTCAACT
AADACL4_+_12704720.23-P1P2	h6_supp5	AADACL4	P1P2	GTAAACTCACCAAAGTGACC
AADAT_+_171011392.23-P1P2	h1_top5	AADAT	P1P2	GTCCCGAGGATTAGGATCAC
AADAT_-_171011368.23-P1P2	h1_top5	AADAT	P1P2	GCGGCCCAGAGGCTAGCCCA
AADAT_+_171010929.23-P1P2	h1_top5	AADAT	P1P2	GCGGTGGCGTTGCCAGAGTG
AADAT_+_171010904.23-P1P2	h1_top5	AADAT	P1P2	GTAGCAGGCAGGACTTGACG
AADAT_-_171011321.23-P1P2	h1_top5	AADAT	P1P2	GGCTGGGAATCACCGCAACC
AADAT_-_171011333.23-P1P2	h1_supp5	AADAT	P1P2	GCGCAACCCGGCGTCCGCGT
AADAT_-_171011381.23-P1P2	h1_supp5	AADAT	P1P2	GAGCCCAGGGGCTGACCGAG
AADAT_+_171011325.23-P1P2	h1_supp5	AADAT	P1P2	GGCGCCTAGGCCGGCCAACG
AADAT_+_171011279.23-P1P2	h1_supp5	AADAT	P1P2	GCGGCGAGGTCAAGAGTCAT
AADAT_+_171011005.23-P1P2	h1_supp5	AADAT	P1P2	GTCCAGCCGGGGAGTTTCGG
AAED1_+_99417117.23-P1P2	h7_top5	AAED1	P1P2	GTCACGCACGGCGAAGTACA
AAED1_+_99417525.23-P1P2	h7_top5	AAED1	P1P2	GCGGTCACGCGGCAGGTTAG
AAED1_+_99417233.23-P1P2	h7_top5	AAED1	P1P2	GCGCGGCCGCTTCCCAACTA
AAED1_+_99417589.23-P1P2	h7_top5	AAED1	P1P2	GccggtccgcgctgACAGAG
AAED1_-_99417574.23-P1P2	h7_top5	AAED1	P1P2	GGCGCGGCCATGACGCGGGG
AAED1_+_99417483.23-P1P2	h7_supp5	AAED1	P1P2	GCCCCGAGCGGCCCCGACAG
AAED1_+_99417228.23-P1P2	h7_supp5	AAED1	P1P2	GCCGCTTCCCAACTAGGGCG
AAED1_-_99417150.23-P1P2	h7_supp5	AAED1	P1P2	GCCGTGCGTGACGCGAGCAA
AAED1_-_99417451.23-P1P2	h7_supp5	AAED1	P1P2	GGCCCGCGGGCGTCCAGCAC
AAED1_-_99417581.23-P1P2	h7_supp5	AAED1	P1P2	GCATGACGCGGGGCGGCCGA
AAGAB_-_67546997.23-P1P2	h7_top5	AAGAB	P1P2	GCTCGCGAGCCGGTTCCGTC
AAGAB_-_67546928.23-P1P2	h7_top5	AAGAB	P1P2	GTGGTCTCCTGAGAAGACGG
AAGAB_+_67546965.23-P1P2	h7_top5	AAGAB	P1P2	GCGGCTCGCGAGCGCAGCTA
AAGAB_-_67546952.23-P1P2	h7_top5	AAGAB	P1P2	GCAGCTGGTGACTAACGCAC
AAGAB_-_67546714.23-P1P2	h7_top5	AAGAB	P1P2	GACGCCGAAGAAGGCCGAGT
AAGAB_+_67546560.23-P1P2	h7_supp5	AAGAB	P1P2	Ggctaggttacaggagtgta
AAGAB_-_67546743.23-P1P2	h7_supp5	AAGAB	P1P2	GGCACGAGATTAAGAGATAG
AAGAB_+_67546984.23-P1P2	h7_supp5	AAGAB	P1P2	GAGCGGCTGCCTGACGGAAC
AAGAB_-_67546780.23-P1P2	h7_supp5	AAGAB	P1P2	GACTGGGCGCCTCCACTGAC
AAGAB_-_67546617.23-P1P2	h7_supp5	AAGAB	P1P2	Ggccttcaggttcatctcaa
AAK1_-_69870791.23-P1P2	h1_top5	AAK1	P1P2	GGGCCTGCGACGCAGAGAAG
AAK1_-_69870794.23-P1P2	h1_top5	AAK1	P1P2	GCTGCGACGCAGAGAAGAGG
AAK1_-_69870541.23-P1P2	h1_top5	AAK1	P1P2	GCCCGGCGAGAAAAACCGTG
AAK1_+_69870290.23-P1P2	h1_top5	AAK1	P1P2	GCCCCACGGCCGGATTCGGG
AAK1_+_69870701.23-P1P2	h1_top5	AAK1	P1P2	GCCGCCGAGCCGTCTCAAGT
AAK1_-_69870759.23-P1P2	h1_supp5	AAK1	P1P2	GCAGCCCCGCGACATTGTCA
AAK1_+_69870743.23-P1P2	h1_supp5	AAK1	P1P2	GGGCGGCCGTGACAATGTCG
AAK1_-_69870339.23-P1P2	h1_supp5	AAK1	P1P2	GGCTGAGGGAGGATGCCTAT
AAK1_-_69870640.23-P1P2	h1_supp5	AAK1	P1P2	GCGGCAGCGCCGACCCTCCC
AAK1_-_69870719.23-P1P2	h1_supp5	AAK1	P1P2	GGCACCCACTTGAGACGGCT
AAMDC_-_77532236.23-P1P2	h7_top5	AAMDC	P1P2	GGCGCTGGGAGCGTAAGTGC
AAMDC_-_77532187.23-P1P2	h7_top5	AAMDC	P1P2	GTGCAGGGCGTATTCCCGGA
AAMDC_+_77532426.23-P1P2	h7_top5	AAMDC	P1P2	GCAGCCCAGCCCCTAATTAA
AAMDC_-_77532222.23-P1P2	h7_top5	AAMDC	P1P2	GCAGATCCCGAAGCAGCGCT
AAMDC_-_77532634.23-P1P2	h7_top5	AAMDC	P1P2	GGAGACCAGGCTCTGCTAGG
AAMDC_-_77532195.23-P1P2	h7_supp5	AAMDC	P1P2	GGTATTCCCGGAGGGCAGTT
AAMDC_-_77532649.23-P1P2	h7_supp5	AAMDC	P1P2	GTAGGGGGCCATGGTGTGAG
AAMDC_-_77532439.23-P1P2	h7_supp5	AAMDC	P1P2	GGAGGTGTGCCCTTAATTAG
AAMDC_-_77532705.23-P1P2	h7_supp5	AAMDC	P1P2	GGGGCTGGGACTCCATTGAG
AAMDC_-_77532686.23-P1P2	h7_supp5	AAMDC	P1P2	GGGGACCAGAATCGGAGTGT
AAMP_+_219134841.23-P1P2	h3_top5	AAMP	P1P2	GGCTGACTCTGGGAGGCGTT
AAMP_-_219134469.23-P1P2	h3_top5	AAMP	P1P2	GGGAGGGCCAAGGGGATGAT
AAMP_+_219134851.23-P1P2	h3_top5	AAMP	P1P2	GGTCGCGCAGAGCTGACTCT
AAMP_-_219134415.23-P1P2	h3_top5	AAMP	P1P2	GGGCGCGCGGGACACAGGAC
AAMP_-_219134424.23-P1P2	h3_top5	AAMP	P1P2	GGACACAGGACGGGAGGCCA
AAMP_-_219134449.23-P1P2	h3_supp5	AAMP	P1P2	GGCCAGAGACCGTGCGGTAA
AAMP_-_219134418.23-P1P2	h3_supp5	AAMP	P1P2	GGCGCGGGACACAGGACGGG
AAMP_-_219134443.23-P1P2	h3_supp5	AAMP	P1P2	GCGGCTGGCCAGAGACCGTG
AAMP_-_219134310.23-P1P2	h3_supp5	AAMP	P1P2	GCGGGAGGCGGTAAGAGGTA
AAMP_-_219134453.23-P1P2	h3_supp5	AAMP	P1P2	GGAGACCGTGCGGTAAGGGA
AANAT_-_74464175.23-P1P2	h1_top5	AANAT	P1P2	GGCCATCTGGATAGAAGTAG
AANAT_-_74464185.23-P1P2	h1_top5	AANAT	P1P2	GTAGAAGTAGAGGCTCCCTA
AANAT_+_74464088.23-P1P2	h1_top5	AANAT	P1P2	GGGAGGTTAGAGGGAGCCGG
AANAT_+_74463735.23-P1P2	h1_top5	AANAT	P1P2	GGGGGCCTGTCCGCAGGCAC
AANAT_+_74463718.23-P1P2	h1_top5	AANAT	P1P2	GACGGGAACCAGTAAAATCC
AANAT_+_74464143.23-P1P2	h1_supp5	AANAT	P1P2	GATCCAGATGGCCTCAGACT
AANAT_+_74463710.23-P1P2	h1_supp5	AANAT	P1P2	GCAGTAAAATCCGGGACTCC
AANAT_+_74463793.23-P1P2	h1_supp5	AANAT	P1P2	GACCTACCTGGACTGTGGAG
AANAT_-_74463789.23-P1P2	h1_supp5	AANAT	P1P2	GGCTTTGTGGAGGGAACACT
AANAT_+_74464038.23-P1P2	h1_supp5	AANAT	P1P2	GGCAGGCAAGGAGAGTGCAT
AAR2_-_34824425.23-P1P2	h7_top5	AAR2	P1P2	GACCGGAACGTGGGGCGAGG
AAR2_-_34824417.23-P1P2	h7_top5	AAR2	P1P2	GTCCGCTGTACCGGAACGTG
AAR2_+_34824488.23-P1P2	h7_top5	AAR2	P1P2	GGACTCTGAGCCGAGAAGAG
AAR2_+_34824386.23-P1P2	h7_top5	AAR2	P1P2	GCGGTACAGCGGAAACGCAC
AAR2_+_34824681.23-P1P2	h7_top5	AAR2	P1P2	Gggaagtcacgcagagagta
AAR2_-_34824937.23-P1P2	h7_supp5	AAR2	P1P2	Ggagacctgacctagcccca
AAR2_-_34824434.23-P1P2	h7_supp5	AAR2	P1P2	GTGGGGCGAGGCGGTGAGTG
AAR2_+_34824485.23-P1P2	h7_supp5	AAR2	P1P2	GTCTGAGCCGAGAAGAGGGG
AAR2_+_34824405.23-P1P2	h7_supp5	AAR2	P1P2	GACCGCCTCGCCCCACGTTC
AAR2_+_34824655.23-P1P2	h7_supp5	AAR2	P1P2	Ggccaggtcgagtgcaatca
AARD_+_117950477.23-P1P2	h7_top5	AARD	P1P2	GAAGTCCCCGGGGCCCATCG
AARD_+_117950489.23-P1P2	h7_top5	AARD	P1P2	GCTGCAGCGGCGGAAGTCCC
AARD_+_117950890.23-P1P2	h7_top5	AARD	P1P2	Ggccccccaaggcgtcgggt
AARD_+_117950882.23-P1P2	h7_top5	AARD	P1P2	Gaggcgtcgggtgggctacg
AARD_-_117950494.23-P1P2	h7_top5	AARD	P1P2	GGTCTCCGCGATGGGCCCCG
AARD_+_117950901.23-P1P2	h7_supp5	AARD	P1P2	Gagacctgaggggcccccca
AARD_-_117950667.23-P1P2	h7_supp5	AARD	P1P2	GGCTGGAGGACCTCAGACGA
AARD_-_117950692.23-P1P2	h7_supp5	AARD	P1P2	GACGCGCGCCTTCCAGTGGG
AARD_-_117950728.23-P1P2	h7_supp5	AARD	P1P2	GTCGAGGCGCGTGCAGGAgg
AARD_+_117950911.23-P1P2	h7_supp5	AARD	P1P2	Gcgccgtgtccagacctgag
AARS_+_70323353.23-P1P2	h1_top5	AARS	P1P2	GCCCTTGGCGGGGGACTCTG
AARS_+_70323318.23-P1P2	h1_top5	AARS	P1P2	GCGGCGACCCTAGGAGAGGT
AARS_+_70323322.23-P1P2	h1_top5	AARS	P1P2	GGGGACGGCGACCCTAGGAG
AARS_+_70323362.23-P1P2	h1_top5	AARS	P1P2	GTGCAGCGGGCCCTTGGCGG
AARS_-_70323332.23-P1P2	h1_top5	AARS	P1P2	GAGGGCGGCCTACCTCTCCT
AARS_+_70323296.23-P1P2	h1_supp5	AARS	P1P2	GCCGCCCTCGGAGAGCTCTG
AARS_-_70323314.23-P1P2	h1_supp5	AARS	P1P2	GGCACCGCAGAGCTCTCCGA
AARS_+_70323376.23-P1P2	h1_supp5	AARS	P1P2	GTCTGCGGGAATAGGTGCAG
AARS_-_70322952.23-P1P2	h1_supp5	AARS	P1P2	GGGTCTCGGTGCGCCTGGAC
AARS_+_70323368.23-P1P2	h1_supp5	AARS	P1P2	GAATAGGTGCAGCGGGCCCT
AARS2_+_44281044.23-P1P2	h1_top5	AARS2	P1P2	GGCTACGATGGCAGCGTCAG
AARS2_+_44281056.23-P1P2	h1_top5	AARS2	P1P2	GTCACTGCCCGGAGCTACGA
AARS2_+_44281006.23-P1P2	h1_top5	AARS2	P1P2	GGCTGCGGCGGGCCATTCGA
AARS2_+_44281027.23-P1P2	h1_top5	AARS2	P1P2	GAGTGGCAGCTGCAGCCCGG
AARS2_+_44280650.23-P1P2	h1_top5	AARS2	P1P2	GGGTACGGCGCTCAGAGTAT
AARS2_+_44280645.23-P1P2	h1_supp5	AARS2	P1P2	GGGCGCTCAGAGTATAGGGA
AARS2_-_44281016.23-P1P2	h1_supp5	AARS2	P1P2	GCATGCGGGCGACCTTCGAA
AARS2_+_44280670.23-P1P2	h1_supp5	AARS2	P1P2	GTGGTTGGGTAAAGTGATGG
AARS2_-_44280878.23-P1P2	h1_supp5	AARS2	P1P2	GCCGCGGGGCCGCACGGAAG
AARS2_-_44281001.23-P1P2	h1_supp5	AARS2	P1P2	GTGGCTGAGGCCCCGCCATG
AARSD1_-_41116425.23-P1	h5_top5	AARSD1	P1	GCCGTGACGCCGTACCTCTC
AARSD1_+_41116412.23-P1	h5_top5	AARSD1	P1	GCAGTTATGCCCGAGAGGTA
AARSD1_-_41116243.23-P1	h5_top5	AARSD1	P1	GGCGGGACAGCAGGAGACCA
AARSD1_+_41116417.23-P1	h5_top5	AARSD1	P1	GCGTGACAGTTATGCCCGAG
AARSD1_+_41116203.23-P1	h5_top5	AARSD1	P1	GCGCGGAGCTGCAGACTGAA
AARSD1_-_41116465.23-P1	h5_supp5	AARSD1	P1	GACCAGAACGCCATACCTGC
AARSD1_-_41116508.23-P1	h5_supp5	AARSD1	P1	GAGAGAAGCCTGGGAGCGAA
AARSD1_-_41116054.23-P1	h5_supp5	AARSD1	P1	GCATTATGGCTGAGAAAAAA
AARSD1_+_41116343.23-P1	h5_supp5	AARSD1	P1	GGGAAGAGGGCGCCACGTGT
AARSD1_-_41116499.23-P1	h5_supp5	AARSD1	P1	GCGCACGCGCAGAGAAGCCT
AARSD1_+_41132061.23-P2	h5_top5	AARSD1	P2	GAGCGGGAGCCGCAATGGCA
AARSD1_-_41132088.23-P2	h5_top5	AARSD1	P2	GCATTGCGGCTCCCGCTCCA
AARSD1_-_41132037.23-P2	h5_top5	AARSD1	P2	GTCCAGGGAAAAGGGCCAGG
AARSD1_-_41131712.23-P2	h5_top5	AARSD1	P2	GTTGAGGTGTGGCTTCATAG
AARSD1_+_41132078.23-P2	h5_top5	AARSD1	P2	GTCTAAATGCCACCCTGGAG
AARSD1_-_41131671.23-P2	h5_supp5	AARSD1	P2	GCTGTCGTACCACAAGGTCC
AARSD1_-_41131716.23-P2	h5_supp5	AARSD1	P2	GGGTGTGGCTTCATAGGGGT
AARSD1_-_41132022.23-P2	h5_supp5	AARSD1	P2	GTTGGAGCAGGGAATCTCCA
AARSD1_-_41131701.23-P2	h5_supp5	AARSD1	P2	GCTGAAGAGAAGTTGAGGTG
AARSD1_-_41132004.23-P2	h5_supp5	AARSD1	P2	GCTGGAGCGCCCAGAAGACT
AASDH_-_57253588.23-P1P2	h4_top5	AASDH	P1P2	GTTTCCCGGATAGCTCGTCG
AASDH_+_57253570.23-P1P2	h4_top5	AASDH	P1P2	GTATCCGCGACGAGCTATCC
AASDH_-_57253280.23-P1P2	h4_top5	AASDH	P1P2	Gtcttcgaaaccactctagg
AASDH_-_57253362.23-P1P2	h4_top5	AASDH	P1P2	GGGAGTGTACACACAGGTCA
AASDH_-_57253356.23-P1P2	h4_top5	AASDH	P1P2	GGACGCAGGAGTGTACACAC
AASDH_+_57253649.23-P1P2	h4_supp5	AASDH	P1P2	GGACGCGGAAGATTTACGTA
AASDH_+_57253636.23-P1P2	h4_supp5	AASDH	P1P2	GTACGTATGGTGCCTCGCTC
AASDH_-_57253646.23-P1P2	h4_supp5	AASDH	P1P2	GGTAAAGCTATCCCAGAGCG
AASDH_+_57253516.23-P1P2	h4_supp5	AASDH	P1P2	GAGACTTGCTAAGTGAGTCG
AASDH_-_57253574.23-P1P2	h4_supp5	AASDH	P1P2	GATCGCATTCGGCCCTTTCC
AASDHPPT_-_105948417.23-P1P2	h3_top5	AASDHPPT	P1P2	GGCCATCAGGCCCGAGATAG
AASDHPPT_+_105948405.23-P1P2	h3_top5	AASDHPPT	P1P2	GCGGACCTCGCCGCTATCTC
AASDHPPT_+_105948450.23-P1P2	h3_top5	AASDHPPT	P1P2	GGGCACCAAGCAGAACCGTT
AASDHPPT_+_105948813.23-P1P2	h3_top5	AASDHPPT	P1P2	GGCCATCGCGGCCTCCAAGG
AASDHPPT_-_105948374.23-P1P2	h3_top5	AASDHPPT	P1P2	GACGGACGCCGGGAAGAAGG
AASDHPPT_+_105948804.23-P1P2	h3_supp5	AASDHPPT	P1P2	GGCCTCCAAGGCGGTTACAA
AASDHPPT_-_105948422.23-P1P2	h3_supp5	AASDHPPT	P1P2	GCAGGCCCGAGATAGCGGCG
AASDHPPT_+_105948470.23-P1P2	h3_supp5	AASDHPPT	P1P2	GAGCGCACGCCCTCCATGGA
AASDHPPT_-_105948779.23-P1P2	h3_supp5	AASDHPPT	P1P2	GGCCGGCGCTGCGGAGTTGT
AASDHPPT_+_105948816.23-P1P2	h3_supp5	AASDHPPT	P1P2	GACAGCCATCGCGGCCTCCA
AASS_+_121784247.23-P1P2	h1_top5	AASS	P1P2	GCGACTCGGAAGATTCGAGG
AASS_-_121784328.23-P1P2	h1_top5	AASS	P1P2	GTGGAAGGCCGGGAAGTAGG
AASS_+_121784219.23-P1P2	h1_top5	AASS	P1P2	GACAAGTCGGCGCCCCAGAG
AASS_+_121784000.23-P1P2	h1_top5	AASS	P1P2	GCCTCCCTGCGAGGAATGGA
AASS_-_121784277.23-P1P2	h1_top5	AASS	P1P2	GATCTTCCGAGTCGCTGCAG
AASS_+_121784250.23-P1P2	h1_supp5	AASS	P1P2	GCAGCGACTCGGAAGATTCG
AASS_-_121784091.23-P1P2	h1_supp5	AASS	P1P2	GTCGCGGCGCCGGGACCCGA
AASS_-_121784313.23-P1P2	h1_supp5	AASS	P1P2	GTAGAAGAAACTGGGATGGA
AASS_+_121784213.23-P1P2	h1_supp5	AASS	P1P2	GCGGCGCCCCAGAGCGGACG
AASS_-_121784229.23-P1P2	h1_supp5	AASS	P1P2	GCCTCACCTCGTCCGCTCTG
AATF_-_35306286.23-P1P2	h2_top5	AATF	P1P2	GAGTGGCCGGTCCAGAGCTG
AATF_-_35306340.23-P1P2	h2_top5	AATF	P1P2	GGGAATCGGATCAAGGCGAG
AATF_-_35306346.23-P1P2	h2_top5	AATF	P1P2	GGGATCAAGGCGAGAGGATC
AATF_-_35306333.23-P1P2	h2_top5	AATF	P1P2	GGAGTCGGGGAATCGGATCA
AATF_-_35306312.23-P1P2	h2_top5	AATF	P1P2	GGCCTCCGCGCGGTCTCTGG
AATF_-_35306747.23-P1P2	h2_supp5	AATF	P1P2	GGATGGGCGGAACAGATCGA
AATF_-_35306351.23-P1P2	h2_supp5	AATF	P1P2	GAAGGCGAGAGGATCCGGCA
AATF_-_35306320.23-P1P2	h2_supp5	AATF	P1P2	GGCGGTCTCTGGCGGAGTCG
AATF_+_35306366.23-P1P2	h2_supp5	AATF	P1P2	GAAATGTGCGGCCCAACCCC
AATF_+_35306650.23-P1P2	h2_supp5	AATF	P1P2	GGAGGCCGGGACCACCCTCG
AATK_+_79139571.23-ENST00000326724.4	h1_top5	AATK	ENST00000326724.4	GGCGGCCCCAGATCTCGGAG
AATK_+_79139589.23-ENST00000326724.4	h1_top5	AATK	ENST00000326724.4	GAAGCAGCCGGACCCCCTGG
AATK_-_79139956.23-ENST00000326724.4	h1_top5	AATK	ENST00000326724.4	GCGCAGAGCCCGCACCGGTG
AATK_+_79139592.23-ENST00000326724.4	h1_top5	AATK	ENST00000326724.4	GCAGAAGCAGCCGGACCCCC
AATK_-_79139586.23-ENST00000326724.4	h1_top5	AATK	ENST00000326724.4	GGGCCTGCCCCTCCGAGATC
AATK_-_79139975.23-ENST00000326724.4	h1_supp5	AATK	ENST00000326724.4	GGGGGCGGCGGCGACAGACG
AATK_-_79139880.23-ENST00000326724.4	h1_supp5	AATK	ENST00000326724.4	GgagccgccgcATCACCCAG
AATK_+_79139544.23-ENST00000326724.4	h1_supp5	AATK	ENST00000326724.4	GCCTGGGCCCCAGCACAAAC
AATK_-_79139960.23-ENST00000326724.4	h1_supp5	AATK	ENST00000326724.4	GGAGCCCGCACCGGTGGGGG
AATK_-_79139702.23-ENST00000326724.4	h1_supp5	AATK	ENST00000326724.4	GTCACGTCCGCAGCGGAGGG
ABAT_-_8768533.23-P1	h1_top5	ABAT	P1	GCCCGCAAGTCGGAACCCGG
ABAT_-_8768504.23-P1	h1_top5	ABAT	P1	GCCAGCGCTGCCGGAACTCG
ABAT_+_8768492.23-P1	h1_top5	ABAT	P1	GGGATGCGCGCCCCGAGTTC
ABAT_+_8768682.23-P1	h1_top5	ABAT	P1	GCCGCGTCTTGGGAAGATGA
ABAT_-_8768523.23-P1	h1_top5	ABAT	P1	GGGGCGCGCATCCCGCAAGT
ABAT_+_8768874.23-P1	h1_supp5	ABAT	P1	GAGTCTCCCAAGAGGTGAGG
ABAT_+_8768542.23-P1	h1_supp5	ABAT	P1	GAGGCCCCGTCTCCGATCTG
ABAT_-_8768530.23-P1	h1_supp5	ABAT	P1	GCATCCCGCAAGTCGGAACC
ABAT_+_8768526.23-P1	h1_supp5	ABAT	P1	GCTGCGGGATCCGATCCGCC
ABAT_-_8768466.23-P1	h1_supp5	ABAT	P1	GGGAGTCCGGCGAGTCGCTG
ABAT_+_8807464.23-P2	h1_top5	ABAT	P2	GGATGCACTCAGCTGGTACC
ABAT_+_8807450.23-P2	h1_top5	ABAT	P2	GGTACCCGGCAAGTGCGCAA
ABAT_+_8807445.23-P2	h1_top5	ABAT	P2	GCGGCAAGTGCGCAAGGGAG
ABAT_+_8807696.23-P2	h1_top5	ABAT	P2	GCCTGGTAGTCGGAGTCCTG
ABAT_+_8807492.23-P2	h1_top5	ABAT	P2	GCTTGGAAGCAGAGCAGGTT
ABAT_+_8807437.23-P2	h1_supp5	ABAT	P2	GGCGCAAGGGAGAGGGACGG
ABAT_+_8807798.23-P2	h1_supp5	ABAT	P2	GAACAGGCACTGACAGACAC
ABAT_+_8807706.23-P2	h1_supp5	ABAT	P2	GACTCACGGTGCCTGGTAGT
ABAT_+_8807610.23-P2	h1_supp5	ABAT	P2	GTGGCTGGGTTCATCCTAAG
ABAT_+_8807600.23-P2	h1_supp5	ABAT	P2	GCATCCTAAGAGGTGCCGTT
ABCA1_-_107690389.23-P1P2	h2_top5	ABCA1	P1P2	GCAGCCCGGGAGAGAAGGGT
ABCA1_-_107690385.23-P1P2	h2_top5	ABCA1	P1P2	GGCCGCAGCCCGGGAGAGAA
ABCA1_-_107690031.23-P1P2	h2_top5	ABCA1	P1P2	GGCAGCAGCGCAGAGTCCTG
ABCA1_-_107689997.23-P1P2	h2_top5	ABCA1	P1P2	GCTCCCCGGTCTCCACCGTC
ABCA1_-_107690394.23-P1P2	h2_top5	ABCA1	P1P2	GCGGGAGAGAAGGGTCGGCT
ABCA1_+_107690410.23-P1P2	h2_supp5	ABCA1	P1P2	GTTGCGAGCGAGAGTGAGTG
ABCA1_+_107689978.23-P1P2	h2_supp5	ABCA1	P1P2	GTGCCCGACGGTGGAGACCG
ABCA1_-_107690202.23-P1P2	h2_supp5	ABCA1	P1P2	GTAACGCCCAAGTAAGTCAC
ABCA1_-_107690338.23-P1P2	h2_supp5	ABCA1	P1P2	GCCCTGAGAACCGGCTCTGT
ABCA1_+_107689930.23-P1P2	h2_supp5	ABCA1	P1P2	GCGCAGTACCCCGGGCTCAG
ABCA10_+_67224929.23-P1P2	h6_top5	ABCA10	P1P2	GTCTGAAGAGTAACTGGACA
ABCA10_-_67224823.23-P1P2	h6_top5	ABCA10	P1P2	GTCAAGGACTCCTCTACAAA
ABCA10_+_67224811.23-P1P2	h6_top5	ABCA10	P1P2	GAAGAGGCAACCATTTGTAG
ABCA10_-_67224767.23-P1P2	h6_top5	ABCA10	P1P2	GTTGAAGCACTTGGATCCAC
ABCA10_-_67224447.23-P1P2	h6_top5	ABCA10	P1P2	GAACCATACAAATTCTCAAA
ABCA10_+_67224827.23-P1P2	h6_supp5	ABCA10	P1P2	GATCAAAACAGTTTTAAAAG
ABCA10_-_67224969.23-P1P2	h6_supp5	ABCA10	P1P2	GAGAGAGTGTAATGAATTGT
ABCA10_-_67224857.23-P1P2	h6_supp5	ABCA10	P1P2	GAAACTGTTTTGATTCAGCT
ABCA10_+_67224502.23-P1P2	h6_supp5	ABCA10	P1P2	GGAAAGATGGCTAGATTCAG
ABCA10_+_67224916.23-P1P2	h6_supp5	ABCA10	P1P2	GTGGACAAGGAGAAAAACAT
ABCA12_+_216003308.23-P1P2	h3_top5	ABCA12	P1P2	GCATGGAGAGTAGGAGGTGT
ABCA12_+_216003314.23-P1P2	h3_top5	ABCA12	P1P2	GTAATTTCATGGAGAGTAGG
ABCA12_+_216003340.23-P1P2	h3_top5	ABCA12	P1P2	GTGTTCTCTAAGGTGTGGAT
ABCA12_-_216002923.23-P1P2	h3_top5	ABCA12	P1P2	GATCTGAAGCTGATGAAACA
ABCA12_+_216002996.23-P1P2	h3_top5	ABCA12	P1P2	GACATACAGCAAGTTGGACG
ABCA12_+_216002883.23-P1P2	h3_supp5	ABCA12	P1P2	GGATCCTGGTCTGGAAAAAT
ABCA12_+_216003317.23-P1P2	h3_supp5	ABCA12	P1P2	GAATTAATTTCATGGAGAGT
ABCA12_+_216002868.23-P1P2	h3_supp5	ABCA12	P1P2	GAAATTGGCTAGGTGTAAAA
ABCA12_+_216003325.23-P1P2	h3_supp5	ABCA12	P1P2	GGGATAGGCAATTAATTTCA
ABCA12_-_216003059.23-P1P2	h3_supp5	ABCA12	P1P2	GCACGGCATAGCTTCCTTGA
ABCA13_+_48211097.23-P1P2	h2_top5	ABCA13	P1P2	GCCACAGCAGGGCTTTGAAC
ABCA13_+_48211160.23-P1P2	h2_top5	ABCA13	P1P2	GGGAACCCTATGGAAAACCA
ABCA13_+_48211145.23-P1P2	h2_top5	ABCA13	P1P2	GACCAAGGCAAGCACTCACC
ABCA13_+_48211090.23-P1P2	h2_top5	ABCA13	P1P2	GAGGGCTTTGAACTGGCACC
ABCA13_-_48211093.23-P1P2	h2_top5	ABCA13	P1P2	GCAGCAGGCATGGGGCATGC
ABCA13_-_48211206.23-P1P2	h2_supp5	ABCA13	P1P2	GGAGGTCTGGAGCAAGATCA
ABCA13_+_48211170.23-P1P2	h2_supp5	ABCA13	P1P2	GAGACCTCACTGGAACCCTA
ABCA13_-_48211352.23-P1P2	h2_supp5	ABCA13	P1P2	GAATGACCAGGATGAAATCA
ABCA13_-_48211142.23-P1P2	h2_supp5	ABCA13	P1P2	GGAATTGGCTCTGCAGACTC
ABCA13_-_48211482.23-P1P2	h2_supp5	ABCA13	P1P2	GAACTGAACAGTGAATTCTC
ABCA2_+_139922272.23-P1P2	h3_top5	ABCA2	P1P2	GGCGGTGCTCGGCTGAGTCA
ABCA2_+_139922669.23-P1P2	h3_top5	ABCA2	P1P2	GCCgcgcgggcgatgcccag
ABCA2_-_139922596.23-P1P2	h3_top5	ABCA2	P1P2	GTGGTGCAGGAAGCCCATGG
ABCA2_+_139922190.23-P1P2	h3_top5	ABCA2	P1P2	GCAGGACTCTGGCTCGAGGG
ABCA2_+_139922201.23-P1P2	h3_top5	ABCA2	P1P2	GCAAGCGGCGCTCAGGACTC
ABCA2_-_139922304.23-P1P2	h3_supp5	ABCA2	P1P2	GCCGAGCACCGCGATGTCAG
ABCA2_+_139922290.23-P1P2	h3_supp5	ABCA2	P1P2	GCCCGCGTCCGCTGACATCG
ABCA2_-_139922262.23-P1P2	h3_supp5	ABCA2	P1P2	GCCCAGCGAGCGCGCTGCAG
ABCA2_-_139922347.23-P1P2	h3_supp5	ABCA2	P1P2	GGACCGAGCCACCTCCCCGG
ABCA2_+_139922193.23-P1P2	h3_supp5	ABCA2	P1P2	GGCTCAGGACTCTGGCTCGA
ABCA3_+_2390611.23-P1P2	h2_top5	ABCA3	P1P2	GGGGAGGGGACCCCGCGAGA
ABCA3_-_2390704.23-P1P2	h2_top5	ABCA3	P1P2	GCTGCGTGGCCGCCCTGGAG
ABCA3_-_2390333.23-P1P2	h2_top5	ABCA3	P1P2	GACACGCCCAAGGCTCGGAT
ABCA3_+_2390336.23-P1P2	h2_top5	ABCA3	P1P2	GGGTGCCGCTCCCTCAGCGT
ABCA3_-_2390323.23-P1P2	h2_top5	ABCA3	P1P2	GGCAGTGCGGGACACGCCCA
ABCA3_-_2390673.23-P1P2	h2_supp5	ABCA3	P1P2	GTCCAGCCTCGCAGTGGCGG
ABCA3_+_2390721.23-P1P2	h2_supp5	ABCA3	P1P2	GCCGCTGCGTCCGCCAGTAG
ABCA3_-_2390733.23-P1P2	h2_supp5	ABCA3	P1P2	GGCCTGCAACCCGCTACTGG
ABCA3_-_2390670.23-P1P2	h2_supp5	ABCA3	P1P2	GCGCTCCAGCCTCGCAGTGG
ABCA3_-_2390500.23-P1P2	h2_supp5	ABCA3	P1P2	Gcgagctggccggcgagggt
ABCA4_-_94586232.23-P1P2	h2_top5	ABCA4	P1P2	GAGAGAGCGGTAGACTGGAC
ABCA4_-_94586658.23-P1P2	h2_top5	ABCA4	P1P2	GGAGGCCCCTCAGACAGCAA
ABCA4_-_94586219.23-P1P2	h2_top5	ABCA4	P1P2	GGCGTGGATGCCCTAGAGAG
ABCA4_+_94586668.23-P1P2	h2_top5	ABCA4	P1P2	GGAGCCAGAGGCGCTCTTAA
ABCA4_-_94586250.23-P1P2	h2_top5	ABCA4	P1P2	GCAGGCAGGTGTAAAACGGG
ABCA4_-_94586284.23-P1P2	h2_supp5	ABCA4	P1P2	GGGGCAGGCAATGGATTGAC
ABCA4_-_94586628.23-P1P2	h2_supp5	ABCA4	P1P2	GGACCACACGAAGACCAGAT
ABCA4_+_94586620.23-P1P2	h2_supp5	ABCA4	P1P2	GGCCTCAGCTCTGACCAATC
ABCA4_-_94586293.23-P1P2	h2_supp5	ABCA4	P1P2	GATGGATTGACAGGCACGGT
ABCA4_+_94586689.23-P1P2	h2_supp5	ABCA4	P1P2	GAGGAGAAGGACACAGCGTC
ABCA5_-_67322851.23-P1P2	h2_top5	ABCA5	P1P2	GAACGACAGCGTCCAGGCAA
ABCA5_-_67322891.23-P1P2	h2_top5	ABCA5	P1P2	GCGGCCGGACCCGGTCCCAG
ABCA5_-_67323220.23-P1P2	h2_top5	ABCA5	P1P2	GCCCGAGCCGCAGAGCTGTC
ABCA5_-_67322872.23-P1P2	h2_top5	ABCA5	P1P2	GGCAGTGTCCCGAAGTCCCA
ABCA5_-_67323280.23-P1P2	h2_top5	ABCA5	P1P2	GCCAGCTGGGATCTGTGCGA
ABCA5_+_67322884.23-P1P2	h2_supp5	ABCA5	P1P2	GGGCTCCGCGAGGCTCCCCT
ABCA5_+_67323191.23-P1P2	h2_supp5	ABCA5	P1P2	GCTCTGCGGCTCGGGCCCTG
ABCA5_+_67323221.23-P1P2	h2_supp5	ABCA5	P1P2	GCAACAGACTGAGCGCGTCC
ABCA5_-_67323267.23-P1P2	h2_supp5	ABCA5	P1P2	GCAGTGCGGGTGACCCAGCT
ABCA5_-_67322845.23-P1P2	h2_supp5	ABCA5	P1P2	GGGGTGGAACGACAGCGTCC
ABCA6_+_67138008.23-P1P2	h2_top5	ABCA6	P1P2	GCAGGCTGTGTAAGAGCTGC
ABCA6_+_67137842.23-P1P2	h2_top5	ABCA6	P1P2	GTGTGCTGTGCCAAATATGT
ABCA6_-_67137854.23-P1P2	h2_top5	ABCA6	P1P2	GCAGTGTCCACCCACATATT
ABCA6_+_67138050.23-P1P2	h2_top5	ABCA6	P1P2	GCATCATGTACAGCTTGGTC
ABCA6_+_67138026.23-P1P2	h2_top5	ABCA6	P1P2	GACACCCCTTTTCAGAAACC
ABCA6_-_67137744.23-P1P2	h2_supp5	ABCA6	P1P2	GCAATCTACACAATAAAAAG
ABCA6_-_67137948.23-P1P2	h2_supp5	ABCA6	P1P2	GACCAGTTCTCTGTTTGTCT
ABCA6_+_67137671.23-P1P2	h2_supp5	ABCA6	P1P2	GTTTGCTTCTGTGCTAGCTG
ABCA6_-_67137748.23-P1P2	h2_supp5	ABCA6	P1P2	GCTACACAATAAAAAGTGGT
ABCA6_+_67138055.23-P1P2	h2_supp5	ABCA6	P1P2	GAAGTTCATCATGTACAGCT
ABCA7_-_1040133.23-P1	h2_top5	ABCA7	P1	GGCGCACTTGGCTTAAGGGG
ABCA7_-_1040209.23-P1	h2_top5	ABCA7	P1	GCTGGAAGGTGAGAAGGACT
ABCA7_+_1040577.23-P1	h2_top5	ABCA7	P1	Ggaatctgacgctgacagag
ABCA7_+_1040513.23-P1	h2_top5	ABCA7	P1	Ggacccagacccttacgcca
ABCA7_+_1040413.23-P1	h2_top5	ABCA7	P1	GGGAGTGCAGGAGTTCTAAC
ABCA7_+_1040474.23-P1	h2_supp5	ABCA7	P1	GAGCGGGACTTAGGATCTGG
ABCA7_-_1040214.23-P1	h2_supp5	ABCA7	P1	GAGGTGAGAAGGACTCGGAG
ABCA7_-_1040526.23-P1	h2_supp5	ABCA7	P1	Gggaaagaaccctggcgtaa
ABCA7_+_1040541.23-P1	h2_supp5	ABCA7	P1	Gaggtgaccaggccggaact
ABCA7_+_1040560.23-P1	h2_supp5	ABCA7	P1	Gaggggcaggaagttgctaa
ABCA7_+_1041311.23-P2	h2_top5	ABCA7	P2	GAGAGGTCAGGACAACGGTC
ABCA7_+_1041297.23-P2	h2_top5	ABCA7	P2	GCGGTCGGGCTGAAGACGTG
ABCA7_-_1041459.23-P2	h2_top5	ABCA7	P2	GTGTGAGACCAGGGCCGGGT
ABCA7_-_1041717.23-P2	h2_top5	ABCA7	P2	GTCACCAGGCCGCCAATACA
ABCA7_+_1041292.23-P2	h2_top5	ABCA7	P2	GGGGCTGAAGACGTGCGGTG
ABCA7_+_1041673.23-P2	h2_supp5	ABCA7	P2	GGGCTCCCTGACATGCACGG
ABCA7_+_1041489.23-P2	h2_supp5	ABCA7	P2	GGACCTGGGGGAGAATAGGT
ABCA7_-_1041690.23-P2	h2_supp5	ABCA7	P2	GGAATCCCCCGTGCATGTCA
ABCA7_+_1041432.23-P2	h2_supp5	ABCA7	P2	GCGGCCCTGGTCTCACACTG
ABCA7_+_1041348.23-P2	h2_supp5	ABCA7	P2	GAGAAGGCCATGGTGAGACT
ABCA8_+_66951401.23-P1P2	h4_top5	ABCA8	P1P2	GTTCTAAACAAGGAGCTCAG
ABCA8_+_66950959.23-P1P2	h4_top5	ABCA8	P1P2	GTTGATTGCACAATAATGTA
ABCA8_-_66951525.23-P1P2	h4_top5	ABCA8	P1P2	GGTGAAGACTGCTTTCAGAG
ABCA8_-_66951528.23-P1P2	h4_top5	ABCA8	P1P2	GAAGACTGCTTTCAGAGTGG
ABCA8_-_66951372.23-P1P2	h4_top5	ABCA8	P1P2	GGAACTTACTTCTGGGAAAA
ABCA8_-_66951365.23-P1P2	h4_supp5	ABCA8	P1P2	GATACAGTGAACTTACTTCT
ABCA8_-_66951447.23-P1P2	h4_supp5	ABCA8	P1P2	GAGTTATTCATATTTTCTCC
ABCA8_+_66951172.23-P1P2	h4_supp5	ABCA8	P1P2	GACTTTAAAGATTTTATATC
ABCA8_+_66950951.23-P1P2	h4_supp5	ABCA8	P1P2	GACAATAATGTAGGGCATTT
ABCA8_-_66951390.23-P1P2	h4_supp5	ABCA8	P1P2	GATGGAAGCAAGGAATCTAG
ABCA9_-_67057053.23-P1P2	h2_top5	ABCA9	P1P2	GAGAAACACAGTTCATCCAT
ABCA9_-_67056649.23-P1P2	h2_top5	ABCA9	P1P2	GGCAATGCTTACAATTCCTC
ABCA9_+_67057085.23-P1P2	h2_top5	ABCA9	P1P2	GGATGTAGTAGTGACCCAAA
ABCA9_-_67057012.23-P1P2	h2_top5	ABCA9	P1P2	GTAGAGGTTAACTTACTCTC
ABCA9_-_67057069.23-P1P2	h2_top5	ABCA9	P1P2	GCATGGGTCTCTGCATGTTC
ABCA9_+_67056924.23-P1P2	h2_supp5	ABCA9	P1P2	GATAGGCATGCCAGACGTTT
ABCA9_-_67056936.23-P1P2	h2_supp5	ABCA9	P1P2	GTGGTTTCTACCTAAACGTC
ABCA9_-_67056810.23-P1P2	h2_supp5	ABCA9	P1P2	GCAAAAATGTTTTAGTTACG
ABCA9_+_67056982.23-P1P2	h2_supp5	ABCA9	P1P2	GAAGTTAACCTCTAAAATTG
ABCA9_-_67056917.23-P1P2	h2_supp5	ABCA9	P1P2	GAATAACTTACTGCTTTTAA
ABCB1_-_87342674.23-ENST00000265724.3	h2_top5	ABCB1	ENST00000265724.3	GGGAGGAGCTACATGAACTA
ABCB1_-_87342256.23-ENST00000265724.3	h2_top5	ABCB1	ENST00000265724.3	GCTTAAGAAAGGAAGTAAGT
ABCB1_-_87342654.23-ENST00000265724.3	h2_top5	ABCB1	ENST00000265724.3	GGTGTTTATCCCAGTACCAG
ABCB1_-_87342657.23-ENST00000265724.3	h2_top5	ABCB1	ENST00000265724.3	GTTTATCCCAGTACCAGAGG
ABCB1_-_87342302.23-ENST00000265724.3	h2_top5	ABCB1	ENST00000265724.3	GAGAAGTTAACTAAAAAATG
ABCB1_+_87342641.23-ENST00000265724.3	h2_supp5	ABCB1	ENST00000265724.3	GTAGCTCCTCCTCTGGTACT
ABCB1_-_87342678.23-ENST00000265724.3	h2_supp5	ABCB1	ENST00000265724.3	GGAGCTACATGAACTAAGGC
ABCB1_-_87342245.23-ENST00000265724.3	h2_supp5	ABCB1	ENST00000265724.3	GGCTTTGGAACTCTTAAGAA
ABCB1_+_87342475.23-ENST00000265724.3	h2_supp5	ABCB1	ENST00000265724.3	GCAGGAAGCAACCAGATAAA
ABCB1_-_87342682.23-ENST00000265724.3	h2_supp5	ABCB1	ENST00000265724.3	GTACATGAACTAAGGCAGGC
ABCB10_-_229694297.23-P1P2	h2_top5	ABCB10	P1P2	GCGATAGGGACCCGGGAACG
ABCB10_+_229694285.23-P1P2	h2_top5	ABCB10	P1P2	GCGCGGCCAGCCGCGTTCCC
ABCB10_+_229694413.23-P1P2	h2_top5	ABCB10	P1P2	GCCGGCGGGCTGAGGCGTAC
ABCB10_-_229694457.23-P1P2	h2_top5	ABCB10	P1P2	GCAGGCGCGCGCAAAGCCCG
ABCB10_-_229694467.23-P1P2	h2_top5	ABCB10	P1P2	GCAAAGCCCGAGGACCCTCC
ABCB10_-_229694400.23-P1P2	h2_supp5	ABCB10	P1P2	GCAGGCAGGGGGGCCTCGCA
ABCB10_+_229694391.23-P1P2	h2_supp5	ABCB10	P1P2	GTCGCACGCAGCGCCATGCG
ABCB10_+_229694012.23-P1P2	h2_supp5	ABCB10	P1P2	GCGCAGCCGCTGCCTGGGCA
ABCB10_-_229694290.23-P1P2	h2_supp5	ABCB10	P1P2	GTGAACGGCGATAGGGACCC
ABCB10_-_229694283.23-P1P2	h2_supp5	ABCB10	P1P2	GAGGCCAGTGAACGGCGATA
ABCB11_-_169887784.23-P1P2	h2_top5	ABCB11	P1P2	GGAAATAATGGACTCCACTG
ABCB11_-_169887796.23-P1P2	h2_top5	ABCB11	P1P2	GTCCACTGTGGAGAGTTAAA
ABCB11_-_169887416.23-P1P2	h2_top5	ABCB11	P1P2	GAGTTAAAAAAGAAGCCCAC
ABCB11_+_169887811.23-P1P2	h2_top5	ABCB11	P1P2	GGAATGATGAAAACCGAGGT
ABCB11_+_169887409.23-P1P2	h2_top5	ABCB11	P1P2	GTCAAAGTAAAAATACCAGT
ABCB11_+_169887815.23-P1P2	h2_supp5	ABCB11	P1P2	GTTTAGAATGATGAAAACCG
ABCB11_+_169887776.23-P1P2	h2_supp5	ABCB11	P1P2	GACCTTTTAACTCTCCACAG
ABCB11_+_169887589.23-P1P2	h2_supp5	ABCB11	P1P2	GTACTTGGATAGAAACTTAC
ABCB11_-_169887692.23-P1P2	h2_supp5	ABCB11	P1P2	GCCACAAAGTAAGAGTTAAA
ABCB11_+_169887604.23-P1P2	h2_supp5	ABCB11	P1P2	GTAAACAACGCTACAATACT
ABCB4_+_87104939.23-P1P2	h4_top5	ABCB4	P1P2	GGCGAGGTTCGAGGTGAGAG
ABCB4_+_87104933.23-P1P2	h4_top5	ABCB4	P1P2	GTTCGAGGTGAGAGAGGTCC
ABCB4_-_87104975.23-P1P2	h4_top5	ABCB4	P1P2	GACCTCGCGCGTGTCTGGCA
ABCB4_-_87104608.23-P1P2	h4_top5	ABCB4	P1P2	GCCAAAACAAAGGTCTTCAA
ABCB4_+_87105008.23-P1P2	h4_top5	ABCB4	P1P2	GgCCGCGGCGAGCAAAGTCC
ABCB4_-_87104991.23-P1P2	h4_supp5	ABCB4	P1P2	GGCAGGGCCTCTGGACGCGC
ABCB4_+_87104948.23-P1P2	h4_supp5	ABCB4	P1P2	GCAGACACGCGCGAGGTTCG
ABCB4_+_87104755.23-P1P2	h4_supp5	ABCB4	P1P2	GATCTTGAGGCGGCAAAGAA
ABCB4_+_87104897.23-P1P2	h4_supp5	ABCB4	P1P2	GAAGGGAGACCCGGGACGTG
ABCB4_+_87104635.23-P1P2	h4_supp5	ABCB4	P1P2	GGCAGGACTAAGTTCACCCT
ABCB5_+_20687051.23-P1P2	h6_top5	ABCB5	P1P2	GGCTCACAGAGAGATATTAG
ABCB5_+_20687409.23-P1P2	h6_top5	ABCB5	P1P2	GCCTCTTAGAAAAGAATTAA
ABCB5_-_20687396.23-P1P2	h6_top5	ABCB5	P1P2	GATGTTGGCCAGTTGTTTAT
ABCB5_+_20687242.23-P1P2	h6_top5	ABCB5	P1P2	GATAACCTGGAAAATATGAA
ABCB5_+_20687218.23-P1P2	h6_top5	ABCB5	P1P2	GGCTCCTCGGGCTATTGCGA
ABCB5_-_20687236.23-P1P2	h6_supp5	ABCB5	P1P2	GAAACCTTCGCAATAGCCCG
ABCB5_+_20687450.23-P1P2	h6_supp5	ABCB5	P1P2	GTGCATTGAGTTAGACATGA
ABCB5_-_20687194.23-P1P2	h6_supp5	ABCB5	P1P2	GTCCATAGCAGTTATTGCAT
ABCB5_+_20687204.23-P1P2	h6_supp5	ABCB5	P1P2	GTGCGAAGGTTTCAAAGTGA
ABCB5_-_20687157.23-P1P2	h6_supp5	ABCB5	P1P2	GTCACTTTGTTTGTTCCTGT
ABCB6_-_220083604.23-P1P2	h3_top5	ABCB6	P1P2	GGCCGCCACGCACTCACGCA
ABCB6_-_220083181.23-P1P2	h3_top5	ABCB6	P1P2	GGAAGCAGCTGCAGCACGTA
ABCB6_-_220083194.23-P1P2	h3_top5	ABCB6	P1P2	GCACGTAGGGAGAGATGCGA
ABCB6_-_220083468.23-P1P2	h3_top5	ABCB6	P1P2	GGGACTGGTCACTCGGAGAG
ABCB6_+_220083500.23-P1P2	h3_top5	ABCB6	P1P2	GCCCGCAGCTTGGCGCCCAG
ABCB6_+_220083287.23-P1P2	h3_supp5	ABCB6	P1P2	GCACGCTCGTGCCCTCGACG
ABCB6_+_220083669.23-P1P2	h3_supp5	ABCB6	P1P2	GCAACACCGAGCATTCCCGT
ABCB6_+_220083584.23-P1P2	h3_supp5	ABCB6	P1P2	GGCCCTGCGTGAGTGCGTGG
ABCB6_-_220083298.23-P1P2	h3_supp5	ABCB6	P1P2	GCCAGAGCCATCCGCGTCGA
ABCB6_+_220083613.23-P1P2	h3_supp5	ABCB6	P1P2	GCAGCGGGGCCGTGCTGAGA
ABCB7_-_74376019.23-P1P2	h3_top5	ABCB7	P1P2	GAGCCGCTAACAGAGACTAA
ABCB7_-_74375964.23-P1P2	h3_top5	ABCB7	P1P2	GTAGGCTCGAGCGGTTCCCA
ABCB7_+_74376070.23-P1P2	h3_top5	ABCB7	P1P2	GATGCATTCTTGGCGCTGGG
ABCB7_-_74376044.23-P1P2	h3_top5	ABCB7	P1P2	GGATCAGAATCGCGGAGTGC
ABCB7_+_74375885.23-P1P2	h3_top5	ABCB7	P1P2	GAAGGGCAAGGGGACCTGTA
ABCB7_-_74376036.23-P1P2	h3_supp5	ABCB7	P1P2	GAAAGGCCGGATCAGAATCG
ABCB7_+_74375720.23-P1P2	h3_supp5	ABCB7	P1P2	GAAACGGGGCAGGAGGTTCT
ABCB7_+_74375695.23-P1P2	h3_supp5	ABCB7	P1P2	GAGGACACCTGGAGCGCTGG
ABCB7_+_74375896.23-P1P2	h3_supp5	ABCB7	P1P2	GAGAATAGGGTGAAGGGCAA
ABCB7_-_74375871.23-P1P2	h3_supp5	ABCB7	P1P2	GCTCTCTCTGCCCCGAGGTC
ABCB8_-_150725551.23-P1P2	h2_top5	ABCB8	P1P2	GGCCAACATAGAGCCCTCAG
ABCB8_-_150725580.23-P1P2	h2_top5	ABCB8	P1P2	GGTGAAACTGCTATTGCCGG
ABCB8_-_150725928.23-P1P2	h2_top5	ABCB8	P1P2	GCGCGTGTCAGCCAGAAGGA
ABCB8_-_150725975.23-P1P2	h2_top5	ABCB8	P1P2	GCAGTCCGCACTCCCGACCG
ABCB8_+_150725965.23-P1P2	h2_top5	ABCB8	P1P2	GGGAAAGGGGACCCCCGGTC
ABCB8_+_150725531.23-P1P2	h2_supp5	ABCB8	P1P2	GCCCACTGAGGGCTCTATGT
ABCB8_+_150725592.23-P1P2	h2_supp5	ABCB8	P1P2	GATGCACCAGCATGCTGACG
ABCB8_-_150725938.23-P1P2	h2_supp5	ABCB8	P1P2	GCCAGAAGGAGGGGACGCTC
ABCB8_-_150725890.23-P1P2	h2_supp5	ABCB8	P1P2	GCACTCCAGTCGCCAGCAGG
ABCB8_+_150725958.23-P1P2	h2_supp5	ABCB8	P1P2	GGGACCCCCGGTCGGGAGTG
ABCB9_+_123450970.23-P1	h3_top5	ABCB9	P1	GGCAGCGGCGCAGCGCGGGT
ABCB9_+_123450566.23-P1	h3_top5	ABCB9	P1	GGCTGCCTCTTGGAAAATGT
ABCB9_-_123450999.23-P1	h3_top5	ABCB9	P1	GCGCTGCGCCGCTGCAAGGT
ABCB9_+_123450546.23-P1	h3_top5	ABCB9	P1	GGGAGGTGTTGGAGGATCCT
ABCB9_+_123450826.23-P1	h3_top5	ABCB9	P1	GGGTGCCAGGTAACAGGTAA
ABCB9_+_123450542.23-P1	h3_supp5	ABCB9	P1	GGTGTTGGAGGATCCTGGGA
ABCB9_-_123450551.23-P1	h3_supp5	ABCB9	P1	GGGGGAACGACAGCCATCCC
ABCB9_+_123450501.23-P1	h3_supp5	ABCB9	P1	GGGGCTGGCGCGCCTTCTGA
ABCB9_-_123450533.23-P1	h3_supp5	ABCB9	P1	GCGCGCCAGCCCCGTCCTGG
ABCB9_-_123450530.23-P1	h3_supp5	ABCB9	P1	GAGGCGCGCCAGCCCCGTCC
ABCB9_-_123465699.23-P2	h3_top5	ABCB9	P2	GGCGGCGCCATGGCTCACGT
ABCB9_-_123465422.23-P2	h3_top5	ABCB9	P2	GGACGGCGGCCAGTTCCCAG
ABCB9_-_123465738.23-P2	h3_top5	ABCB9	P2	GGGAGTCGCAGCCGGTCCCG
ABCB9_+_123465727.23-P2	h3_top5	ABCB9	P2	GCGACCCCCGTCCCCGGGAC
ABCB9_-_123465787.23-P2	h3_top5	ABCB9	P2	GGAGCAGGAAAGACACCTCG
ABCB9_-_123465296.23-P2	h3_supp5	ABCB9	P2	GCCCGCAGGGCGGTCGAGGT
ABCB9_+_123465780.23-P2	h3_supp5	ABCB9	P2	GGAGGCCGAGCAGTTCCTCG
ABCB9_-_123465398.23-P2	h3_supp5	ABCB9	P2	GGCGCCCCAGACGCCACTCG
ABCB9_+_123465380.23-P2	h3_supp5	ABCB9	P2	GCCGCCGCGAGTGGCGTCTG
ABCB9_+_123465415.23-P2	h3_supp5	ABCB9	P2	GCACCCGGCTCCAAACCCCT
ABCC1_+_16043482.23-P1P2	h2_top5	ABCC1	P1P2	GCTGGCGCTAGCGCTggcgg
ABCC1_+_16043921.23-P1P2	h2_top5	ABCC1	P1P2	GCAGGAAGGCCTCCTCACGG
ABCC1_-_16044002.23-P1P2	h2_top5	ABCC1	P1P2	GAGGGGACGCTAGAGATGGG
ABCC1_-_16043934.23-P1P2	h2_top5	ABCC1	P1P2	GGGTCAGAGCCGCCGTGAGG
ABCC1_-_16043871.23-P1P2	h2_top5	ABCC1	P1P2	GTTCCTGCGGAGCAGAGCGT
ABCC1_+_16043887.23-P1P2	h2_supp5	ABCC1	P1P2	GCCGACCCTCCAAAACCCCA
ABCC1_+_16043939.23-P1P2	h2_supp5	ABCC1	P1P2	GCAGACGGGAACCCCAAAAC
ABCC1_+_16043647.23-P1P2	h2_supp5	ABCC1	P1P2	GCCCCGGCACGTACCCAGAG
ABCC1_-_16043841.23-P1P2	h2_supp5	ABCC1	P1P2	GCAAGGCATGGGGGAAACTT
ABCC1_-_16043999.23-P1P2	h2_supp5	ABCC1	P1P2	GGGAAGGGGACGCTAGAGAT
ABCC10_+_43395315.23-P1P2	h6_top5	ABCC10	P1P2	GTGGCACCCCACCTAGAGGT
ABCC10_-_43395984.23-P1P2	h6_top5	ABCC10	P1P2	Gtagcgaggtctctggagta
ABCC10_-_43395343.23-P1P2	h6_top5	ABCC10	P1P2	GCTAGGTGGGGTGCCAGCCG
ABCC10_-_43395330.23-P1P2	h6_top5	ABCC10	P1P2	GGGTCTTCCAACCTCTAGGT
ABCC10_-_43395891.23-P1P2	h6_top5	ABCC10	P1P2	GCCCCGAGGTGGGTAGAGAC
ABCC10_-_43395326.23-P1P2	h6_supp5	ABCC10	P1P2	GGCTAGGTCTTCCAACCTCT
ABCC10_+_43395536.23-P1P2	h6_supp5	ABCC10	P1P2	GCGGTACCAAGGGTAAAAAC
ABCC10_+_43395660.23-P1P2	h6_supp5	ABCC10	P1P2	GGGCTGTGCAGGGTAACAGC
ABCC10_-_43395719.23-P1P2	h6_supp5	ABCC10	P1P2	GCCTTCAGGTGAGGCGTCCA
ABCC10_+_43395533.23-P1P2	h6_supp5	ABCC10	P1P2	GTACCAAGGGTAAAAACGGG
ABCC11_-_48278125.23-P1	h6_top5	ABCC11	P1	GACGCTCAAGTCTTACCGGG
ABCC11_-_48278122.23-P1	h6_top5	ABCC11	P1	GAGGACGCTCAAGTCTTACC
ABCC11_+_48278130.23-P1	h6_top5	ABCC11	P1	GTGGCTTCGCGCTGCTCTCT
ABCC11_-_48277852.23-P1	h6_top5	ABCC11	P1	Gggcagaggctgcaagccgt
ABCC11_-_48278103.23-P1	h6_top5	ABCC11	P1	GCACGTCTTTCCGCATAGGT
ABCC11_-_48278197.23-P1	h6_supp5	ABCC11	P1	GCGTAGCGCGTAGCCGGAAG
ABCC11_+_48278163.23-P1	h6_supp5	ABCC11	P1	GCGCGCTACGGTCCGTCCCC
ABCC11_+_48278091.23-P1	h6_supp5	ABCC11	P1	GCTTGAGCGTCCTACCTATG
ABCC11_-_48278200.23-P1	h6_supp5	ABCC11	P1	GAGCGCGTAGCCGGAAGCGG
ABCC11_+_48277846.23-P1	h6_supp5	ABCC11	P1	Gtgcaatggcgcgataccca
ABCC11_+_48281428.23-P2	h6_top5	ABCC11	P2	GGCACACTAACGTGCAGAAA
ABCC11_+_48281001.23-P2	h6_top5	ABCC11	P2	GTACTTCTAGGATAACTAGA
ABCC11_+_48281042.23-P2	h6_top5	ABCC11	P2	GTGGTACAATCTTTCCACAT
ABCC11_-_48280980.23-P2	h6_top5	ABCC11	P2	GAAAAGTCTTCATAGAAGTC
ABCC11_+_48281345.23-P2	h6_top5	ABCC11	P2	GTCTGTGTGGCAAAGAACGC
ABCC11_+_48281160.23-P2	h6_supp5	ABCC11	P2	GGCTATGGATTACTCAGTAT
ABCC11_+_48281284.23-P2	h6_supp5	ABCC11	P2	GCGTCACCTGGATAGCGCAA
ABCC11_+_48281175.23-P2	h6_supp5	ABCC11	P2	GTGGAAACAGGCTAATGCTA
ABCC11_+_48281194.23-P2	h6_supp5	ABCC11	P2	GGGAAGGACAGACTTGTGCG
ABCC11_-_48281374.23-P2	h6_supp5	ABCC11	P2	GCTTTGCCACACAGAGTGGC
ABCC12_-_48180643.23-ENST00000311303.3	h4_top5	ABCC12	ENST00000311303.3	GCCAAGAGCAGAAAACCCTA
ABCC12_-_48180648.23-ENST00000311303.3	h4_top5	ABCC12	ENST00000311303.3	GAGCAGAAAACCCTATGGTG
ABCC12_-_48180679.23-ENST00000311303.3	h4_top5	ABCC12	ENST00000311303.3	GGGAGCCGGTCCAATGACCA
ABCC12_+_48180636.23-ENST00000311303.3	h4_top5	ABCC12	ENST00000311303.3	GCAACCAAAACCACACCATA
ABCC12_-_48180314.23-ENST00000311303.3	h4_top5	ABCC12	ENST00000311303.3	GCTGGTCCAGATCTGAGATA
ABCC12_+_48180599.23-ENST00000311303.3	h4_supp5	ABCC12	ENST00000311303.3	GCAACCCAACATGAGAAAAG
ABCC12_+_48180281.23-ENST00000311303.3	h4_supp5	ABCC12	ENST00000311303.3	GTCTGGACCAGCGAGGCCGG
ABCC12_+_48180353.23-ENST00000311303.3	h4_supp5	ABCC12	ENST00000311303.3	GTCCCCAGGCCAAAAGCCCA
ABCC12_-_48180571.23-ENST00000311303.3	h4_supp5	ABCC12	ENST00000311303.3	GGTCCCTTAATGCTACGCTG
ABCC12_+_48180331.23-ENST00000311303.3	h4_supp5	ABCC12	ENST00000311303.3	GCTCCAGGCTGCCATCAGGA
ABCC2_+_101542981.23-P1P2	h1_top5	ABCC2	P1P2	GTCTCAGCAAGACTCAGTCA
ABCC2_+_101542914.23-P1P2	h1_top5	ABCC2	P1P2	GTTCCTCACACGGATTAAAT
ABCC2_+_101542910.23-P1P2	h1_top5	ABCC2	P1P2	GTCACACGGATTAAATTGGA
ABCC2_-_101542808.23-P1P2	h1_top5	ABCC2	P1P2	GCTCCAGAGGATATAAGATC
ABCC2_+_101542515.23-P1P2	h1_top5	ABCC2	P1P2	GCTTGTTTCATCAAAGAAAG
ABCC2_-_101542705.23-P1P2	h1_supp5	ABCC2	P1P2	GGTGGTAGTTAGTTAACTTA
ABCC2_-_101542708.23-P1P2	h1_supp5	ABCC2	P1P2	GGTAGTTAGTTAACTTAGGG
ABCC2_-_101542903.23-P1P2	h1_supp5	ABCC2	P1P2	GGCCTTCTCTAAAGAGAAAC
ABCC2_+_101542376.23-P1P2	h1_supp5	ABCC2	P1P2	GCTAAAAAGCCCTAGGGACA
ABCC2_-_101542463.23-P1P2	h1_supp5	ABCC2	P1P2	GGGTTAACGATTAAATGGTT
ABCC3_+_48712248.23-P1P2	h2_top5	ABCC3	P1P2	GCGAGCGCGGTCGGACCCAG
ABCC3_+_48712270.23-P1P2	h2_top5	ABCC3	P1P2	GCGAGGCGCGGCTGCAAGGA
ABCC3_+_48712662.23-P1P2	h2_top5	ABCC3	P1P2	GCCTTCCGCACCCGACGGAG
ABCC3_+_48712559.23-P1P2	h2_top5	ABCC3	P1P2	GCCAGTGCTGCAGCCGGGAA
ABCC3_+_48712450.23-P1P2	h2_top5	ABCC3	P1P2	GGGCGCCCAGGCCGTCTCAG
ABCC3_-_48712163.23-P1P2	h2_supp5	ABCC3	P1P2	GGCAGGGAGACCGGACCCAG
ABCC3_+_48712294.23-P1P2	h2_supp5	ABCC3	P1P2	GAACCGCACAGGGCGTCCAT
ABCC3_+_48712245.23-P1P2	h2_supp5	ABCC3	P1P2	GGCGCGGTCGGACCCAGCGG
ABCC3_-_48712673.23-P1P2	h2_supp5	ABCC3	P1P2	GTCCATCCCAGCCCCTCCGT
ABCC3_+_48712738.23-P1P2	h2_supp5	ABCC3	P1P2	GGCAACCGAGTCCTAACCTG
ABCC4_+_95953430.23-P1P2	h2_top5	ABCC4	P1P2	GCGCCGCGGACGCACTCTCC
ABCC4_+_95953641.23-P1P2	h2_top5	ABCC4	P1P2	GGCCCCAGCATCCCTGCTTG
ABCC4_-_95953652.23-P1P2	h2_top5	ABCC4	P1P2	GCGCTCCTGGACCTCAAGCA
ABCC4_+_95953668.23-P1P2	h2_top5	ABCC4	P1P2	GGCCGAGCGGACAGGCGTGG
ABCC4_-_95953614.23-P1P2	h2_top5	ABCC4	P1P2	GcggggTCGCGCTGATCAGG
ABCC4_+_95953676.23-P1P2	h2_supp5	ABCC4	P1P2	GAGGCTCCAGCCGAGCGGAC
ABCC4_+_95953681.23-P1P2	h2_supp5	ABCC4	P1P2	GTTCACAGGCTCCAGCCGAG
ABCC4_+_95953695.23-P1P2	h2_supp5	ABCC4	P1P2	GCCGGAAGCGGCTGCTTCAC
ABCC4_-_95953458.23-P1P2	h2_supp5	ABCC4	P1P2	GAGTGCGTCCGCGGCGCCAG
ABCC4_-_95953561.23-P1P2	h2_supp5	ABCC4	P1P2	GGCTTCACCTCCTGGTACAC
ABCC5_-_183735467.23-P1P2	h3_top5	ABCC5	P1P2	GGGCGGCGGCAGGAGACCAG
ABCC5_-_183735259.23-P1P2	h3_top5	ABCC5	P1P2	GCTGGGATGCCCGGGCCCTA
ABCC5_+_183735648.23-P1P2	h3_top5	ABCC5	P1P2	GGCTCGGGAGCGTGGTTGAG
ABCC5_+_183735692.23-P1P2	h3_top5	ABCC5	P1P2	GGCGGCCGATGCCGCTATAA
ABCC5_-_183735312.23-P1P2	h3_top5	ABCC5	P1P2	GCGAGCGCGACCCACACCCA
ABCC5_+_183735252.23-P1P2	h3_supp5	ABCC5	P1P2	GGGGCTGTGGGAACGCCCTA
ABCC5_+_183735202.23-P1P2	h3_supp5	ABCC5	P1P2	GAGAGAAACGCCCACCTGGG
ABCC5_+_183735246.23-P1P2	h3_supp5	ABCC5	P1P2	GTGGGAACGCCCTAGGGCCC
ABCC5_+_183735285.23-P1P2	h3_supp5	ABCC5	P1P2	GGTGTGGGTCGCGCTCGCCT
ABCC5_-_183735588.23-P1P2	h3_supp5	ABCC5	P1P2	GCCGTGACAACCGAGCTGGA
ABCC6_+_16316916.23-ENST00000205557.7	h6_top5	ABCC6	ENST00000205557.7	GCTCTTAGCAAAGGACTCCA
ABCC6_-_16317247.23-ENST00000205557.7	h6_top5	ABCC6	ENST00000205557.7	GGAGAGTGGGGCGCGATGGG
ABCC6_-_16317235.23-ENST00000205557.7	h6_top5	ABCC6	ENST00000205557.7	GAGCCTGGAAAAGGAGAGTG
ABCC6_+_16317296.23-ENST00000205557.7	h6_top5	ABCC6	ENST00000205557.7	GTGGGACCCACGACGACAGA
ABCC6_+_16317287.23-ENST00000205557.7	h6_top5	ABCC6	ENST00000205557.7	GCGACGACAGAAGGCGCCGA
ABCC6_+_16316894.23-ENST00000205557.7	h6_supp5	ABCC6	ENST00000205557.7	GAGTGGAGTTCATGGAGTGG
ABCC6_-_16317049.23-ENST00000205557.7	h6_supp5	ABCC6	ENST00000205557.7	GCCCTAGTAGCTGGGAGGTC
ABCC6_-_16317052.23-ENST00000205557.7	h6_supp5	ABCC6	ENST00000205557.7	GTAGTAGCTGGGAGGTCTGG
ABCC6_-_16316877.23-ENST00000205557.7	h6_supp5	ABCC6	ENST00000205557.7	GTCCCTGGCCCTCGAAATGC
ABCC6_-_16317344.23-ENST00000205557.7	h6_supp5	ABCC6	ENST00000205557.7	GTGTCTGTCGCTAAGTCTCT
ABCC8_+_17498387.23-P1P2	h1_top5	ABCC8	P1P2	Ggcggagctgcaagggacag
ABCC8_+_17497953.23-P1P2	h1_top5	ABCC8	P1P2	GGATCCCGCGCCAAACACAG
ABCC8_-_17497979.23-P1P2	h1_top5	ABCC8	P1P2	GGTGTTTGGCGCGGGATCGG
ABCC8_-_17498220.23-P1P2	h1_top5	ABCC8	P1P2	GTGAAGAGTAGGAAGACGTG
ABCC8_-_17497997.23-P1P2	h1_top5	ABCC8	P1P2	GGGGGCACCGGGGGAGTGAA
ABCC8_+_17498249.23-P1P2	h1_supp5	ABCC8	P1P2	GACCAGGGGGTCCTCAACAA
ABCC8_-_17498282.23-P1P2	h1_supp5	ABCC8	P1P2	GACCCCCTGGTCCACCCGGT
ABCC8_+_17498394.23-P1P2	h1_supp5	ABCC8	P1P2	Gccgggcggcggagctgcaa
ABCC8_-_17498066.23-P1P2	h1_supp5	ABCC8	P1P2	GGGGGACCCCGGGAACGAGG
ABCC8_+_17497824.23-P1P2	h1_supp5	ABCC8	P1P2	GGGTCGGGCCTCACCCTCCG
ABCC9_+_22093941.23-P1P2	h1_top5	ABCC9	P1P2	GCCCGGCTCGAGAAGTGAAG
ABCC9_+_22093937.23-P1P2	h1_top5	ABCC9	P1P2	GGCTCGAGAAGTGAAGGGGT
ABCC9_+_22093678.23-P1P2	h1_top5	ABCC9	P1P2	GGAAGGTAGCTCAAGTGCAC
ABCC9_+_22093672.23-P1P2	h1_top5	ABCC9	P1P2	GAGCTCAAGTGCACCGGCAG
ABCC9_+_22094309.23-P1P2	h1_top5	ABCC9	P1P2	GAGGTCTCCGGCCCCAGGCG
ABCC9_+_22094152.23-P1P2	h1_supp5	ABCC9	P1P2	GGCACTGCGTGCTTCGCCTA
ABCC9_+_22094148.23-P1P2	h1_supp5	ABCC9	P1P2	GTGCGTGCTTCGCCTAGGGG
ABCC9_-_22094122.23-P1P2	h1_supp5	ABCC9	P1P2	GGGCATTCATGTAAAAGACA
ABCC9_-_22094032.23-P1P2	h1_supp5	ABCC9	P1P2	GGAAGTGCGAGAGAGTGCGA
ABCC9_-_22093906.23-P1P2	h1_supp5	ABCC9	P1P2	GAGTTGATTTGAGTAGGAGA
ABCD1_-_152990338.23-P1P2	h3_top5	ABCD1	P1P2	GCTTCAGCCAGGCTGCGGAG
ABCD1_+_152990711.23-P1P2	h3_top5	ABCD1	P1P2	GGAGCACCGGCATGTCACCT
ABCD1_+_152990414.23-P1P2	h3_top5	ABCD1	P1P2	GGAGAGGTCTCGGGCAGAGG
ABCD1_-_152990379.23-P1P2	h3_top5	ABCD1	P1P2	GCGGGGAGGGGCGCCACCgg
ABCD1_-_152990703.23-P1P2	h3_top5	ABCD1	P1P2	GACCAGCCCCAGTCCCTACG
ABCD1_-_152990342.23-P1P2	h3_supp5	ABCD1	P1P2	GAGCCAGGCTGCGGAGCGGA
ABCD1_-_152990333.23-P1P2	h3_supp5	ABCD1	P1P2	GTGTCGCTTCAGCCAGGCTG
ABCD1_+_152990694.23-P1P2	h3_supp5	ABCD1	P1P2	GCTGGGCTGGCTGCCGCGTA
ABCD1_-_152990498.23-P1P2	h3_supp5	ABCD1	P1P2	GGAGCCAAGTTCCTCCACTT
ABCD1_-_152990727.23-P1P2	h3_supp5	ABCD1	P1P2	GGCCAGCCCAGGTGACATGC
ABCD2_+_40013594.23-P1P2	h2_top5	ABCD2	P1P2	GTCATTCCCGGTAGATGCAG
ABCD2_+_40013514.23-P1P2	h2_top5	ABCD2	P1P2	GGAGAAACGCTGCAGACTAT
ABCD2_-_40013610.23-P1P2	h2_top5	ABCD2	P1P2	GAGACTCCGCTGCATCTACC
ABCD2_-_40013191.23-P1P2	h2_top5	ABCD2	P1P2	GCTGCATTCACTCCAGGCGA
ABCD2_+_40013099.23-P1P2	h2_top5	ABCD2	P1P2	GTGTGACCACTGAAACAGGG
ABCD2_-_40013373.23-P1P2	h2_supp5	ABCD2	P1P2	GCTCTTAGCAGCACTCGATC
ABCD2_-_40013342.23-P1P2	h2_supp5	ABCD2	P1P2	GAGCATATGCCGCAGCCACC
ABCD2_+_40013295.23-P1P2	h2_supp5	ABCD2	P1P2	GAAACCCTCTATCCCATCAT
ABCD2_+_40013504.23-P1P2	h2_supp5	ABCD2	P1P2	GGCAGACTATGGGACGCTGT
ABCD2_-_40013313.23-P1P2	h2_supp5	ABCD2	P1P2	GTTGCCAATGATGGGATAGA
ABCD3_+_94884002.23-P1P2	h4_top5	ABCD3	P1P2	GGTACCAGCGAGCCGGCGAG
ABCD3_+_94884032.23-P1P2	h4_top5	ABCD3	P1P2	GTACTTGCTGAAGGCCGCCA
ABCD3_-_94883974.23-P1P2	h4_top5	ABCD3	P1P2	GCCCCGCGCTGCGTGCAGTA
ABCD3_+_94884009.23-P1P2	h4_top5	ABCD3	P1P2	GACTGCCGGTACCAGCGAGC
ABCD3_+_94884473.23-P1P2	h4_top5	ABCD3	P1P2	GCACAGAAGGGGGTGATGTA
ABCD3_-_94884365.23-P1P2	h4_supp5	ABCD3	P1P2	GGGCGACCTCGCTCCACCCC
ABCD3_-_94884061.23-P1P2	h4_supp5	ABCD3	P1P2	GGCCTTCAGCAAGTACTTGA
ABCD3_+_94884210.23-P1P2	h4_supp5	ABCD3	P1P2	GAGAGACCTGTCGGCCGGGT
ABCD3_+_94884219.23-P1P2	h4_supp5	ABCD3	P1P2	GGTCGGGCAAAGAGACCTGT
ABCD3_-_94884436.23-P1P2	h4_supp5	ABCD3	P1P2	GCAGGCAGCGGCCTCCAGTT
ABCD4_+_74769611.23-P1P2	h2_top5	ABCD4	P1P2	GTCCCTCGGGTCTCAGGTCA
ABCD4_-_74769729.23-P1P2	h2_top5	ABCD4	P1P2	GCGGCGTTTGATAGAGAGGA
ABCD4_-_74769631.23-P1P2	h2_top5	ABCD4	P1P2	GGCCATGACCTGAGACCCGA
ABCD4_-_74769682.23-P1P2	h2_top5	ABCD4	P1P2	GTACTGGGTAGAGTCCGAGG
ABCD4_+_74769649.23-P1P2	h2_top5	ABCD4	P1P2	GCTACCCAGTACTGAACTAG
ABCD4_+_74769232.23-P1P2	h2_supp5	ABCD4	P1P2	Gcaccctgtgggccaatgca
ABCD4_+_74769625.23-P1P2	h2_supp5	ABCD4	P1P2	GGCTGGGCTCCAGAGTCCCT
ABCD4_-_74769666.23-P1P2	h2_supp5	ABCD4	P1P2	GGCTGCCCCTAGTTCAGTAC
ABCD4_-_74769174.23-P1P2	h2_supp5	ABCD4	P1P2	Gagagtggctgtctgaaaag
ABCD4_+_74769429.23-P1P2	h2_supp5	ABCD4	P1P2	GGAAAGAGGAGCTCTCGAAG
ABCE1_+_146019317.23-P1P2	h1_top5	ABCE1	P1P2	GCGTTGGCGAAGCCAGCTGC
ABCE1_-_146019516.23-P1P2	h1_top5	ABCE1	P1P2	GCTGTGTGGCTGAAAAGTGA
ABCE1_-_146019502.23-P1P2	h1_top5	ABCE1	P1P2	GGCCGTGAGAACACGCTGTG
ABCE1_+_146019463.23-P1P2	h1_top5	ABCE1	P1P2	GCGGCCACCGGCCAAAATGG
ABCE1_+_146019842.23-P1P2	h1_top5	ABCE1	P1P2	GAAAGGGGGAGTGGAGACTA
ABCE1_+_146019792.23-P1P2	h1_supp5	ABCE1	P1P2	GCGGGTGTGGCAGGCAACAG
ABCE1_-_146019439.23-P1P2	h1_supp5	ABCE1	P1P2	GGCGCGCGCACTACGTCCTA
ABCE1_+_146019651.23-P1P2	h1_supp5	ABCE1	P1P2	GCCACCTAAGGCCTAACCAA
ABCE1_+_146019482.23-P1P2	h1_supp5	ABCE1	P1P2	GGCCACACAGCGTGTTCTCA
ABCE1_+_146019466.23-P1P2	h1_supp5	ABCE1	P1P2	GTCACGGCCACCGGCCAAAA
ABCF1_+_30539238.23-P1	h4_top5	ABCF1	P1	GGTGGCAGTTACAGCTACTG
ABCF1_+_30539647.23-P1	h4_top5	ABCF1	P1	GCCTGGTGGAATACAGTGTA
ABCF1_-_30539602.23-P1	h4_top5	ABCF1	P1	GTGGCACCGAGGGAGAGATG
ABCF1_-_30539232.23-P1	h4_top5	ABCF1	P1	GCGGAAGCGGAAATAGCACC
ABCF1_+_30539469.23-P1	h4_top5	ABCF1	P1	GTCCCCGGCAAACTCCTCCC
ABCF1_+_30539664.23-P1	h4_supp5	ABCF1	P1	GGGCAGGGCTCATATATTCC
ABCF1_-_30539559.23-P1	h4_supp5	ABCF1	P1	GACGTGACCTAAGTGAGACT
ABCF1_-_30539728.23-P1	h4_supp5	ABCF1	P1	GGCGCGCATACACACACCTT
ABCF1_+_30539434.23-P1	h4_supp5	ABCF1	P1	GTGCGCAGTAACTCCCGCAG
ABCF1_-_30539219.23-P1	h4_supp5	ABCF1	P1	GGGTTCCCCGCCGCCGGAAG
ABCF1_-_30546354.23-P2	h4_top5	ABCF1	P2	GGAGAAGAATCGGATCAATA
ABCF1_-_30546344.23-P2	h4_top5	ABCF1	P2	GTGCCAAGCCGGAGAAGAAT
ABCF1_-_30546366.23-P2	h4_top5	ABCF1	P2	GATCAATAAGGTGACAGTGG
ABCF1_+_30546312.23-P2	h4_top5	ABCF1	P2	GCCGGCTTGGCAGGCTTAGG
ABCF1_+_30546315.23-P2	h4_top5	ABCF1	P2	GTCTCCGGCTTGGCAGGCTT
ABCF1_+_30546387.23-P2	h4_supp5	ABCF1	P2	GATGGCCAGAAGGTGCTAAA
ABCF1_-_30546413.23-P2	h4_supp5	ABCF1	P2	GTAGCACCTTCTGGCCATGG
ABCF1_+_30546405.23-P2	h4_supp5	ABCF1	P2	GGCGGGAAATTACTCCACCA
ABCF1_-_30546502.23-P2	h4_supp5	ABCF1	P2	GTAGAATACATGCCCAggct
ABCF1_+_30546397.23-P2	h4_supp5	ABCF1	P2	GTTACTCCACCATGGCCAGA
ABCF2_+_150924287.23-P1P2	h4_top5	ABCF2	P1P2	GCCGCACGCGGAGGATCCTA
ABCF2_-_150923882.23-P1P2	h4_top5	ABCF2	P1P2	GACCAGGTTCTGCCCCTCAG
ABCF2_+_150923872.23-P1P2	h4_top5	ABCF2	P1P2	GGACGGAGACCTCCGCTGAG
ABCF2_+_150924236.23-P1P2	h4_top5	ABCF2	P1P2	GGCGAGGCCCAGTGAGTTAG
ABCF2_+_150923902.23-P1P2	h4_top5	ABCF2	P1P2	GTGCGGAGCGCCAAGTTGTA
ABCF2_+_150923936.23-P1P2	h4_supp5	ABCF2	P1P2	GGGAGGAAGCCCGGAAAGTG
ABCF2_+_150923959.23-P1P2	h4_supp5	ABCF2	P1P2	GGAAGAGGCCCGAGACGGAC
ABCF2_+_150924059.23-P1P2	h4_supp5	ABCF2	P1P2	GCGAGCGTGGAGACTCGGAG
ABCF2_+_150924331.23-P1P2	h4_supp5	ABCF2	P1P2	GGCGCGCCGAGAACCACCCG
ABCF2_+_150924296.23-P1P2	h4_supp5	ABCF2	P1P2	GGTGAGCCGGCCGCACGCGG
ABCF3_-_183904021.23-P1P2	h5_top5	ABCF3	P1P2	GGACTTGCGCCGAAATCCTG
ABCF3_-_183903991.23-P1P2	h5_top5	ABCF3	P1P2	GGCGCGGACGGGTTCCTGAG
ABCF3_-_183903980.23-P1P2	h5_top5	ABCF3	P1P2	GTCACAGCGACTGCGCGGAC
ABCF3_-_183904356.23-P1P2	h5_top5	ABCF3	P1P2	GGACCTGGTGGAAGCTGTAG
ABCF3_-_183904380.23-P1P2	h5_top5	ABCF3	P1P2	GCTATTGCAAGAGGTGTCCG
ABCF3_-_183904344.23-P1P2	h5_supp5	ABCF3	P1P2	GGAGTCTGTGGATGACCTGG
ABCF3_-_183904399.23-P1P2	h5_supp5	ABCF3	P1P2	GGGGACAGCAAGGATGACGC
ABCF3_+_183904140.23-P1P2	h5_supp5	ABCF3	P1P2	GGAGGCCTGGCAACAGTCCC
ABCF3_-_183904044.23-P1P2	h5_supp5	ABCF3	P1P2	GGCGAGTTCCCCGAAATTGA
ABCF3_-_183904495.23-P1P2	h5_supp5	ABCF3	P1P2	GGAAGGGACGGCGAACGGTC
ABCG1_+_43639681.23-P1P2	h1_top5	ABCG1	P1P2	GGCCATCGGTCCAACTTGTA
ABCG1_-_43639282.23-P1P2	h1_top5	ABCG1	P1P2	GCAGCCCGCACCCCGCGCAG
ABCG1_-_43639541.23-P1P2	h1_top5	ABCG1	P1P2	GTCCTCTGGGCGCTGACCCA
ABCG1_+_43639544.23-P1P2	h1_top5	ABCG1	P1P2	GGGAGCCGGGCGCCACTCTA
ABCG1_-_43639626.23-P1P2	h1_top5	ABCG1	P1P2	GCTCGGGATGCCCCTTGCAC
ABCG1_-_43639647.23-P1P2	h1_supp5	ABCG1	P1P2	GGCAGAGAGCACGGACTAGG
ABCG1_-_43639644.23-P1P2	h1_supp5	ABCG1	P1P2	GCCGGCAGAGAGCACGGACT
ABCG1_-_43639652.23-P1P2	h1_supp5	ABCG1	P1P2	GGAGCACGGACTAGGTGGAG
ABCG1_+_43639503.23-P1P2	h1_supp5	ABCG1	P1P2	GGAGGACGCGCTCCTGGGAG
ABCG1_-_43639554.23-P1P2	h1_supp5	ABCG1	P1P2	GGACCCAGGGCACCCTAGAG
ABCG2_+_89080044.23-P1P2	h2_top5	ABCG2	P1P2	GCCACTGCGTTCAGCTCTGG
ABCG2_+_89079974.23-P1P2	h2_top5	ABCG2	P1P2	GGCTCGTCCCCTGGATGTCC
ABCG2_-_89079989.23-P1P2	h2_top5	ABCG2	P1P2	GGGGAGACCCGGACATCCAG
ABCG2_-_89080000.23-P1P2	h2_top5	ABCG2	P1P2	GACATCCAGGGGACGAGCTC
ABCG2_+_89080025.23-P1P2	h2_top5	ABCG2	P1P2	GCGGTCCACAGCCCGAAGCG
ABCG2_+_89079727.23-P1P2	h2_supp5	ABCG2	P1P2	GGGCAGCCTGTGGAGGAACT
ABCG2_-_89079568.23-P1P2	h2_supp5	ABCG2	P1P2	GAGAGCTCGGTCTTAACCAA
ABCG2_-_89079599.23-P1P2	h2_supp5	ABCG2	P1P2	GTCAGGATGCGTGCGCTCGG
ABCG2_-_89079947.23-P1P2	h2_supp5	ABCG2	P1P2	GTGCGGCTGGAGGTCACGAT
ABCG2_+_89079755.23-P1P2	h2_supp5	ABCG2	P1P2	GCCACTGAGATTGAGAGACG
ABCG4_-_119019798.23-P1P2	h6_top5	ABCG4	P1P2	GCTCGGAGGACACAGCGTCC
ABCG4_+_119019794.23-P1P2	h6_top5	ABCG4	P1P2	GGCTTCCCAGAGCCTGGTCC
ABCG4_-_119019811.23-P1P2	h6_top5	ABCG4	P1P2	GGCGTCCGGGACCAGGCTCT
ABCG4_-_119019784.23-P1P2	h6_top5	ABCG4	P1P2	GAGTCGCCCCGCGGGCTCGG
ABCG4_+_119019855.23-P1P2	h6_top5	ABCG4	P1P2	GCGGCAAGGATGGTGAGAGG
ABCG4_-_119019755.23-P1P2	h6_supp5	ABCG4	P1P2	GCCGGCGAGCAGTAGCTGGT
ABCG4_-_119019776.23-P1P2	h6_supp5	ABCG4	P1P2	GGAGAGCGCAGTCGCCCCGC
ABCG4_-_119020232.23-P1P2	h6_supp5	ABCG4	P1P2	GGGCGTCGCGCCAAGGGATG
ABCG4_+_119020113.23-P1P2	h6_supp5	ABCG4	P1P2	GCTCAAAACTAAGCGCCCCA
ABCG4_-_119020171.23-P1P2	h6_supp5	ABCG4	P1P2	GTGGCTTTGGGGACAgcccg
ABCG5_-_44065433.23-P1P2	h6_top5	ABCG5	P1P2	GCAGGCCGTAGACACTGGGT
ABCG5_+_44065447.23-P1P2	h6_top5	ABCG5	P1P2	GGGCCTGGGCATAAACAAAG
ABCG5_+_44065865.23-P1P2	h6_top5	ABCG5	P1P2	GCCCAACTGAAGCCACTCTG
ABCG5_-_44065428.23-P1P2	h6_top5	ABCG5	P1P2	GGAGGGCAGGCCGTAGACAC
ABCG5_-_44065840.23-P1P2	h6_top5	ABCG5	P1P2	GGCCAACAGGCAGCAAAGCT
ABCG5_-_44065586.23-P1P2	h6_supp5	ABCG5	P1P2	GGAGCCCGAAGTGCCCAGAC
ABCG5_+_44065669.23-P1P2	h6_supp5	ABCG5	P1P2	GCCTCCTACAGCGTCAGGTA
ABCG5_-_44065438.23-P1P2	h6_supp5	ABCG5	P1P2	GCGTAGACACTGGGTTGGCA
ABCG5_+_44065537.23-P1P2	h6_supp5	ABCG5	P1P2	GTAGTGGATCGGGTGGAGAG
ABCG5_+_44065862.23-P1P2	h6_supp5	ABCG5	P1P2	GAACTGAAGCCACTCTGGGG
ABCG8_+_44066166.23-P1P2	h6_top5	ABCG8	P1P2	GCCCACAGGTCTGTGACCCT
ABCG8_-_44066172.23-P1P2	h6_top5	ABCG8	P1P2	GCTAAGAGAGCTGCAGCCCA
ABCG8_+_44066323.23-P1P2	h6_top5	ABCG8	P1P2	GTAGGACAGAAGGCTCCTGA
ABCG8_+_44066180.23-P1P2	h6_top5	ABCG8	P1P2	GTCCCGGCCATGGGGCCCAC
ABCG8_+_44066333.23-P1P2	h6_top5	ABCG8	P1P2	GCGGGTGGTGCTAGGACAGA
ABCG8_+_44066240.23-P1P2	h6_supp5	ABCG8	P1P2	GCACTCACCGAGGTATCCTG
ABCG8_-_44066292.23-P1P2	h6_supp5	ABCG8	P1P2	GAAGTCGGCCCAGGCCTGGT
ABCG8_-_44066199.23-P1P2	h6_supp5	ABCG8	P1P2	GGACCTGTGGGCCCCATGGC
ABCG8_-_44066213.23-P1P2	h6_supp5	ABCG8	P1P2	GATGGCCGGGAAGGCGGCAG
ABCG8_-_44066373.23-P1P2	h6_supp5	ABCG8	P1P2	GCCGGACATCAAGCAGTGTG
ABHD1_+_27347075.23-P1P2	h3_top5	ABHD1	P1P2	GGGATGCAGAGGCACTAGAG
ABHD1_+_27347132.23-P1P2	h3_top5	ABHD1	P1P2	GTATAGGGAGCAGCACCCTC
ABHD1_+_27347086.23-P1P2	h3_top5	ABHD1	P1P2	GGGGATCACATGGGATGCAG
ABHD1_+_27347095.23-P1P2	h3_top5	ABHD1	P1P2	GGCTGGCATGGGGATCACAT
ABHD1_-_27346733.23-P1P2	h3_top5	ABHD1	P1P2	GGACCTGCACAGGCCGCCTA
ABHD1_+_27346724.23-P1P2	h3_supp5	ABHD1	P1P2	GACCCGCCGCCCGCCATAGG
ABHD1_+_27346727.23-P1P2	h3_supp5	ABHD1	P1P2	GCCCACCCGCCGCCCGCCAT
ABHD1_-_27346736.23-P1P2	h3_supp5	ABHD1	P1P2	GCTGCACAGGCCGCCTATGG
ABHD1_+_27347051.23-P1P2	h3_supp5	ABHD1	P1P2	GGAGCCGACTCTCCATTCGG
ABHD1_-_27347069.23-P1P2	h3_supp5	ABHD1	P1P2	GCTACCACCGAATGGAGAGT
ABHD10_-_111697914.23-P1P2	h4_top5	ABHD10	P1P2	GGGGACAACTACGAAGATGG
ABHD10_-_111697877.23-P1P2	h4_top5	ABHD10	P1P2	GGCGTAGCGTGTCCCTCAGT
ABHD10_+_111697851.23-P1P2	h4_top5	ABHD10	P1P2	GTGAGGGACACGCTACGCAA
ABHD10_+_111698316.23-P1P2	h4_top5	ABHD10	P1P2	GGTGTTGGCCTTTAATGCAG
ABHD10_+_111698093.23-P1P2	h4_top5	ABHD10	P1P2	GCGGTAACTGACGGAACCCG
ABHD10_+_111697939.23-P1P2	h4_supp5	ABHD10	P1P2	GCAGCTCCGACAAGGTACCC
ABHD10_-_111697911.23-P1P2	h4_supp5	ABHD10	P1P2	GGCGGGGACAACTACGAAGA
ABHD10_-_111697938.23-P1P2	h4_supp5	ABHD10	P1P2	GGCGCGCTTGGCAGCTGTGG
ABHD10_+_111698102.23-P1P2	h4_supp5	ABHD10	P1P2	GGCACAGGCACGGTAACTGA
ABHD10_+_111698117.23-P1P2	h4_supp5	ABHD10	P1P2	GCGCCAAAGACGCACTGCAC
ABHD11_-_73153094.23-P1P2	h4_top5	ABHD11	P1P2	GCCTCCAGGCTCGGGTCCAG
ABHD11_+_73152963.23-P1P2	h4_top5	ABHD11	P1P2	GCCGAGCCGAGGTCAGTCAA
ABHD11_-_73152688.23-P1P2	h4_top5	ABHD11	P1P2	GGTCTGCTGGGCCAAGATCT
ABHD11_-_73153135.23-P1P2	h4_top5	ABHD11	P1P2	GGGCCGGCTCGCATCTCACA
ABHD11_+_73152656.23-P1P2	h4_top5	ABHD11	P1P2	GGCCCAGCAGACAGGCCGTA
ABHD11_-_73153052.23-P1P2	h4_supp5	ABHD11	P1P2	GCGCGAAGCTAGGGCCGTGG
ABHD11_-_73153080.23-P1P2	h4_supp5	ABHD11	P1P2	GCCCTCACGCGGGAGCCTCC
ABHD11_-_73153115.23-P1P2	h4_supp5	ABHD11	P1P2	GGAGCATGCTTGCAAGCTGT
ABHD11_+_73153163.23-P1P2	h4_supp5	ABHD11	P1P2	Gtgggcggggctgcgagcta
ABHD11_+_73152640.23-P1P2	h4_supp5	ABHD11	P1P2	GGTAGGGTGAGCTTTCGAGT
ABHD12_-_25371489.23-P1P2	h6_top5	ABHD12	P1P2	GTGCGCCGGCTACGAACCAG
ABHD12_-_25371053.23-P1P2	h6_top5	ABHD12	P1P2	GTCGGGCGGACGGCCACTCT
ABHD12_+_25371393.23-P1P2	h6_top5	ABHD12	P1P2	GTGGCGGCGGCTGTGAGCGG
ABHD12_-_25371057.23-P1P2	h6_top5	ABHD12	P1P2	GGCGGACGGCCACTCTGGGA
ABHD12_+_25371436.23-P1P2	h6_top5	ABHD12	P1P2	GCTGGGATGTGAGGAGCGGC
ABHD12_-_25371024.23-P1P2	h6_supp5	ABHD12	P1P2	GACACAGGCGCGGACGGGGG
ABHD12_-_25371009.23-P1P2	h6_supp5	ABHD12	P1P2	GCGGGCCAAATGCGGGACAC
ABHD12_-_25371014.23-P1P2	h6_supp5	ABHD12	P1P2	GCAAATGCGGGACACAGGCG
ABHD12_-_25371074.23-P1P2	h6_supp5	ABHD12	P1P2	GGAGGGGCTGGGAGGTACCG
ABHD12_+_25371025.23-P1P2	h6_supp5	ABHD12	P1P2	GTGGCCGTCCGCCCGATCCG
ABHD12B_-_51338864.23-P1P2	h7_top5	ABHD12B	P1P2	GCGGACTGCAGCTCCCGCGG
ABHD12B_-_51338885.23-P1P2	h7_top5	ABHD12B	P1P2	GGTGGCGGCGTATCGGGACA
ABHD12B_+_51339177.23-P1P2	h7_top5	ABHD12B	P1P2	GTTGAGGCTGAGGATAGCAA
ABHD12B_-_51339227.23-P1P2	h7_top5	ABHD12B	P1P2	GCTGGACCAGCGAGACTCTC
ABHD12B_-_51338832.23-P1P2	h7_top5	ABHD12B	P1P2	GCGCCGGGGCGGGAAGGTCG
ABHD12B_-_51339232.23-P1P2	h7_supp5	ABHD12B	P1P2	GCCAGCGAGACTCTCAGGTT
ABHD12B_-_51338895.23-P1P2	h7_supp5	ABHD12B	P1P2	GATCGGGACACGGCGCGGGA
ABHD12B_-_51338913.23-P1P2	h7_supp5	ABHD12B	P1P2	GATGGACGCGCAGGACTGCC
ABHD12B_-_51338916.23-P1P2	h7_supp5	ABHD12B	P1P2	GGACGCGCAGGACTGCCAGG
ABHD12B_-_51338879.23-P1P2	h7_supp5	ABHD12B	P1P2	GGCGGCGGTGGCGGCGTATC
ABHD13_+_108870795.23-P1P2	h3_top5	ABHD13	P1P2	GCGCCGGCAAATGCCCCCGC
ABHD13_+_108870811.23-P1P2	h3_top5	ABHD13	P1P2	GGCCCCCGCTCGGGTGTCGC
ABHD13_-_108870880.23-P1P2	h3_top5	ABHD13	P1P2	GGGAGCTCCGGGCTAGACCG
ABHD13_-_108871256.23-P1P2	h3_top5	ABHD13	P1P2	GTCCGCTCACCACTCACCAG
ABHD13_+_108871228.23-P1P2	h3_top5	ABHD13	P1P2	GTGAGTGGTGAGCGGAGTCG
ABHD13_-_108870892.23-P1P2	h3_supp5	ABHD13	P1P2	GTAGACCGTGGCGCCGGCAG
ABHD13_+_108871155.23-P1P2	h3_supp5	ABHD13	P1P2	GGCCCCCGCACGACCCCCAG
ABHD13_-_108871313.23-P1P2	h3_supp5	ABHD13	P1P2	GAAGGTGCGCGCATTGCCAG
ABHD13_-_108870927.23-P1P2	h3_supp5	ABHD13	P1P2	GGGAGGATGATGAGGAGCGA
ABHD13_+_108871236.23-P1P2	h3_supp5	ABHD13	P1P2	GTCCCCTGGTGAGTGGTGAG
ABHD14A_+_52009255.23-P1P2	h3_top5	ABHD14A	P1P2	GGGTAAAGACGGCCCTCCCC
ABHD14A_+_52009194.23-P1P2	h3_top5	ABHD14A	P1P2	GCCCAACGGGATGAGCGGGC
ABHD14A_+_52009149.23-P1P2	h3_top5	ABHD14A	P1P2	GCCGCACAGCGCCCCGACCA
ABHD14A_-_52009160.23-P1P2	h3_top5	ABHD14A	P1P2	GGCGGAGGCAGCCATGGTCG
ABHD14A_-_52009122.23-P1P2	h3_top5	ABHD14A	P1P2	GGCTCCTGGCCGCCTAGAGC
ABHD14A_-_52009154.23-P1P2	h3_supp5	ABHD14A	P1P2	GGGAGCTGCGGAGGCAGCCA
ABHD14A_+_52009119.23-P1P2	h3_supp5	ABHD14A	P1P2	GGCAGCTCCGCGGGCCGCTC
ABHD14A_+_52009088.23-P1P2	h3_supp5	ABHD14A	P1P2	GGCCAGGAGCGCGGCCATCT
ABHD14A_-_52009315.23-P1P2	h3_supp5	ABHD14A	P1P2	GGCCCCGGGGCAGAGTCCCG
ABHD14A_+_52009199.23-P1P2	h3_supp5	ABHD14A	P1P2	GCCGGGCCCAACGGGATGAG
ABHD14B_-_52007985.23-P1	h3_top5	ABHD14B	P1	GAGTGCAGGGCGGGTACCTG
ABHD14B_-_52008040.23-P1	h3_top5	ABHD14B	P1	GGCGTGCTGGCGGTGACCTG
ABHD14B_+_52007815.23-P1	h3_top5	ABHD14B	P1	GGAGCCAGAACCGTAGTCCG
ABHD14B_-_52007995.23-P1	h3_top5	ABHD14B	P1	GGGGTACCTGGGGAGCTGCG
ABHD14B_-_52008027.23-P1	h3_top5	ABHD14B	P1	GACGGGAAGCAGGCGCGTGC
ABHD14B_-_52007852.23-P1	h3_supp5	ABHD14B	P1	GTGGCTCGCTAGCTCTGGAA
ABHD14B_-_52008010.23-P1	h3_supp5	ABHD14B	P1	GTGCGTGGACTCGCGCAGAC
ABHD14B_-_52008030.23-P1	h3_supp5	ABHD14B	P1	GGGAAGCAGGCGCGTGCTGG
ABHD14B_-_52007865.23-P1	h3_supp5	ABHD14B	P1	GCTGGAAGGGAGCACCGGGA
ABHD14B_-_52007690.23-P1	h3_supp5	ABHD14B	P1	GcacaggcgcgcTTCCACAC
ABHD14B_-_52016965.23-P2	h3_top5	ABHD14B	P2	GGCCTCCTGGAGTTCAGTGT
ABHD14B_+_52017350.23-P2	h3_top5	ABHD14B	P2	GGCCTCAGCGAGATTACTGG
ABHD14B_+_52017325.23-P2	h3_top5	ABHD14B	P2	GAGATCCGGATCCCGTcccc
ABHD14B_+_52016945.23-P2	h3_top5	ABHD14B	P2	GGCCCACACTGAACTCCAGG
ABHD14B_-_52017383.23-P2	h3_top5	ABHD14B	P2	GTCGCTGAGGCCCGAACCAG
ABHD14B_-_52017387.23-P2	h3_supp5	ABHD14B	P2	GTGAGGCCCGAACCAGAGGC
ABHD14B_+_52017055.23-P2	h3_supp5	ABHD14B	P2	GCTCCTCGGCAAGTCTCCAA
ABHD14B_+_52017353.23-P2	h3_supp5	ABHD14B	P2	GCGGGCCTCAGCGAGATTAC
ABHD14B_-_52017160.23-P2	h3_supp5	ABHD14B	P2	GTTCCTCCCGCCCTATCCGG
ABHD14B_-_52016935.23-P2	h3_supp5	ABHD14B	P2	GGGCAGAACCTTGCAGGAAG
ABHD15_-_27893980.23-P1P2	h7_top5	ABHD15	P1P2	GCGAGGGCGGCGCCCCACGG
ABHD15_-_27893654.23-P1P2	h7_top5	ABHD15	P1P2	GCGCTACGGGCAGGACGAAG
ABHD15_-_27893641.23-P1P2	h7_top5	ABHD15	P1P2	GGCTCAGGCCCAGGCGCTAC
ABHD15_-_27893577.23-P1P2	h7_top5	ABHD15	P1P2	GGGTCCTACCACCCAGTCCA
ABHD15_-_27894008.23-P1P2	h7_top5	ABHD15	P1P2	GGAAGCTGGAGAgccccggc
ABHD15_-_27893616.23-P1P2	h7_supp5	ABHD15	P1P2	GGCCAACTGCAGGTACTCCC
ABHD15_-_27893964.23-P1P2	h7_supp5	ABHD15	P1P2	GACGGCCAAGATGAGCGCGA
ABHD15_-_27893937.23-P1P2	h7_supp5	ABHD15	P1P2	GGGGCCGAGCAGGCCGAGAA
ABHD15_+_27893970.23-P1P2	h7_supp5	ABHD15	P1P2	GGCTTCGCCATGCCGCCGTG
ABHD15_+_27893596.23-P1P2	h7_supp5	ABHD15	P1P2	GGCCCGGGAGTACCTGCAGT
ABHD16A_-_31670679.23-P1P2	h6_top5	ABHD16A	P1P2	GCACGACACACAGGGTCGGG
ABHD16A_+_31671120.23-P1P2	h6_top5	ABHD16A	P1P2	GAGGGCACACAACACCTCAG
ABHD16A_-_31670764.23-P1P2	h6_top5	ABHD16A	P1P2	GAAGGAGGCGGCCAGTCCGT
ABHD16A_+_31671138.23-P1P2	h6_top5	ABHD16A	P1P2	GCGGTACGGGCTGACGTCAA
ABHD16A_-_31670671.23-P1P2	h6_top5	ABHD16A	P1P2	GGCACGAACCACGACACACA
ABHD16A_+_31670831.23-P1P2	h6_supp5	ABHD16A	P1P2	GGCCCATAATGGGAAATAAG
ABHD16A_-_31670645.23-P1P2	h6_supp5	ABHD16A	P1P2	GCGGGACTCAAGACTCAACT
ABHD16A_-_31670675.23-P1P2	h6_supp5	ABHD16A	P1P2	GGAACCACGACACACAGGGT
ABHD16A_-_31670650.23-P1P2	h6_supp5	ABHD16A	P1P2	GCTCAAGACTCAACTGGGAC
ABHD16A_-_31670442.23-P1P2	h6_supp5	ABHD16A	P1P2	GCGGGTCTCCAGGCTAGGTT
ABHD16B_-_62492870.23-P1P2	h7_top5	ABHD16B	P1P2	GCGCGGCGATCCCGGCCCAG
ABHD16B_+_62492837.23-P1P2	h7_top5	ABHD16B	P1P2	GGATCGCCGCGAGAGGCACA
ABHD16B_+_62492887.23-P1P2	h7_top5	ABHD16B	P1P2	GAGCAGATGACGCACATGAG
ABHD16B_+_62492825.23-P1P2	h7_top5	ABHD16B	P1P2	GAGGCACAGGGCAGTCTTAG
ABHD16B_+_62493236.23-P1P2	h7_top5	ABHD16B	P1P2	GGCGCGCGTCATCAGGGACA
ABHD16B_+_62493200.23-P1P2	h7_supp5	ABHD16B	P1P2	GAGCCAGCGGCCCAGCGAGT
ABHD16B_+_62493242.23-P1P2	h7_supp5	ABHD16B	P1P2	GAGCAGCGCGCGCGTCATCA
ABHD16B_-_62493298.23-P1P2	h7_supp5	ABHD16B	P1P2	GCAGGGCCAAGAGCGCCTCG
ABHD16B_+_62493291.23-P1P2	h7_supp5	ABHD16B	P1P2	GGCCGTGGTAGCGCTCCACG
ABHD16B_-_62493095.23-P1P2	h7_supp5	ABHD16B	P1P2	GTGCTGCGGGACGAGACGCT
ABHD17A_-_1885483.23-P1P2	h2_top5	ABHD17A	P1P2	GccgcagctccccccACGGA
ABHD17A_-_1885099.23-P1P2	h2_top5	ABHD17A	P1P2	GTCGGACGGGTGCTCCCCGA
ABHD17A_-_1885076.23-P1P2	h2_top5	ABHD17A	P1P2	GGGCAAAAGAGCGGAATCCG
ABHD17A_-_1885045.23-P1P2	h2_top5	ABHD17A	P1P2	GGAAGCGTTTGTCGGACTGG
ABHD17A_+_1885470.23-P1P2	h2_top5	ABHD17A	P1P2	GGCTCACTTCCGTCCGTggg
ABHD17A_-_1885067.23-P1P2	h2_supp5	ABHD17A	P1P2	GCAGTTTCGGGGCAAAAGAG
ABHD17A_-_1885105.23-P1P2	h2_supp5	ABHD17A	P1P2	GGGGTGCTCCCCGAAGGCAA
ABHD17A_-_1885086.23-P1P2	h2_supp5	ABHD17A	P1P2	GCGGAATCCGCGGCTCGGAC
ABHD17A_+_1885071.23-P1P2	h2_supp5	ABHD17A	P1P2	GGGAGCACCCGTCCGAGCCG
ABHD17A_-_1885122.23-P1P2	h2_supp5	ABHD17A	P1P2	GAAGGGCCGCGTCCGCAGGA
ABHD17B_-_74525690.23-P1P2	h7_top5	ABHD17B	P1P2	GCTGCAGACTGGCCCGACAG
ABHD17B_+_74526089.23-P1P2	h7_top5	ABHD17B	P1P2	GCCAGTCAGTGGCCAACTCC
ABHD17B_-_74525704.23-P1P2	h7_top5	ABHD17B	P1P2	GGACAGAGGAGCGGGGACCA
ABHD17B_+_74525862.23-P1P2	h7_top5	ABHD17B	P1P2	GAGGCCCGAGAGCAACCGAC
ABHD17B_+_74525655.23-P1P2	h7_top5	ABHD17B	P1P2	GGTCTGCAGGCGGAGAGAGT
ABHD17B_+_74526100.23-P1P2	h7_supp5	ABHD17B	P1P2	GGGCACCTTCCTCCAGTCAG
ABHD17B_-_74525630.23-P1P2	h7_supp5	ABHD17B	P1P2	GCGACGCGCTGTCCTCCACA
ABHD17B_+_74526081.23-P1P2	h7_supp5	ABHD17B	P1P2	GTGGCCAACTCCTGGCTCAG
ABHD17B_+_74525744.23-P1P2	h7_supp5	ABHD17B	P1P2	GAGCGTGAGCGGGGCCCCTG
ABHD17B_-_74526135.23-P1P2	h7_supp5	ABHD17B	P1P2	GAAGGTGCCAAAGCTGACCC
ABHD17C_+_80987703.23-P1P2	h7_top5	ABHD17C	P1P2	GggctggcCcgggaggacgg
ABHD17C_+_80988086.23-P1P2	h7_top5	ABHD17C	P1P2	GCGCGAGAAGAAGACCTCGA
ABHD17C_+_80987662.23-P1P2	h7_top5	ABHD17C	P1P2	Ggctggcaggcgagcgcgga
ABHD17C_+_80987878.23-P1P2	h7_top5	ABHD17C	P1P2	GCCGTGTAGGTGGGCTCGGG
ABHD17C_+_80987887.23-P1P2	h7_top5	ABHD17C	P1P2	GgcgccagcACCGTGTAGGT
ABHD17C_+_80987691.23-P1P2	h7_supp5	ABHD17C	P1P2	Gaggacggaggacggacgcg
ABHD17C_+_80988162.23-P1P2	h7_supp5	ABHD17C	P1P2	GCGAGAAGAGCAGCGTGTAG
ABHD17C_-_80988126.23-P1P2	h7_supp5	ABHD17C	P1P2	GGCGCACGGCCCGGGACAAC
ABHD17C_-_80987718.23-P1P2	h7_supp5	ABHD17C	P1P2	Ggtccgtcctccgtcctccc
ABHD17C_-_80988060.23-P1P2	h7_supp5	ABHD17C	P1P2	GCCTCAGCGAGCGCGCCGAC
ABHD2_-_89631760.23-P1P2	h3_top5	ABHD2	P1P2	GAGCTGCAGGAACCAGACTG
ABHD2_+_89632075.23-P1P2	h3_top5	ABHD2	P1P2	GCAGGAGTGAGCACCAATGG
ABHD2_-_89631738.23-P1P2	h3_top5	ABHD2	P1P2	GTGAGCGCCGCTGGCAGCCG
ABHD2_+_89631693.23-P1P2	h3_top5	ABHD2	P1P2	GGATATACAGCCGGAACCCC
ABHD2_-_89632154.23-P1P2	h3_top5	ABHD2	P1P2	GGGCTCGGCGAAGAAGGTCC
ABHD2_-_89631921.23-P1P2	h3_supp5	ABHD2	P1P2	GCGCAGCCTGAGGGGATCCT
ABHD2_-_89631662.23-P1P2	h3_supp5	ABHD2	P1P2	GGGCGTGGCGGCAGTTACTT
ABHD2_-_89632047.23-P1P2	h3_supp5	ABHD2	P1P2	GCCTTCTGCCCGAGGAACCG
ABHD2_+_89632196.23-P1P2	h3_supp5	ABHD2	P1P2	GgaGGCCTCTCGGGTATCTC
ABHD2_-_89631993.23-P1P2	h3_supp5	ABHD2	P1P2	GGTGGGGACAGCCCAGATCG
ABHD3_-_19284770.23-P1P2	h7_top5	ABHD3	P1P2	GGGAGCGCGGCTTCCGACAA
ABHD3_+_19284534.23-P1P2	h7_top5	ABHD3	P1P2	GGGGTGGGGTTCTTCGGCTC
ABHD3_+_19284728.23-P1P2	h7_top5	ABHD3	P1P2	GCGCCAGGCAGGAGACACTG
ABHD3_+_19284717.23-P1P2	h7_top5	ABHD3	P1P2	GAGACACTGTGGTCGGGAGT
ABHD3_+_19284354.23-P1P2	h7_top5	ABHD3	P1P2	GCGGCAGCCCCGGGGATAGG
ABHD3_-_19284708.23-P1P2	h7_supp5	ABHD3	P1P2	GgagcgggcgagagcggACG
ABHD3_-_19284521.23-P1P2	h7_supp5	ABHD3	P1P2	GGACGCTGAAGCCCAGGATA
ABHD3_-_19284492.23-P1P2	h7_supp5	ABHD3	P1P2	GATGCTGCTCAGGTAGTAGA
ABHD3_-_19284369.23-P1P2	h7_supp5	ABHD3	P1P2	GAGCTCGCCGCCTATCCCCG
ABHD3_-_19284683.23-P1P2	h7_supp5	ABHD3	P1P2	GGGAGAGCCGGCTGGCgagc
ABHD4_-_23067199.23-P1P2	h3_top5	ABHD4	P1P2	GGGGCGGGCTCGCCAGGACC
ABHD4_+_23067613.23-P1P2	h3_top5	ABHD4	P1P2	GCCACGACTGCCGTTCTGGG
ABHD4_-_23067625.23-P1P2	h3_top5	ABHD4	P1P2	GCTCGACTTGCCCCCCAGAA
ABHD4_-_23067680.23-P1P2	h3_top5	ABHD4	P1P2	GGCCCGGCAAAGAGAAGATG
ABHD4_+_23067515.23-P1P2	h3_top5	ABHD4	P1P2	GCAACATGGAATCTCTCCAG
ABHD4_+_23067458.23-P1P2	h3_supp5	ABHD4	P1P2	GGTAGAAAGCCAGGATCCCC
ABHD4_+_23067144.23-P1P2	h3_supp5	ABHD4	P1P2	GCAGCACCAGCTGACCCGGG
ABHD4_+_23067433.23-P1P2	h3_supp5	ABHD4	P1P2	GCGGGCGAGCGCGTCTCCCA
ABHD4_-_23067583.23-P1P2	h3_supp5	ABHD4	P1P2	GTTGTGGGACGCGGGTGCGG
ABHD4_-_23067580.23-P1P2	h3_supp5	ABHD4	P1P2	GAGCTTGTGGGACGCGGGTG
ABHD5_-_43732464.23-P1P2	h3_top5	ABHD5	P1P2	GCCGGCTTCGAGATAAGTCC
ABHD5_-_43732422.23-P1P2	h3_top5	ABHD5	P1P2	GTAAGTGCCGCGCCAGCCCG
ABHD5_+_43732521.23-P1P2	h3_top5	ABHD5	P1P2	GGGCTGCGCTTACCTCTCTC
ABHD5_+_43732395.23-P1P2	h3_top5	ABHD5	P1P2	GGCTGGCGCGGCACTTAAGG
ABHD5_+_43732806.23-P1P2	h3_top5	ABHD5	P1P2	GGGTGGCTTATACAACAACG
ABHD5_+_43732860.23-P1P2	h3_supp5	ABHD5	P1P2	GGGCAGAGCCCGAGCCGGTG
ABHD5_-_43732446.23-P1P2	h3_supp5	ABHD5	P1P2	GGCCCAGTCGGCCTGTCAGC
ABHD5_+_43732515.23-P1P2	h3_supp5	ABHD5	P1P2	GGCTTACCTCTCTCCGGTGT
ABHD5_-_43732886.23-P1P2	h3_supp5	ABHD5	P1P2	GCCGGCTCGGGCTCTGCCAA
ABHD5_+_43732435.23-P1P2	h3_supp5	ABHD5	P1P2	GTATCTCGAAGCCGGCTGAC
ABHD6_-_58223594.23-P1P2	h4_top5	ABHD6	P1P2	GGCCCGGGGCTAGAGACCGA
ABHD6_+_58223718.23-P1P2	h4_top5	ABHD6	P1P2	GCCGCTGCAGGGAGACACTG
ABHD6_-_58223914.23-P1P2	h4_top5	ABHD6	P1P2	GGGACAGAGTGAGGACGGGT
ABHD6_+_58223966.23-P1P2	h4_top5	ABHD6	P1P2	GCACTGCGAGGGGCGCCTAA
ABHD6_-_58223553.23-P1P2	h4_top5	ABHD6	P1P2	GAGCTGGGAGCGGCGCGGGT
ABHD6_-_58223761.23-P1P2	h4_supp5	ABHD6	P1P2	GCGCATCGAGTGGAAAGAGT
ABHD6_+_58223988.23-P1P2	h4_supp5	ABHD6	P1P2	GCAGGACCCCAAAATCCTCT
ABHD6_+_58223924.23-P1P2	h4_supp5	ABHD6	P1P2	GGGGGAGGCGAAGTAGAAAG
ABHD6_-_58223751.23-P1P2	h4_supp5	ABHD6	P1P2	GCCTGCAGCGGCGCATCGAG
ABHD6_+_58223976.23-P1P2	h4_supp5	ABHD6	P1P2	GATCCTCTCGGCACTGCGAG
ABHD8_-_17414201.23-P1P2	h4_top5	ABHD8	P1P2	GCCCCTGGCGGTCAGCGCAG
ABHD8_-_17413788.23-P1P2	h4_top5	ABHD8	P1P2	GGCAGTGGCCCCAGACATAC
ABHD8_+_17413753.23-P1P2	h4_top5	ABHD8	P1P2	GGCCACTGCGGCTCAGTCTC
ABHD8_-_17414169.23-P1P2	h4_top5	ABHD8	P1P2	GAGGCCGGGTGCGTCTACGC
ABHD8_-_17414173.23-P1P2	h4_top5	ABHD8	P1P2	GCGGGTGCGTCTACGCGGGC
ABHD8_-_17413792.23-P1P2	h4_supp5	ABHD8	P1P2	GTGGCCCCAGACATACTGGA
ABHD8_+_17414242.23-P1P2	h4_supp5	ABHD8	P1P2	GCGTGGCTCCGCCTACTCGG
ABHD8_+_17413933.23-P1P2	h4_supp5	ABHD8	P1P2	GGAAGCCACGGAGCCCCAGT
ABHD8_+_17413810.23-P1P2	h4_supp5	ABHD8	P1P2	GATTAGGGCCCCACTCGAGG
ABHD8_-_17413858.23-P1P2	h4_supp5	ABHD8	P1P2	GATTGTGGAGGGCAACGCAC
ABI1_-_27149837.23-P1P2	h2_top5	ABI1	P1P2	GTCTCGCGTTAAAGAGACAG
ABI1_-_27149855.23-P1P2	h2_top5	ABI1	P1P2	GGAGGCAGCAAGGTCCGCCG
ABI1_+_27149446.23-P1P2	h2_top5	ABI1	P1P2	GTGGTGGAAACCGATAGAAG
ABI1_+_27149474.23-P1P2	h2_top5	ABI1	P1P2	GCGGGCTGCGATACAGGAAG
ABI1_+_27149800.23-P1P2	h2_top5	ABI1	P1P2	GGCGAGAGGAAGCGATGCAG
ABI1_-_27149590.23-P1P2	h2_supp5	ABI1	P1P2	GgTGGCAGCCGCTGAGGTCA
ABI1_-_27149345.23-P1P2	h2_supp5	ABI1	P1P2	GGGACTGGAGGCTACCTGGG
ABI1_+_27149704.23-P1P2	h2_supp5	ABI1	P1P2	GTACCAGAACCTGACTCGGG
ABI1_+_27149511.23-P1P2	h2_supp5	ABI1	P1P2	GcaaccGGGGACAGAGCGAG
ABI1_+_27149865.23-P1P2	h2_supp5	ABI1	P1P2	GGGTTTGTATCCGGGCTGTG
ABI2_-_204193288.23-P1P2	h5_top5	ABI2	P1P2	GGAAATCCCGGGGGGCCGCC
ABI2_+_204193079.23-P1P2	h5_top5	ABI2	P1P2	GCAGCGCGCGACAGGGGAGG
ABI2_+_204193030.23-P1P2	h5_top5	ABI2	P1P2	GACTCCGAGGACGGTCAccg
ABI2_+_204193458.23-P1P2	h5_top5	ABI2	P1P2	GAGCTCCCCACCCCCATCGG
ABI2_-_204193058.23-P1P2	h5_top5	ABI2	P1P2	GGACCGTCCTCGGAGTCCGT
ABI2_+_204193039.23-P1P2	h5_supp5	ABI2	P1P2	GAGCCGACGGACTCCGAGGA
ABI2_+_204193085.23-P1P2	h5_supp5	ABI2	P1P2	GCAGCCCCAGCGCGCGACAG
ABI2_+_204193116.23-P1P2	h5_supp5	ABI2	P1P2	GACGGCGGCGGTAACTCGGA
ABI2_+_204193043.23-P1P2	h5_supp5	ABI2	P1P2	GCGCGAGCCGACGGACTCCG
ABI2_-_204193048.23-P1P2	h5_supp5	ABI2	P1P2	GtcgccgcggTGACCGTCCT
ABI3_+_47287798.23-P1P2	h7_top5	ABI3	P1P2	GGCAGAGGAAGCCAAGGTCG
ABI3_-_47288028.23-P1P2	h7_top5	ABI3	P1P2	GAGGCAGAGCAACCAATCAA
ABI3_+_47288524.23-P1P2	h7_top5	ABI3	P1P2	GAGCATCTGTGTGAGGACGG
ABI3_+_47288122.23-P1P2	h7_top5	ABI3	P1P2	GTCAGAGCCTCCCGGCCAGT
ABI3_+_47288159.23-P1P2	h7_top5	ABI3	P1P2	GTAGTCAGCGACCCGCAGCA
ABI3_+_47288056.23-P1P2	h7_supp5	ABI3	P1P2	GGCCTCTGTCTGGCTCCCCA
ABI3_+_47288486.23-P1P2	h7_supp5	ABI3	P1P2	GTGACCCGTGGGAACTCAGA
ABI3_+_47288474.23-P1P2	h7_supp5	ABI3	P1P2	GACTCAGAAGGATGAACCTG
ABI3_+_47288453.23-P1P2	h7_supp5	ABI3	P1P2	GGTGACACCTGAGAACAGGA
ABI3_+_47287730.23-P1P2	h7_supp5	ABI3	P1P2	GGGGATGGGGTCGGAGACTG
ABI3BP_-_100712267.23-P1P2	h7_top5	ABI3BP	P1P2	GCATGGGGAATGATGCTGGT
ABI3BP_-_100712320.23-P1P2	h7_top5	ABI3BP	P1P2	GGACTGTCTCCCAGTGACAG
ABI3BP_+_100712238.23-P1P2	h7_top5	ABI3BP	P1P2	GCATCATTCCCCATGCGAGG
ABI3BP_-_100712220.23-P1P2	h7_top5	ABI3BP	P1P2	GAGAAGTAGACACCCCAAAC
ABI3BP_+_100712307.23-P1P2	h7_top5	ABI3BP	P1P2	GGCCGCCCGCCTCTGTCACT
ABI3BP_+_100712193.23-P1P2	h7_supp5	ABI3BP	P1P2	GTGGGGTGTCTACTTCTCTG
ABI3BP_+_100712278.23-P1P2	h7_supp5	ABI3BP	P1P2	GCCACTTAAATGCAGCTCCA
ABI3BP_-_100712283.23-P1P2	h7_supp5	ABI3BP	P1P2	GGGTGGGTGCCTCGCAACCC
ABI3BP_+_100711811.23-P1P2	h7_supp5	ABI3BP	P1P2	GTCTGTTAGAAAGAGTTGTT
ABI3BP_-_100712323.23-P1P2	h7_supp5	ABI3BP	P1P2	GTGTCTCCCAGTGACAGAGG
ABL1_-_133589228.23-ENST00000372348.2	h1_top5	ABL1	ENST00000372348.2	GGCGAGAGCGGCCACTAGTT
ABL1_+_133589629.23-ENST00000372348.2	h1_top5	ABL1	ENST00000372348.2	GCAGCGAGCGTAGAGGGAAA
ABL1_+_133589617.23-ENST00000372348.2	h1_top5	ABL1	ENST00000372348.2	GAGGGAAATGGCATATACGT
ABL1_-_133589268.23-ENST00000372348.2	h1_top5	ABL1	ENST00000372348.2	GATGAAGAAGCTAAGATAGG
ABL1_+_133589636.23-ENST00000372348.2	h1_top5	ABL1	ENST00000372348.2	GGAACGGTCAGCGAGCGTAG
ABL1_-_133589804.23-ENST00000372348.2	h1_supp5	ABL1	ENST00000372348.2	GAGGGAAGAAGGAATCATCG
ABL1_-_133589216.23-ENST00000372348.2	h1_supp5	ABL1	ENST00000372348.2	GCAAAGCAGAGAAGCGAGAG
ABL1_-_133589272.23-ENST00000372348.2	h1_supp5	ABL1	ENST00000372348.2	GAGAAGCTAAGATAGGGGGT
ABL1_+_133589652.23-ENST00000372348.2	h1_supp5	ABL1	ENST00000372348.2	GGGTTCAAGATCTTCCAGAA
ABL1_+_133589362.23-ENST00000372348.2	h1_supp5	ABL1	ENST00000372348.2	GTCACAGGGGATGCTGAAAA
ABL2_-_179112154.23-P1	h1_top5	ABL2	P1	GCTCTGCCATAACTATTAGG
ABL2_-_179112151.23-P1	h1_top5	ABL2	P1	GGATCTCTGCCATAACTATT
ABL2_+_179112168.23-P1	h1_top5	ABL2	P1	GTGGGCAGAGGTATGGTCCT
ABL2_-_179112158.23-P1	h1_top5	ABL2	P1	GGCCATAACTATTAGGTGGA
ABL2_+_179112186.23-P1	h1_top5	ABL2	P1	GGTTTAACTTTTGTGCTTCT
ABL2_+_179112138.23-P1	h1_supp5	ABL2	P1	GTCCTTCCACCTAATAGTTA
ABL2_+_179111875.23-P1	h1_supp5	ABL2	P1	GTACTGAATGGAAGAATGTA
ABL2_+_179111908.23-P1	h1_supp5	ABL2	P1	GTGGGGGAATATCTCATAGT
ABL2_+_179112061.23-P1	h1_supp5	ABL2	P1	GCTACCCGACTTAACAGGTA
ABL2_+_179112036.23-P1	h1_supp5	ABL2	P1	GAGAGTTGATAGTTTCAGGG
ABL2_+_179198398.23-P2	h1_top5	ABL2	P2	GCGGGGCGCACCACAGAGAC
ABL2_+_179198565.23-P2	h1_top5	ABL2	P2	GCGAGGAGGAATGTGACCAG
ABL2_-_179198834.23-P2	h1_top5	ABL2	P2	GCCGAGCGCTGGGAAAGCGT
ABL2_+_179198340.23-P2	h1_top5	ABL2	P2	GGGAGCCGGCATGAGAGCGT
ABL2_+_179198740.23-P2	h1_top5	ABL2	P2	GGGCGCGGAGCCGCGACAGG
ABL2_+_179198736.23-P2	h1_supp5	ABL2	P2	GCGGAGCCGCGACAGGAGGA
ABL2_+_179198561.23-P2	h1_supp5	ABL2	P2	GGAGGAATGTGACCAGGGGT
ABL2_-_179198654.23-P2	h1_supp5	ABL2	P2	GCCCAGGCCCTGGCCCTGAG
ABL2_+_179198799.23-P2	h1_supp5	ABL2	P2	GGCGCTCGGTGGTTTAAAGA
ABL2_+_179198527.23-P2	h1_supp5	ABL2	P2	GAGTACGCGAGAGCAGGGAT
ABLIM1_+_116418018.23-ENST00000277895.5	h5_top5	ABLIM1	ENST00000277895.5	GGGGAACAGAGAGAATTGTG
ABLIM1_-_116417810.23-ENST00000277895.5	h5_top5	ABLIM1	ENST00000277895.5	GATAGTGGCACGCCTATGAG
ABLIM1_+_116417743.23-ENST00000277895.5	h5_top5	ABLIM1	ENST00000277895.5	GCAAGGACTACTGCCCACGT
ABLIM1_-_116417795.23-ENST00000277895.5	h5_top5	ABLIM1	ENST00000277895.5	GTACAGCAAATGAGTGATAG
ABLIM1_+_116417829.23-ENST00000277895.5	h5_top5	ABLIM1	ENST00000277895.5	GCTGATTGTTGAGGACCGGA
ABLIM1_+_116417800.23-ENST00000277895.5	h5_supp5	ABLIM1	ENST00000277895.5	GGACCTCCTTCACCGCTCAT
ABLIM1_+_116417821.23-ENST00000277895.5	h5_supp5	ABLIM1	ENST00000277895.5	GTGAGGACCGGAGGGTCTCT
ABLIM1_-_116417819.23-ENST00000277895.5	h5_supp5	ABLIM1	ENST00000277895.5	GCGCCTATGAGCGGTGAAGG
ABLIM1_-_116417816.23-ENST00000277895.5	h5_supp5	ABLIM1	ENST00000277895.5	GGCACGCCTATGAGCGGTGA
ABLIM1_+_116417833.23-ENST00000277895.5	h5_supp5	ABLIM1	ENST00000277895.5	GGAGACTGATTGTTGAGGAC
ABLIM2_+_8160523.23-P1P2	h2_top5	ABLIM2	P1P2	Gctggcgtgtgcgcaaggag
ABLIM2_-_8160138.23-P1P2	h2_top5	ABLIM2	P1P2	GCCCGTGAGAAGCAAAGAAG
ABLIM2_+_8160016.23-P1P2	h2_top5	ABLIM2	P1P2	GAGCAGACCTAGGCACGCAG
ABLIM2_+_8160204.23-P1P2	h2_top5	ABLIM2	P1P2	GCCCGGAGCGCGTAGCTCAG
ABLIM2_+_8160141.23-P1P2	h2_top5	ABLIM2	P1P2	GCTGCGCCAGGATGTCTGGA
ABLIM2_+_8160487.23-P1P2	h2_supp5	ABLIM2	P1P2	Gggcgggcggaggatagcgc
ABLIM2_-_8160157.23-P1P2	h2_supp5	ABLIM2	P1P2	GGGGCGCCTTCCAGACATCC
ABLIM2_-_8160471.23-P1P2	h2_supp5	ABLIM2	P1P2	GCTGCGACAGCCAGACCCTC
ABLIM2_+_8160328.23-P1P2	h2_supp5	ABLIM2	P1P2	GAGGGCTGGGTGGCATTCGG
ABLIM2_+_8160086.23-P1P2	h2_supp5	ABLIM2	P1P2	GTGTTCCAGGCTGCAGAAAG
ABLIM3_-_148521229.23-P1P2	h5_top5	ABLIM3	P1P2	GGGCCGAGAGGTGGGTTCCG
ABLIM3_+_148521102.23-P1P2	h5_top5	ABLIM3	P1P2	GGGCTAGCAATGCGAAATAG
ABLIM3_-_148521503.23-P1P2	h5_top5	ABLIM3	P1P2	GGCTACAGCCCAGACAGAGA
ABLIM3_-_148521482.23-P1P2	h5_top5	ABLIM3	P1P2	GCACGCGCCTTCAAGGCCAG
ABLIM3_+_148521451.23-P1P2	h5_top5	ABLIM3	P1P2	GTGAAGGCGCGTGGACTAAT
ABLIM3_+_148521137.23-P1P2	h5_supp5	ABLIM3	P1P2	GGAATCCTGGTCCTCGTCTG
ABLIM3_+_148521279.23-P1P2	h5_supp5	ABLIM3	P1P2	GGGGGGTGTGGACCACAGGG
ABLIM3_+_148521122.23-P1P2	h5_supp5	ABLIM3	P1P2	GTCTGGGGTCTCGAATTCCA
ABLIM3_+_148521081.23-P1P2	h5_supp5	ABLIM3	P1P2	GGAGCTCGACATCCATGATG
ABLIM3_+_148521297.23-P1P2	h5_supp5	ABLIM3	P1P2	GGCGGCTCCGGAGCCCAAAG
ABO_+_136150190.23-P1	h1_top5	ABO	P1	GCCGACCCTGGACTAGGACA
ABO_-_136150600.23-P1	h1_top5	ABO	P1	GGCCAGCGTCCGCAACACCT
ABO_+_136150601.23-P1	h1_top5	ABO	P1	GGAGACCAGACGCGGAGCCA
ABO_-_136150219.23-P1	h1_top5	ABO	P1	GTAGTCCAGGGTCGGGCGGT
ABO_-_136150606.23-P1	h1_top5	ABO	P1	GGTCCGCAACACCTCGGCCA
ABO_-_136150207.23-P1	h1_supp5	ABO	P1	GAGAGCCTTGTCCTAGTCCA
ABO_+_136150587.23-P1	h1_supp5	ABO	P1	GAGCCATGGCCGAGGTGTTG
ABO_-_136150446.23-P1	h1_supp5	ABO	P1	GCCAGGACGCAGGGTCTCGG
ABO_-_136150162.23-P1	h1_supp5	ABO	P1	GGCCGCCGTGCCCGAGGGAA
ABO_+_136150541.23-P1	h1_supp5	ABO	P1	GCGGCCCCGGGTGCCCGCGA
ABO_-_136130966.23-P2	h1_top5	ABO	P2	GCTCACAACAGGACGGACAA
ABO_-_136130955.23-P2	h1_top5	ABO	P2	GGGCTTCAGTTACTCACAAC
ABO_-_136130959.23-P2	h1_top5	ABO	P2	GTCAGTTACTCACAACAGGA
ABO_-_136130692.23-P2	h1_top5	ABO	P2	GTGTGTTTCTGTGGCCGGAA
ABO_-_136130921.23-P2	h1_top5	ABO	P2	GGGGTGTGTGTGATTTGAGG
ABO_+_136130684.23-P2	h1_supp5	ABO	P2	GAATCGCAGATACGCCCTTC
ABO_-_136130928.23-P2	h1_supp5	ABO	P2	GTGTGATTTGAGGTGGGGAC
ABO_-_136130683.23-P2	h1_supp5	ABO	P2	GgtgtAATGGTGTGTTTCTG
ABO_-_136130896.23-P2	h1_supp5	ABO	P2	GtAATGGTGTCTCTGTGGTG
ABO_-_136130899.23-P2	h1_supp5	ABO	P2	GTGGTGTCTCTGTGGTGGGG
ABR_-_1083256.23-P1P2	h4_top5	ABR	P1P2	GGCCGCGCCGAGCCCAGCTG
ABR_+_1082862.23-P1P2	h4_top5	ABR	P1P2	GGGATCGGGACCCCAAGATC
ABR_+_1082842.23-P1P2	h4_top5	ABR	P1P2	GGGATCGGGACCCAGGCACC
ABR_-_1083263.23-P1P2	h4_top5	ABR	P1P2	GCGAGCCCAGCTGCGGATCC
ABR_+_1083266.23-P1P2	h4_top5	ABR	P1P2	GcccCCGCGAAGTTGCTCAT
ABR_+_1083246.23-P1P2	h4_supp5	ABR	P1P2	GGGTTCCGGGATCCGCAGCT
ABR_+_1083212.23-P1P2	h4_supp5	ABR	P1P2	GGCTGGGGCCGGGAGGGTTC
ABR_+_1082896.23-P1P2	h4_supp5	ABR	P1P2	GGGACCCCAGGATGGAGATC
ABR_-_1082914.23-P1P2	h4_supp5	ABR	P1P2	GGGTCCCGATCTCCATCCTG
ABR_-_1083030.23-P1P2	h4_supp5	ABR	P1P2	GGAGCGGCTCCATCCCGCGG
ABRA_+_107782422.23-P1P2	h5_top5	ABRA	P1P2	GTCAGCAGAGAAAGACAGGT
ABRA_+_107782399.23-P1P2	h5_top5	ABRA	P1P2	GAGCATGGCTCCGGGCGAAA
ABRA_+_107782392.23-P1P2	h5_top5	ABRA	P1P2	GCTCCGGGCGAAAAGGAAAG
ABRA_+_107782019.23-P1P2	h5_top5	ABRA	P1P2	GCCTCAGCCACAGGTACGAG
ABRA_-_107782350.23-P1P2	h5_top5	ABRA	P1P2	GGCCAAGCTGATGACCAGGG
ABRA_+_107782269.23-P1P2	h5_supp5	ABRA	P1P2	GGGCAGGCCCAGGAGCCTAC
ABRA_+_107782407.23-P1P2	h5_supp5	ABRA	P1P2	GAGGTGGGCAGCATGGCTCC
ABRA_-_107782347.23-P1P2	h5_supp5	ABRA	P1P2	GCGGGCCAAGCTGATGACCA
ABRA_-_107782371.23-P1P2	h5_supp5	ABRA	P1P2	GGCTGTGCGTATCTTCCGGA
ABRA_+_107782028.23-P1P2	h5_supp5	ABRA	P1P2	GCGTGAGCCACCTCAGCCAC
ABRACL_+_139350209.23-P1P2	h7_top5	ABRACL	P1P2	GAAGTCGACCCGAGAGGTGG
ABRACL_+_139349876.23-P1P2	h7_top5	ABRACL	P1P2	GAAGAGAAAGACGGCTGTGG
ABRACL_+_139349879.23-P1P2	h7_top5	ABRACL	P1P2	GGCAAAGAGAAAGACGGCTG
ABRACL_-_139350119.23-P1P2	h7_top5	ABRACL	P1P2	GTGAGAGTCGGGTCAGGAGG
ABRACL_+_139349931.23-P1P2	h7_top5	ABRACL	P1P2	GTACCTTCTTCAGTGCACTG
ABRACL_-_139350061.23-P1P2	h7_supp5	ABRACL	P1P2	GTAGGTAGCAGGGATGGACT
ABRACL_+_139350231.23-P1P2	h7_supp5	ABRACL	P1P2	GACGTCACGTGAGCCGAGTG
ABRACL_-_139350417.23-P1P2	h7_supp5	ABRACL	P1P2	GGCTGCCCCGAGGAACGTGG
ABRACL_+_139349873.23-P1P2	h7_supp5	ABRACL	P1P2	GAGAAAGACGGCTGTGGAGG
ABRACL_-_139350292.23-P1P2	h7_supp5	ABRACL	P1P2	GACTGGGAAGCCGGCAGAAA
ABT1_+_26597412.23-P1P2	h5_top5	ABT1	P1P2	GACGCGTCCGACCTCGCCAT
ABT1_+_26597184.23-P1P2	h5_top5	ABT1	P1P2	GACTGACACGAGCGGCACGA
ABT1_-_26597617.23-P1P2	h5_top5	ABT1	P1P2	GGCTGGTGAATCAGTCTGTG
ABT1_-_26597263.23-P1P2	h5_top5	ABT1	P1P2	GGGAGCAAGAGCCGCTGGAA
ABT1_-_26597427.23-P1P2	h5_top5	ABT1	P1P2	GTCAGCGCCTATGGCGAGGT
ABT1_+_26597401.23-P1P2	h5_supp5	ABT1	P1P2	GCTCGCCATAGGCGCTGAGA
ABT1_-_26597485.23-P1P2	h5_supp5	ABT1	P1P2	GCCCTGACGGTGACAGGAGG
ABT1_-_26597649.23-P1P2	h5_supp5	ABT1	P1P2	GGGGCGGGCGGAGGGGATAT
ABT1_-_26597183.23-P1P2	h5_supp5	ABT1	P1P2	GCAGTTGGCAAGGCACTTTA
ABT1_+_26597384.23-P1P2	h5_supp5	ABT1	P1P2	GGAAGGTTGCGGACGTGCAG
ABTB1_+_127391828.23-P1P2	h2_top5	ABTB1	P1P2	GCGAGCCGAACGACCTCGGG
ABTB1_+_127391831.23-P1P2	h2_top5	ABTB1	P1P2	GACCCGAGCCGAACGACCTC
ABTB1_-_127392198.23-P1P2	h2_top5	ABTB1	P1P2	GCCGAAGGCGCAGAAGTGGG
ABTB1_+_127391808.23-P1P2	h2_top5	ABTB1	P1P2	GGGCGAAGCCGCGCACCCGG
ABTB1_+_127392221.23-P1P2	h2_top5	ABTB1	P1P2	GTGACGTCCGGGCCCTACCA
ABTB1_-_127391845.23-P1P2	h2_supp5	ABTB1	P1P2	GTTCGCCGCCCGAGGTCGTT
ABTB1_+_127392211.23-P1P2	h2_supp5	ABTB1	P1P2	GGCCCTACCAGGGCGAACAG
ABTB1_-_127392172.23-P1P2	h2_supp5	ABTB1	P1P2	GGTAAGAAGGGACTGCTCAG
ABTB1_-_127392210.23-P1P2	h2_supp5	ABTB1	P1P2	GAAGTGGGCGGAGAGAAGGC
ABTB1_+_127391861.23-P1P2	h2_supp5	ABTB1	P1P2	GGTCGCTGGTGTCCATGGCG
ABTB2_-_34379465.23-P1P2	h3_top5	ABTB2	P1P2	GGAATCCCGGGAGAACAGGG
ABTB2_-_34379521.23-P1P2	h3_top5	ABTB2	P1P2	GCAGGGCGCAGCGCGAGTCC
ABTB2_-_34379146.23-P1P2	h3_top5	ABTB2	P1P2	GGCCATGGGGAGCCTGCCGA
ABTB2_-_34379074.23-P1P2	h3_top5	ABTB2	P1P2	GGAGTCCCCGGCCCCATACC
ABTB2_-_34379310.23-P1P2	h3_top5	ABTB2	P1P2	GGGAAGGTGGCCGAGATCCG
ABTB2_+_34379321.23-P1P2	h3_supp5	ABTB2	P1P2	GTCGGGACGCCGGGAGCGTG
ABTB2_+_34379353.23-P1P2	h3_supp5	ABTB2	P1P2	GGCGACGGGGTTCTTTCCAG
ABTB2_-_34379166.23-P1P2	h3_supp5	ABTB2	P1P2	GGGCGGCGTCGCCGAGCGAG
ABTB2_-_34379384.23-P1P2	h3_supp5	ABTB2	P1P2	GGAACCCCGTCGCTACCCCC
ABTB2_-_34379083.23-P1P2	h3_supp5	ABTB2	P1P2	GGCCCCATACCCGGAGTCCA
ACAA1_-_38178575.23-P1P2	h3_top5	ACAA1	P1P2	GCCAGTCCGGGAACTGACCG
ACAA1_-_38178168.23-P1P2	h3_top5	ACAA1	P1P2	GGCCGAGAGAAGCTCGTCGG
ACAA1_+_38178517.23-P1P2	h3_top5	ACAA1	P1P2	GGTTGACCTGCGCAATGCAG
ACAA1_+_38178570.23-P1P2	h3_top5	ACAA1	P1P2	GCGGCTGTCTGTTAACTCCG
ACAA1_+_38178488.23-P1P2	h3_top5	ACAA1	P1P2	GTAGTGCTGGGCCACCTGAG
ACAA1_-_38178165.23-P1P2	h3_supp5	ACAA1	P1P2	GACTGCCGAGAGAAGCTCGT
ACAA1_+_38178110.23-P1P2	h3_supp5	ACAA1	P1P2	GTCTCAAGGACGTGAATCTG
ACAA1_-_38178499.23-P1P2	h3_supp5	ACAA1	P1P2	GATCGGCCGGACCCCTCAGG
ACAA1_+_38178133.23-P1P2	h3_supp5	ACAA1	P1P2	GCTCTCGGCAGTCATGACCG
ACAA1_-_38178171.23-P1P2	h3_supp5	ACAA1	P1P2	GGAGAGAAGCTCGTCGGGGG
ACAA2_-_47339855.23-P1P2	h3_top5	ACAA2	P1P2	GTCACCTCGGAGCAGAGCCA
ACAA2_-_47339858.23-P1P2	h3_top5	ACAA2	P1P2	GCCTCGGAGCAGAGCCATGG
ACAA2_+_47339850.23-P1P2	h3_top5	ACAA2	P1P2	GGACGACCCAGCAGCCGCCA
ACAA2_-_47339449.23-P1P2	h3_top5	ACAA2	P1P2	GCCTGACCACCGAGGCCGAG
ACAA2_-_47339876.23-P1P2	h3_top5	ACAA2	P1P2	GGCGGCTGCTGGGTCGTCGG
ACAA2_-_47339441.23-P1P2	h3_supp5	ACAA2	P1P2	GCGGGGAGCCCTGACCACCG
ACAA2_+_47339407.23-P1P2	h3_supp5	ACAA2	P1P2	GGGCTCCCCGGGTGAATCGA
ACAA2_-_47339894.23-P1P2	h3_supp5	ACAA2	P1P2	GGCGGCGCGGGTCTGTGGTG
ACAA2_-_47339655.23-P1P2	h3_supp5	ACAA2	P1P2	GGCTAGCGCCTTACAAGTAA
ACAA2_+_47339402.23-P1P2	h3_supp5	ACAA2	P1P2	GCCCGGGTGAATCGATGGAG
ACACA_-_35715847.23-P1P2	h1_top5	ACACA	P1P2	GGCCGCGTGCGGGTGAGCGG
ACACA_-_35716002.23-P1P2	h1_top5	ACACA	P1P2	GCCTGCGTGGAGGAACTGCT
ACACA_+_35715655.23-P1P2	h1_top5	ACACA	P1P2	GAGGGCTCCTCTAGGAAGGG
ACACA_-_35715992.23-P1P2	h1_top5	ACACA	P1P2	GTTCCGGAGCCCCTGCGTGG
ACACA_+_35715534.23-P1P2	h1_top5	ACACA	P1P2	GGAGAGGGAGAAGACCACGT
ACACA_-_35716041.23-P1P2	h1_supp5	ACACA	P1P2	GGGCTCGGGCGATGGCTGAC
ACACA_-_35715962.23-P1P2	h1_supp5	ACACA	P1P2	GCTCAGGGTGGCAACGTGTG
ACACA_+_35715673.23-P1P2	h1_supp5	ACACA	P1P2	GCTGGGAGGCGTACAGTTCA
ACACA_+_35715687.23-P1P2	h1_supp5	ACACA	P1P2	GTTCAGATCCCGGAACTGGG
ACACA_-_35715615.23-P1P2	h1_supp5	ACACA	P1P2	GATCAGACCACGCTGGAGCT
ACACB_+_109569160.23-P1	h1_top5	ACACB	P1	GGCGCCCACAGGGTGACTAA
ACACB_-_109569231.23-P1	h1_top5	ACACB	P1	GGTGGCTGCATCCCCAGTGA
ACACB_+_109569170.23-P1	h1_top5	ACACB	P1	GAGGCTGACAGGCGCCCACA
ACACB_-_109569178.23-P1	h1_top5	ACACB	P1	GGTTCCCTTAGTCACCCTGT
ACACB_-_109569639.23-P1	h1_top5	ACACB	P1	GCCACAGAGGTTCACTGGAA
ACACB_-_109569213.23-P1	h1_supp5	ACACB	P1	GCACTCAAGAATGGAGCTGG
ACACB_-_109569626.23-P1	h1_supp5	ACACB	P1	GGTCATGATAGCGTCCACAG
ACACB_+_109569572.23-P1	h1_supp5	ACACB	P1	GCTTCGCTGAAATAACCCAG
ACACB_+_109569423.23-P1	h1_supp5	ACACB	P1	GTAAGTGCTGGCCAGTCACC
ACACB_-_109569253.23-P1	h1_supp5	ACACB	P1	GTAAGTGGCAACAAGTGCTG
ACACB_-_109592519.23-P2	h1_top5	ACACB	P2	GGCAAGCGCAGCGCGAAGTT
ACACB_+_109592574.23-P2	h1_top5	ACACB	P2	GCAGCCAGGTCGCGACCCGG
ACACB_+_109592655.23-P2	h1_top5	ACACB	P2	GTCCCACCGGGCTCCCGCAG
ACACB_+_109592908.23-P2	h1_top5	ACACB	P2	GAGGCCAGCTAGAGTTTCCA
ACACB_-_109592496.23-P2	h1_top5	ACACB	P2	GCGCAGGGTGCATTTCGGGA
ACACB_-_109592941.23-P2	h1_supp5	ACACB	P2	GTAGCTGGCCTTGGCGGGAG
ACACB_+_109592523.23-P2	h1_supp5	ACACB	P2	GGGGGTTCTGCTGCAGCCGG
ACACB_+_109592546.23-P2	h1_supp5	ACACB	P2	GTGCAGTCCTAGAGCGCCGC
ACACB_-_109592529.23-P2	h1_supp5	ACACB	P2	GCGCGAAGTTGGGCGCCCGC
ACACB_+_109592577.23-P2	h1_supp5	ACACB	P2	GGGACAGCCAGGTCGCGACC
ACAD10_-_112123907.23-P1P2	h3_top5	ACAD10	P1P2	GTCGGAGCGGAAGGACGTCG
ACAD10_-_112123894.23-P1P2	h3_top5	ACAD10	P1P2	GAATTTTGAGGAGGTCGGAG
ACAD10_-_112123925.23-P1P2	h3_top5	ACAD10	P1P2	GGTGGAGATTGCTTGCGCTG
ACAD10_+_112124115.23-P1P2	h3_top5	ACAD10	P1P2	GAACAAAACCATCCAGACTA
ACAD10_-_112124210.23-P1P2	h3_top5	ACAD10	P1P2	Gtctaaggggccgtagagag
ACAD10_-_112123885.23-P1P2	h3_supp5	ACAD10	P1P2	GTCCGGACGCAATTTTGAGG
ACAD10_+_112123853.23-P1P2	h3_supp5	ACAD10	P1P2	GTTGCGTCCGGAAGAGCAGT
ACAD10_-_112123838.23-P1P2	h3_supp5	ACAD10	P1P2	GACCGCGCACAGCGATTGGG
ACAD10_-_112124129.23-P1P2	h3_supp5	ACAD10	P1P2	GTCTCTAACCCTAGTCTGGA
ACAD10_+_112123992.23-P1P2	h3_supp5	ACAD10	P1P2	GGCCGAGGTGGATTAGGACG
ACAD11_-_132379444.23-P1P2	h3_top5	ACAD11	P1P2	GCTGGAGCGGGAACTTGCCC
ACAD11_+_132379379.23-P1P2	h3_top5	ACAD11	P1P2	GCGCTCCACAGACTCCGCCA
ACAD11_-_132378623.23-P1P2	h3_top5	ACAD11	P1P2	GCCCGCAGGCCACAGCAACG
ACAD11_-_132378633.23-P1P2	h3_top5	ACAD11	P1P2	GACAGCAACGCGGCATCCAC
ACAD11_+_132378312.23-P1P2	h3_top5	ACAD11	P1P2	GGTCAGTGGACGCACCCTAC
ACAD11_-_132378357.23-P1P2	h3_supp5	ACAD11	P1P2	GCAGGAAAAGCAATCAGGGT
ACAD11_+_132378627.23-P1P2	h3_supp5	ACAD11	P1P2	GCTTCGGCACTCGAGACCTG
ACAD11_+_132378245.23-P1P2	h3_supp5	ACAD11	P1P2	GCCCAATTGGAGGGCGGTAA
ACAD11_-_132378588.23-P1P2	h3_supp5	ACAD11	P1P2	GCGGACTCGCCAGTAGCACC
ACAD11_+_132378251.23-P1P2	h3_supp5	ACAD11	P1P2	GGGGCTTCCCAATTGGAGGG
ACAD8_-_134123448.23-P1P2	h1_top5	ACAD8	P1P2	GGCCAGTGCGAGCGCAACGG
ACAD8_-_134123507.23-P1P2	h1_top5	ACAD8	P1P2	GCGGCGGCTATGCTGTGGAG
ACAD8_-_134123502.23-P1P2	h1_top5	ACAD8	P1P2	GAGCTGCGGCGGCTATGCTG
ACAD8_+_134123511.23-P1P2	h1_top5	ACAD8	P1P2	GGAGGCGCGCCCCGAAACGC
ACAD8_-_134123455.23-P1P2	h1_top5	ACAD8	P1P2	GCGAGCGCAACGGAGGTCGA
ACAD8_-_134123488.23-P1P2	h1_supp5	ACAD8	P1P2	GTTAGCTGAACGCGGAGCTG
ACAD8_-_134123648.23-P1P2	h1_supp5	ACAD8	P1P2	GGGACAGGTGTCCAGAACCC
ACAD8_-_134123445.23-P1P2	h1_supp5	ACAD8	P1P2	GCCCGCCAGTGCGAGCGCAA
ACAD8_-_134123480.23-P1P2	h1_supp5	ACAD8	P1P2	GTCAGACTCTTAGCTGAACG
ACAD8_+_134123936.23-P1P2	h1_supp5	ACAD8	P1P2	GGAACCTGCGGGGGGATGAC
ACAD9_-_128598541.23-P1P2	h4_top5	ACAD9	P1P2	GGAACATCGGGCAGCATGAG
ACAD9_+_128598604.23-P1P2	h4_top5	ACAD9	P1P2	GCGCAGTAGCCGCCGGTTCG
ACAD9_-_128598499.23-P1P2	h4_top5	ACAD9	P1P2	GTCCCTGCGGCGCTAAGAAG
ACAD9_-_128598508.23-P1P2	h4_top5	ACAD9	P1P2	GCGCTAAGAAGGGGAGACTG
ACAD9_-_128598528.23-P1P2	h4_top5	ACAD9	P1P2	GGGCTGAGGCTGGGGAACAT
ACAD9_+_128598584.23-P1P2	h4_supp5	ACAD9	P1P2	GGGTAGAGACCACCAGACCC
ACAD9_+_128598694.23-P1P2	h4_supp5	ACAD9	P1P2	GGACAGCAAGGGTTCGCCCA
ACAD9_+_128598781.23-P1P2	h4_supp5	ACAD9	P1P2	GGCCGCAGGGTGTATCTCTC
ACAD9_-_128598801.23-P1P2	h4_supp5	ACAD9	P1P2	GGCCAGAGAGATACACCCTG
ACAD9_-_128598823.23-P1P2	h4_supp5	ACAD9	P1P2	GCCGAGGCGTGTTAACACTC
ACADL_-_211090095.23-P1P2	h3_top5	ACADL	P1P2	GCAGCTGAGGCGTCCACCTG
ACADL_-_211090048.23-P1P2	h3_top5	ACADL	P1P2	GGCGGCTACTCGGCGACTCG
ACADL_-_211089695.23-P1P2	h3_top5	ACADL	P1P2	GCGGCGGTCTGTTCTCGGGG
ACADL_-_211090030.23-P1P2	h3_top5	ACADL	P1P2	GGGCGACGGAGGCGACTCTG
ACADL_+_211089722.23-P1P2	h3_top5	ACADL	P1P2	GCTGGGTGCAACCAGCATCT
ACADL_-_211089616.23-P1P2	h3_supp5	ACADL	P1P2	GGCCGCTGAACTAGACGGGT
ACADL_+_211090089.23-P1P2	h3_supp5	ACADL	P1P2	GTTTTTTGGGAGGACACCAC
ACADL_-_211090002.23-P1P2	h3_supp5	ACADL	P1P2	GGGCCATGTCCGAAACACAG
ACADL_+_211089708.23-P1P2	h3_supp5	ACADL	P1P2	GCATCTGGGCGGAGGAAAAA
ACADL_-_211090061.23-P1P2	h3_supp5	ACADL	P1P2	GGACTCGGGGCAGGGTCCCC
ACADM_+_76190432.23-P1P2	h2_top5	ACADM	P1P2	GCACTCGGACAATAATACAC
ACADM_+_76190107.23-P1P2	h2_top5	ACADM	P1P2	GCAGCGCGGAAAGAGAGCCA
ACADM_-_76190475.23-P1P2	h2_top5	ACADM	P1P2	GGCCGGAACGGGAGCCAACA
ACADM_-_76190633.23-P1P2	h2_top5	ACADM	P1P2	GTGAGGAAGGAGCCAGCCTA
ACADM_+_76190695.23-P1P2	h2_top5	ACADM	P1P2	GGTCGCCTGACGGGAGGATA
ACADM_+_76190716.23-P1P2	h2_supp5	ACADM	P1P2	GGAGGATGCCGGCTATAACG
ACADM_-_76190463.23-P1P2	h2_supp5	ACADM	P1P2	GATTGTCCGAGTGGCCGGAA
ACADM_-_76190620.23-P1P2	h2_supp5	ACADM	P1P2	GTGGGAAGTCGGGCTGAGGA
ACADM_+_76190816.23-P1P2	h2_supp5	ACADM	P1P2	GTGGTTCTGACACAGAGACG
ACADM_-_76190671.23-P1P2	h2_supp5	ACADM	P1P2	GCACGCCTCCTACCACCGGA
ACADS_+_121163685.23-P1P2	h1_top5	ACADS	P1P2	GCGAGCAGCGCGGCGGCCAT
ACADS_-_121163653.23-P1P2	h1_top5	ACADS	P1P2	GCGGAACAGCGCGCTCGCAG
ACADS_+_121164090.23-P1P2	h1_top5	ACADS	P1P2	Ggccaaccgaggctgaggag
ACADS_-_121163671.23-P1P2	h1_top5	ACADS	P1P2	GGCGGGAGGTCGCGAAGCCT
ACADS_-_121163657.23-P1P2	h1_top5	ACADS	P1P2	GACAGCGCGCTCGCAGCGGG
ACADS_+_121163865.23-P1P2	h1_supp5	ACADS	P1P2	GGCAAGGAGCAGCAGAACTG
ACADS_+_121163619.23-P1P2	h1_supp5	ACADS	P1P2	GGCTGTTCCGGAGTGCTGGG
ACADS_+_121163695.23-P1P2	h1_supp5	ACADS	P1P2	GGAGGCCCGGGCGAGCAGCG
ACADS_-_121163758.23-P1P2	h1_supp5	ACADS	P1P2	GAGTGCGCTGGGGATCCGTA
ACADS_+_121164027.23-P1P2	h1_supp5	ACADS	P1P2	Gcaggcctggctccggaaga
ACADSB_-_124768552.23-P1P2	h1_top5	ACADSB	P1P2	GGGCCTGCGGCGAGGATGGA
ACADSB_+_124768941.23-P1P2	h1_top5	ACADSB	P1P2	GGTGCGTTAGGGCATCAGGG
ACADSB_+_124768891.23-P1P2	h1_top5	ACADSB	P1P2	GTCCAGAGATCCAGACTCGG
ACADSB_+_124768944.23-P1P2	h1_top5	ACADSB	P1P2	GAAGGTGCGTTAGGGCATCA
ACADSB_+_124768874.23-P1P2	h1_top5	ACADSB	P1P2	GGGTGGCTCTCAGGACGCAA
ACADSB_+_124768952.23-P1P2	h1_supp5	ACADSB	P1P2	GACTCGGGAAAGGTGCGTTA
ACADSB_-_124768497.23-P1P2	h1_supp5	ACADSB	P1P2	GCTTGCTCGGGTAACTCCCA
ACADSB_+_124768894.23-P1P2	h1_supp5	ACADSB	P1P2	GAGATCCAGAGATCCAGACT
ACADSB_+_124768710.23-P1P2	h1_supp5	ACADSB	P1P2	GCCCGCGGGTAAAGAGTCTG
ACADSB_+_124768533.23-P1P2	h1_supp5	ACADSB	P1P2	GGGCCCTCCATCCTCGCCGC
ACADVL_-_7123677.23-P1P2	h3_top5	ACADVL	P1P2	GTGCCCTAGGGCGAAACTAG
ACADVL_-_7123639.23-P1P2	h3_top5	ACADVL	P1P2	GGCTCAGTCGCCGAAAGTAG
ACADVL_-_7123283.23-P1P2	h3_top5	ACADVL	P1P2	GGGGTCAGAGCTCGAGCCAG
ACADVL_-_7123665.23-P1P2	h3_top5	ACADVL	P1P2	GGGCAAGCCAGGGTGCCCTA
ACADVL_-_7123221.23-P1P2	h3_top5	ACADVL	P1P2	GCACTGTGGACGATGAGTCA
ACADVL_-_7123392.23-P1P2	h3_supp5	ACADVL	P1P2	GGTGTGACAAGAGGGACGGT
ACADVL_+_7123231.23-P1P2	h3_supp5	ACADVL	P1P2	GGTCCTGCACGCCCACGTCC
ACADVL_+_7123718.23-P1P2	h3_supp5	ACADVL	P1P2	GGCTGTGTCAAGGGGAGAAC
ACADVL_-_7123242.23-P1P2	h3_supp5	ACADVL	P1P2	GGTTAGGGGCGCCAGGACGT
ACADVL_-_7123300.23-P1P2	h3_supp5	ACADVL	P1P2	GAGCGGCGCCCGGAGAGATT
ACAN_+_89347139.23-P1P2	h1_top5	ACAN	P1P2	GAGCTCTAGGGCGGAGACCA
ACAN_+_89347151.23-P1P2	h1_top5	ACAN	P1P2	GCCCGGCACACATAGCTCTA
ACAN_-_89346701.23-P1P2	h1_top5	ACAN	P1P2	GctccccgccGCTCCAGAGG
ACAN_-_89347101.23-P1P2	h1_top5	ACAN	P1P2	GCGCCCGGCGAGCCAGGAAC
ACAN_+_89347148.23-P1P2	h1_top5	ACAN	P1P2	GGGCACACATAGCTCTAGGG
ACAN_+_89346671.23-P1P2	h1_supp5	ACAN	P1P2	GGAGCggcggggaggtaggt
ACAN_+_89347050.23-P1P2	h1_supp5	ACAN	P1P2	GGAGCCTCGCTCTGGAGGGA
ACAN_+_89347058.23-P1P2	h1_supp5	ACAN	P1P2	GCCCTGGGAGAGCCTCGCTC
ACAN_-_89346738.23-P1P2	h1_supp5	ACAN	P1P2	GACGCGCGCAGCGCTGCTCA
ACAN_+_89347054.23-P1P2	h1_supp5	ACAN	P1P2	GGGGAGAGCCTCGCTCTGGA
ACAP1_+_7240320.23-P1P2	h4_top5	ACAP1	P1P2	GGAGGGAATGCCAGCTCTAG
ACAP1_-_7240242.23-P1P2	h4_top5	ACAP1	P1P2	GGCGAGCCTGTGGGCCAAAG
ACAP1_+_7239956.23-P1P2	h4_top5	ACAP1	P1P2	GCCCAGGAAGGGGAGATGAG
ACAP1_-_7239866.23-P1P2	h4_top5	ACAP1	P1P2	GCCAGCACTGCCTGGAAGTG
ACAP1_+_7239854.23-P1P2	h4_top5	ACAP1	P1P2	GGCTCTCACCCCACACTTCC
ACAP1_+_7239925.23-P1P2	h4_supp5	ACAP1	P1P2	GGAGGGACCTCCGCGGGGAA
ACAP1_+_7240302.23-P1P2	h4_supp5	ACAP1	P1P2	GGGGGTGAGGGAAACTGCAG
ACAP1_-_7240198.23-P1P2	h4_supp5	ACAP1	P1P2	GCAGGCCAGGTCTCCTTCCA
ACAP1_-_7240264.23-P1P2	h4_supp5	ACAP1	P1P2	GTACCCCAGCTGTGAAAGCA
ACAP1_+_7239897.23-P1P2	h4_supp5	ACAP1	P1P2	GGGCACAATTCTTTCCCCAA
ACAP2_+_195163707.23-P1P2	h3_top5	ACAP2	P1P2	GTCGCGGCTGCTATGACCAG
ACAP2_-_195163395.23-P1P2	h3_top5	ACAP2	P1P2	GCTCGCAGGGTGGGAAACGG
ACAP2_-_195163362.23-P1P2	h3_top5	ACAP2	P1P2	GCCCTCGGGAGGGCTCGGTG
ACAP2_-_195163352.23-P1P2	h3_top5	ACAP2	P1P2	GACTTCGTCGCCCCTCGGGA
ACAP2_-_195163655.23-P1P2	h3_top5	ACAP2	P1P2	GGCTGGGACGCAGACGGCTA
ACAP2_-_195163382.23-P1P2	h3_supp5	ACAP2	P1P2	GGGACTGCAGTGCCCTCGCA
ACAP2_-_195163749.23-P1P2	h3_supp5	ACAP2	P1P2	GAAGACGGCGACGACTAGTC
ACAP2_-_195163292.23-P1P2	h3_supp5	ACAP2	P1P2	GGGCGCTCCGCCCCGGCAGA
ACAP2_+_195163325.23-P1P2	h3_supp5	ACAP2	P1P2	GCGAGGGGCGACGAAGTGGC
ACAP2_+_195163701.23-P1P2	h3_supp5	ACAP2	P1P2	GCTGCTATGACCAGCGGGCG
ACAP3_+_1243258.23-P1P2	h5_top5	ACAP3	P1P2	Gcgggcgggacgagcggtcc
ACAP3_+_1243337.23-P1P2	h5_top5	ACAP3	P1P2	GGACGCTCCCCGGCGGTGAC
ACAP3_-_1243235.23-P1P2	h5_top5	ACAP3	P1P2	GCTCACTGGCACGAGGACcg
ACAP3_-_1243221.23-P1P2	h5_top5	ACAP3	P1P2	GCGGCGGCCGCGGCGCTCAC
ACAP3_-_1243095.23-P1P2	h5_top5	ACAP3	P1P2	GACCCCGCCGCCGGGCACAA
ACAP3_-_1242913.23-P1P2	h5_supp5	ACAP3	P1P2	GGACGGTCCCGAGGTGCCCA
ACAP3_+_1242907.23-P1P2	h5_supp5	ACAP3	P1P2	GCGTGCGCGTGGGCAGCCGT
ACAP3_-_1242824.23-P1P2	h5_supp5	ACAP3	P1P2	GCCACGGACCCAGACGACCC
ACAP3_+_1243301.23-P1P2	h5_supp5	ACAP3	P1P2	Ggcgcggcggcctcattccg
ACAP3_-_1243228.23-P1P2	h5_supp5	ACAP3	P1P2	GCGCGGCGCTCACTGGCACG
ACAT1_+_107992310.23-P1P2	h1_top5	ACAT1	P1P2	GGTCGCAGAGGGCTGAGTAT
ACAT1_+_107992321.23-P1P2	h1_top5	ACAT1	P1P2	GGCACAGCCATGGTCGCAGA
ACAT1_+_107992288.23-P1P2	h1_top5	ACAT1	P1P2	GCTCCACAGGCGTAGACTAG
ACAT1_-_107992733.23-P1P2	h1_top5	ACAT1	P1P2	GGGCCTGAGCGGTGGGATCG
ACAT1_-_107992364.23-P1P2	h1_top5	ACAT1	P1P2	GTGGCGGCACTTCTGCGCAG
ACAT1_-_107992336.23-P1P2	h1_supp5	ACAT1	P1P2	GACTCAGCCCTCTGCGACCA
ACAT1_+_107992693.23-P1P2	h1_supp5	ACAT1	P1P2	GGCCGGGCCAGCGCCAATCC
ACAT1_-_107992307.23-P1P2	h1_supp5	ACAT1	P1P2	GGGCCGCTAGTCTACGCCTG
ACAT1_+_107992690.23-P1P2	h1_supp5	ACAT1	P1P2	GGGGCCAGCGCCAATCCTGG
ACAT1_-_107992702.23-P1P2	h1_supp5	ACAT1	P1P2	GCGGGCAGGACCGCCAGGAT
ACAT2_-_160183095.23-P1P2	h1_top5	ACAT2	P1P2	GCTAGCTTGCAGGCAGCGCA
ACAT2_+_160183436.23-P1P2	h1_top5	ACAT2	P1P2	GCTACGCCAACCAATGGGAG
ACAT2_-_160183174.23-P1P2	h1_top5	ACAT2	P1P2	GCGGCGGCGCGGACCATCAT
ACAT2_+_160183505.23-P1P2	h1_top5	ACAT2	P1P2	GCTGCCGCAGGCATTACCGA
ACAT2_-_160183054.23-P1P2	h1_top5	ACAT2	P1P2	GCCGCCCGCGGCAGGCCTGT
ACAT2_-_160183042.23-P1P2	h1_supp5	ACAT2	P1P2	GCTACCTCAGGTCCCGCCCG
ACAT2_+_160183137.23-P1P2	h1_supp5	ACAT2	P1P2	GCCGCCGAGACGATGACCAC
ACAT2_+_160183421.23-P1P2	h1_supp5	ACAT2	P1P2	GGGAGAGGCAGGCCACGCGA
ACAT2_-_160183545.23-P1P2	h1_supp5	ACAT2	P1P2	GCAGGGGCGGAACTGCTAGG
ACAT2_-_160183588.23-P1P2	h1_supp5	ACAT2	P1P2	GGGGTCGGGCTGTCACACAA
ACBD3_-_226374403.23-P1P2	h4_top5	ACBD3	P1P2	GCTGCTGCACCTCCTCAGCG
ACBD3_+_226374329.23-P1P2	h4_top5	ACBD3	P1P2	GGACTCGAGGTGTCCGTCGA
ACBD3_+_226374366.23-P1P2	h4_top5	ACBD3	P1P2	GCAGCAGCCGGAGATGGCGG
ACBD3_-_226374411.23-P1P2	h4_top5	ACBD3	P1P2	GCCTCCTCAGCGGGGACAGA
ACBD3_-_226373992.23-P1P2	h4_top5	ACBD3	P1P2	GACCACAGCCCAGTATGAGT
ACBD3_-_226374023.23-P1P2	h4_supp5	ACBD3	P1P2	GGTCTGGTCCAGTCACCCTG
ACBD3_-_226373998.23-P1P2	h4_supp5	ACBD3	P1P2	GGCCCAGTATGAGTGGGTGA
ACBD3_-_226373955.23-P1P2	h4_supp5	ACBD3	P1P2	GCTTCGGGTACCCCCAAGGA
ACBD3_-_226373901.23-P1P2	h4_supp5	ACBD3	P1P2	GAAGGTTGCAGGCCCGTCAG
ACBD3_-_226374064.23-P1P2	h4_supp5	ACBD3	P1P2	GTCCCGGGGCCGGGCAGAAG
ACBD4_-_43213072.23-P1	h6_top5	ACBD4	P1	GTCAGTAGGAAGCCGCGGGG
ACBD4_-_43213050.23-P1	h6_top5	ACBD4	P1	GCCGGCCCTGCTGGACCCCG
ACBD4_+_43213087.23-P1	h6_top5	ACBD4	P1	GCGCCCACTGCCAGGACACC
ACBD4_+_43213412.23-P1	h6_top5	ACBD4	P1	GCCCCCGGCACCATAAGCCA
ACBD4_-_43213075.23-P1	h6_top5	ACBD4	P1	GGTAGGAAGCCGCGGGGTGG
ACBD4_+_43213044.23-P1	h6_supp5	ACBD4	P1	GGCGGCTTCCTACTGACCCC
ACBD4_-_43213460.23-P1	h6_supp5	ACBD4	P1	GTGGAGGCCCCCTCACACGA
ACBD4_-_43213105.23-P1	h6_supp5	ACBD4	P1	GGACCCAGGTGTCCTGGCAG
ACBD4_-_43213242.23-P1	h6_supp5	ACBD4	P1	GCCTAAAGGAGGCGCATCTG
ACBD4_-_43213499.23-P1	h6_supp5	ACBD4	P1	GGCTCAAAAGTAGGGCCCCA
ACBD4_+_43210408.23-P2	h6_top5	ACBD4	P2	GAGACTGTGGCTCTCCGAGG
ACBD4_+_43210060.23-P2	h6_top5	ACBD4	P2	GCCCTTGCGGCCAAGATCAG
ACBD4_+_43210042.23-P2	h6_top5	ACBD4	P2	GGAGGCTCGCCCGGACTAAG
ACBD4_+_43210021.23-P2	h6_top5	ACBD4	P2	GGAGACGGACTCACGAGCAG
ACBD4_-_43210055.23-P2	h6_top5	ACBD4	P2	GGTCCGTCTCCCCTTAGTCC
ACBD4_-_43210377.23-P2	h6_supp5	ACBD4	P2	GAGGTTGGCAGTGACGTCAT
ACBD4_+_43210421.23-P2	h6_supp5	ACBD4	P2	GTCCGTCAGCTCCGAGACTG
ACBD4_-_43210416.23-P2	h6_supp5	ACBD4	P2	GAGGCCAGGTGCTGCCCCCT
ACBD4_-_43210458.23-P2	h6_supp5	ACBD4	P2	GGACGGACCTGGGGAGCGTG
ACBD4_-_43210342.23-P2	h6_supp5	ACBD4	P2	GAGCGCGAACCCGAAGGGAT
ACBD5_+_27529701.23-P1P2	h4_top5	ACBD5	P1P2	GCGGACTCCGGCGGAATGGG
ACBD5_+_27529710.23-P1P2	h4_top5	ACBD5	P1P2	GACTGACAGACGGACTCCGG
ACBD5_+_27529332.23-P1P2	h4_top5	ACBD5	P1P2	GTTGGGACCGGGGCCAACAC
ACBD5_+_27529682.23-P1P2	h4_top5	ACBD5	P1P2	GGGGTGTGGCTGCTCCGCCA
ACBD5_-_27529679.23-P1P2	h4_top5	ACBD5	P1P2	GGGAGCCGCTCTCCCACCCT
ACBD5_-_27529363.23-P1P2	h4_supp5	ACBD5	P1P2	GCCCCGGTCCCAAGGTCTGT
ACBD5_+_27529290.23-P1P2	h4_supp5	ACBD5	P1P2	GGAGATCCGTGCACGAGACT
ACBD5_+_27529713.23-P1P2	h4_supp5	ACBD5	P1P2	GCGGACTGACAGACGGACTC
ACBD5_+_27529127.23-P1P2	h4_supp5	ACBD5	P1P2	GCTGTGTAGGAGCCATGTAG
ACBD5_-_27529780.23-P1P2	h4_supp5	ACBD5	P1P2	GGAGTCACCGGAGGACCCAC
ACBD6_-_180471707.23-P1P2	h4_top5	ACBD6	P1P2	GCAACGGAACAGGAGTCGAG
ACBD6_+_180471319.23-P1P2	h4_top5	ACBD6	P1P2	GTCAGGGGACGACTCCGGGG
ACBD6_-_180471532.23-P1P2	h4_top5	ACBD6	P1P2	GTCGGACCCAAGCTCAGTCG
ACBD6_+_180471617.23-P1P2	h4_top5	ACBD6	P1P2	GGGAGGAGACCGGGTCGACT
ACBD6_+_180471354.23-P1P2	h4_top5	ACBD6	P1P2	GGGGCCATCACCGGCGACAG
ACBD6_-_180471311.23-P1P2	h4_supp5	ACBD6	P1P2	GCTCGATCTCAGGGCTATGG
ACBD6_+_180471324.23-P1P2	h4_supp5	ACBD6	P1P2	GTGAGCTCAGGGGACGACTC
ACBD6_+_180471478.23-P1P2	h4_supp5	ACBD6	P1P2	GGCTCGCGACCCAGACTGGT
ACBD6_+_180471539.23-P1P2	h4_supp5	ACBD6	P1P2	GAGGGAGCAGGGTCACGTGA
ACBD6_-_180471491.23-P1P2	h4_supp5	ACBD6	P1P2	GAGGCCTGGCCCACCAGTCT
ACBD7_+_15130776.23-P1P2	h3_top5	ACBD7	P1P2	GAAGCGGTGGGTGCGAGAGG
ACBD7_+_15130520.23-P1P2	h3_top5	ACBD7	P1P2	GCGGCGAGCCAGGGCTCCCA
ACBD7_-_15130379.23-P1P2	h3_top5	ACBD7	P1P2	GACACTAAGAGAGGTCCTGG
ACBD7_-_15130397.23-P1P2	h3_top5	ACBD7	P1P2	GGAGGTCCCAACGAGCGAAG
ACBD7_-_15130438.23-P1P2	h3_top5	ACBD7	P1P2	GCTCCCTCTCGGAGACGGAG
ACBD7_+_15130765.23-P1P2	h3_supp5	ACBD7	P1P2	GGCGAGAGGGGGCAGAGCAC
ACBD7_-_15130579.23-P1P2	h3_supp5	ACBD7	P1P2	GCGGTCTACACTGCCATCTG
ACBD7_+_15130458.23-P1P2	h3_supp5	ACBD7	P1P2	GAGGCAAGGCAGGAGCGCCG
ACBD7_-_15130555.23-P1P2	h3_supp5	ACBD7	P1P2	GGCTCGCCGTCAGCAGGCAC
ACBD7_-_15130633.23-P1P2	h3_supp5	ACBD7	P1P2	GCACCGCCGACCGCTCCCAG
ACCS_+_44088091.23-P1P2	h1_top5	ACCS	P1P2	GCAGATACCCGCACTCGATG
ACCS_-_44088090.23-P1P2	h1_top5	ACCS	P1P2	GCCCCACTTGCGGGATTCCA
ACCS_+_44088028.23-P1P2	h1_top5	ACCS	P1P2	GACCGAAACGGCCTTCTACA
ACCS_+_44088215.23-P1P2	h1_top5	ACCS	P1P2	GACAGCCCAGGTCCGAGGAA
ACCS_+_44087946.23-P1P2	h1_top5	ACCS	P1P2	GCAAGGGATTCGAGATGGAA
ACCS_-_44088106.23-P1P2	h1_supp5	ACCS	P1P2	GCCAAGGCCTCATCGAGTGC
ACCS_+_44088290.23-P1P2	h1_supp5	ACCS	P1P2	GCTCCGCAAAGTCTTCTCAG
ACCS_+_44088070.23-P1P2	h1_supp5	ACCS	P1P2	GGCCTTGGAATCCCGCAAGT
ACCS_-_44088081.23-P1P2	h1_supp5	ACCS	P1P2	GCGGTAGCCGCCCCACTTGC
ACCS_+_44088025.23-P1P2	h1_supp5	ACCS	P1P2	GGAAACGGCCTTCTACAGGG
ACCSL_+_44069971.23-ENST00000378832.1	h7_top5	ACCSL	ENST00000378832.1	GGATAGGTCGCGGTTGACAA
ACCSL_-_44069930.23-ENST00000378832.1	h7_top5	ACCSL	ENST00000378832.1	GGCAGAGGGCCCAACTCTCT
ACCSL_-_44069582.23-ENST00000378832.1	h7_top5	ACCSL	ENST00000378832.1	GAGAGGCCAGTAAAGATACC
ACCSL_+_44069616.23-ENST00000378832.1	h7_top5	ACCSL	ENST00000378832.1	GGGCCTCTCCTCTGACCAGA
ACCSL_+_44069981.23-ENST00000378832.1	h7_top5	ACCSL	ENST00000378832.1	GCCCACGGATGGATAGGTCG
ACCSL_-_44069772.23-ENST00000378832.1	h7_supp5	ACCSL	ENST00000378832.1	GGAGGAAAGGAGGCACACTG
ACCSL_-_44069740.23-ENST00000378832.1	h7_supp5	ACCSL	ENST00000378832.1	GTGCAGCTGACGAGCAGACA
ACCSL_+_44069992.23-ENST00000378832.1	h7_supp5	ACCSL	ENST00000378832.1	GGAGATGTCAATCCCACGGA
ACCSL_+_44069556.23-ENST00000378832.1	h7_supp5	ACCSL	ENST00000378832.1	GTATCTTTACTGGCCTCTGA
ACCSL_-_44069759.23-ENST00000378832.1	h7_supp5	ACCSL	ENST00000378832.1	GGGGCCTGTCGCTGGAGGAA
ACD_-_67694143.23-P1P2	h5_top5	ACD	P1P2	GTCCCCACGGCTACACCCAG
ACD_+_67693748.23-P1P2	h5_top5	ACD	P1P2	GCGGCAGGAGAGCGCGAGGT
ACD_+_67694124.23-P1P2	h5_top5	ACD	P1P2	GATCCGCTGGGTGTAGCCGT
ACD_-_67693904.23-P1P2	h5_top5	ACD	P1P2	GCCGACGTCGGACGTATCAG
ACD_-_67693957.23-P1P2	h5_top5	ACD	P1P2	GGTCCTGTAGTACCTGACGG
ACD_-_67694092.23-P1P2	h5_supp5	ACD	P1P2	GGAATCAGCTCCCGAATCCA
ACD_+_67694105.23-P1P2	h5_supp5	ACD	P1P2	GGGGGATGGCAGGTTCGGGG
ACD_-_67693954.23-P1P2	h5_supp5	ACD	P1P2	GGGCGTCCTGTAGTACCTGA
ACD_-_67694152.23-P1P2	h5_supp5	ACD	P1P2	GCTACACCCAGCGGATGCAA
ACD_+_67693727.23-P1P2	h5_supp5	ACD	P1P2	GGCGGGCCTTGTGTTCAGGT
ACE_-_61554428.23-P1	h1_top5	ACE	P1	GGGCCGCGGCGCAGGAGAAG
ACE_+_61554448.23-P1	h1_top5	ACE	P1	GcgaggcggcccccATGACG
ACE_-_61554461.23-P1	h1_top5	ACE	P1	GACCGCGCACCGCGTCATgg
ACE_+_61554829.23-P1	h1_top5	ACE	P1	GGCCCCGCGGCTGACTGTCG
ACE_-_61554458.23-P1	h1_top5	ACE	P1	GAGCACCGCGCACCGCGTCA
ACE_+_61554651.23-P1	h1_supp5	ACE	P1	GGTGTCGTGCGCCCAGCTGG
ACE_-_61554915.23-P1	h1_supp5	ACE	P1	GCGAGTTGGATGGATGAGGG
ACE_-_61554901.23-P1	h1_supp5	ACE	P1	GGCTCCCAGCATGCACGAGT
ACE_+_61554534.23-P1	h1_supp5	ACE	P1	GAGCCCGGGGTCCAACGCCA
ACE_+_61554816.23-P1	h1_supp5	ACE	P1	GCTGTCGGGGCGAGGGTCCG
ACE_-_61562443.23-P2	h1_top5	ACE	P2	GCCCAAGTGGGACCATGCAG
ACE_-_61562661.23-P2	h1_top5	ACE	P2	GTATGACCGGACATCCCAGG
ACE_-_61562238.23-P2	h1_top5	ACE	P2	GCTCCTGCGGCCATGGGCCA
ACE_+_61562272.23-P2	h1_top5	ACE	P2	GGTGCCCGTAGCAGAGCAGC
ACE_+_61562293.23-P2	h1_top5	ACE	P2	GCTGGCTGGGGACCAGCAGA
ACE_-_61562505.23-P2	h1_supp5	ACE	P2	GGGGACAGGGCAGGGTACAA
ACE_+_61562589.23-P2	h1_supp5	ACE	P2	GCATCAGTCACCAGGTCTGT
ACE_+_61562226.23-P2	h1_supp5	ACE	P2	GGTAGCCCAACCCTGGCCCA
ACE_+_61562404.23-P2	h1_supp5	ACE	P2	GTGGGCTCTGGGCTGATGTC
ACE_-_61562601.23-P2	h1_supp5	ACE	P2	GGCACTCTGTCCCACAGACC
ACE2_-_15619013.23-P1P2	h1_top5	ACE2	P1P2	GTACAGCAACAAGGCTGAGA
ACE2_+_15619016.23-P1P2	h1_top5	ACE2	P1P2	GGACGATGTCAAGCTCTTCC
ACE2_-_15618975.23-P1P2	h1_top5	ACE2	P1P2	GGTCTTGGCCTGTTCCTCAA
ACE2_-_15618594.23-P1P2	h1_top5	ACE2	P1P2	GACTGTGATGAGAATTATGG
ACE2_+_15619087.23-P1P2	h1_top5	ACE2	P1P2	GGAGAGAAAATCTCATGAGG
ACE2_-_15618591.23-P1P2	h1_supp5	ACE2	P1P2	GCTGACTGTGATGAGAATTA
ACE2_+_15618847.23-P1P2	h1_supp5	ACE2	P1P2	GGAAGAGAATGTCCAAAACA
ACE2_+_15619047.23-P1P2	h1_supp5	ACE2	P1P2	GCATTCAGTGGATGTGATCT
ACE2_-_15618978.23-P1P2	h1_supp5	ACE2	P1P2	GTTGGCCTGTTCCTCAATGG
ACE2_+_15618824.23-P1P2	h1_supp5	ACE2	P1P2	GGAGTTCTCATGGCTCTATT
ACER1_-_6333545.23-P1P2	h3_top5	ACER1	P1P2	GTCCACCTCGGAGCTCTGAT
ACER1_+_6333110.23-P1P2	h3_top5	ACER1	P1P2	Gggtgcccctgagctagagg
ACER1_+_6333137.23-P1P2	h3_top5	ACER1	P1P2	Gaggcagctgtggtaggggg
ACER1_-_6333558.23-P1P2	h3_top5	ACER1	P1P2	GTCTGATAGGCGAAGATGCT
ACER1_+_6333164.23-P1P2	h3_top5	ACER1	P1P2	Ggcgatggtgccttcttgga
ACER1_-_6333623.23-P1P2	h3_supp5	ACER1	P1P2	GAGAGAAGGCGAGCTTGGGA
ACER1_+_6333525.23-P1P2	h3_supp5	ACER1	P1P2	GGCCTATCAGAGCTCCGAGG
ACER1_-_6333127.23-P1P2	h3_supp5	ACER1	P1P2	Gcccaccccctctagctcag
ACER1_-_6333176.23-P1P2	h3_supp5	ACER1	P1P2	Ggcctctgtgccctccaaga
ACER1_-_6333413.23-P1P2	h3_supp5	ACER1	P1P2	Gccagtaaggctgtatgggg
ACER2_+_19409007.23-P1P2	h3_top5	ACER2	P1P2	GCTGCTGCGGAGGCAAAACG
ACER2_-_19409474.23-P1P2	h3_top5	ACER2	P1P2	GCCACGCGTCCAGGAACCAG
ACER2_+_19409376.23-P1P2	h3_top5	ACER2	P1P2	GAGCCCAGCTGTCGGGAATG
ACER2_+_19409383.23-P1P2	h3_top5	ACER2	P1P2	GGAAGATGAGCCCAGCTGTC
ACER2_+_19409248.23-P1P2	h3_top5	ACER2	P1P2	GGTCCAGCTTCCAGACGCTG
ACER2_-_19409294.23-P1P2	h3_supp5	ACER2	P1P2	GGGTCTCTGCGCGCATCTGG
ACER2_-_19409274.23-P1P2	h3_supp5	ACER2	P1P2	GGCGTCTGGAAGCTGGACGT
ACER2_+_19409433.23-P1P2	h3_supp5	ACER2	P1P2	GGGGGGCCAAACAAGACAAT
ACER2_+_19409371.23-P1P2	h3_supp5	ACER2	P1P2	GAGCTGTCGGGAATGGGGAC
ACER2_+_19409493.23-P1P2	h3_supp5	ACER2	P1P2	GCCCCCAGCTGACCCAAACA
ACER3_-_76571978.23-P1P2	h4_top5	ACER3	P1P2	GccTGGTCGCCAGCCTAACC
ACER3_-_76572003.23-P1P2	h4_top5	ACER3	P1P2	GAGTGAGCGGAGCGCCTGGG
ACER3_-_76572000.23-P1P2	h4_top5	ACER3	P1P2	GCACAGTGAGCGGAGCGCCT
ACER3_-_76572404.23-P1P2	h4_top5	ACER3	P1P2	GGAGCCCCTGCTGGACCTAA
ACER3_+_76571969.23-P1P2	h4_top5	ACER3	P1P2	GCCGCTCACTGTGCCGGGTT
ACER3_-_76572045.23-P1P2	h4_supp5	ACER3	P1P2	GCTCCGGCCGCGGACCGAGA
ACER3_-_76572006.23-P1P2	h4_supp5	ACER3	P1P2	GGAGCGGAGCGCCTGGGCGG
ACER3_-_76571770.23-P1P2	h4_supp5	ACER3	P1P2	GCCCGCCCAAGGGTGAAGAG
ACER3_-_76572313.23-P1P2	h4_supp5	ACER3	P1P2	GGAGTCCAGTGTGTAGAGGG
ACER3_+_76572444.23-P1P2	h4_supp5	ACER3	P1P2	GCTGGCCCCACTCCGCTCTC
ACHE_+_100493473.23-P1	h1_top5	ACHE	P1	GAGCCTGCGCCGGGGAACAT
ACHE_-_100493427.23-P1	h1_top5	ACHE	P1	GGGGGAGGGAGACTCACCTG
ACHE_-_100493486.23-P1	h1_top5	ACHE	P1	GGGAGGCGGCCGATGTTCCC
ACHE_-_100493122.23-P1	h1_top5	ACHE	P1	GCGGGTACCGCCCCAATTAG
ACHE_+_100493456.23-P1	h1_top5	ACHE	P1	GATCGGCCGCCTCCAGCTcc
ACHE_-_100493040.23-P1	h1_supp5	ACHE	P1	GTCTGCGGGGCGCTGCGCAG
ACHE_-_100493104.23-P1	h1_supp5	ACHE	P1	GCCGGGAACCTGCGCAGCTC
ACHE_-_100493407.23-P1	h1_supp5	ACHE	P1	GCCTTAAGGAGAGTCCCGGG
ACHE_+_100493137.23-P1	h1_supp5	ACHE	P1	GCCGATCGCTCCCTAGTCCG
ACHE_+_100493329.23-P1	h1_supp5	ACHE	P1	GCCAGGCCCCCCTAACGGGA
ACHE_+_100494559.23-P2	h1_top5	ACHE	P2	GCTCCCACGCGGGGTCTCGG
ACHE_-_100494578.23-P2	h1_top5	ACHE	P2	GAGCCCCCGAGACCCCGCGT
ACHE_-_100494236.23-P2	h1_top5	ACHE	P2	GGGCGAGGCGCACTCCGCGG
ACHE_-_100494233.23-P2	h1_top5	ACHE	P2	GCTGGGCGAGGCGCACTCCG
ACHE_+_100494570.23-P2	h1_top5	ACHE	P2	GCGCCGGCCGCTCTCCCACG
ACHE_-_100494526.23-P2	h1_supp5	ACHE	P2	GTGCATGCGGCAATACCGCG
ACHE_-_100494356.23-P2	h1_supp5	ACHE	P2	GCACCAGGCCTAGCATTCAT
ACHE_+_100494596.23-P2	h1_supp5	ACHE	P2	GgcgcacgcacgcccgACGC
ACHE_-_100494415.23-P2	h1_supp5	ACHE	P2	GGCCCCCAGCCTGCTCCGAG
ACHE_-_100494326.23-P2	h1_supp5	ACHE	P2	GCGTCACCAGGGTCCGGTCG
ACIN1_+_23564314.23-P1	h3_top5	ACIN1	P1	GAGTACCTCACGCAAGATGG
ACIN1_-_23564284.23-P1	h3_top5	ACIN1	P1	GTCACCCGCAGCGCCTGAAG
ACIN1_-_23564262.23-P1	h3_top5	ACIN1	P1	GTCCAGTGCGGCCTTCAGGT
ACIN1_-_23563847.23-P1	h3_top5	ACIN1	P1	GCTCAGGCCAGCAACGCCGT
ACIN1_-_23563913.23-P1	h3_top5	ACIN1	P1	GACAGATACAAACAAGGAGG
ACIN1_+_23563962.23-P1	h3_supp5	ACIN1	P1	GAGCGCGAGCCCAAATGGGA
ACIN1_-_23564062.23-P1	h3_supp5	ACIN1	P1	GACCGTGCGCGCGGATCCAG
ACIN1_+_23564097.23-P1	h3_supp5	ACIN1	P1	GCGGCGCAGGCGCAGTATCC
ACIN1_+_23564345.23-P1	h3_supp5	ACIN1	P1	GGAAGATGCCCGAAGCCGTC
ACIN1_+_23563821.23-P1	h3_supp5	ACIN1	P1	GGGCGTTGCTGGCCTGAGGG
ACIN1_-_23540756.23-P2	h3_top5	ACIN1	P2	GGATCAGCCGGAGACATGCA
ACIN1_-_23540730.23-P2	h3_top5	ACIN1	P2	GCTCTATTGTATTGGCGGAG
ACIN1_-_23540292.23-P2	h3_top5	ACIN1	P2	GAGGAAGACGAAGGGAGCTA
ACIN1_-_23540722.23-P2	h3_top5	ACIN1	P2	GGTGGCTGGCTCTATTGTAT
ACIN1_-_23540744.23-P2	h3_top5	ACIN1	P2	GCGGAGCGGCAGCGATCAGC
ACIN1_+_23540370.23-P2	h3_supp5	ACIN1	P2	GGGGATAAACAGCACTTCCA
ACIN1_-_23540315.23-P2	h3_supp5	ACIN1	P2	GGGCGGGGAAAAGGCATACA
ACIN1_-_23540725.23-P2	h3_supp5	ACIN1	P2	GGCTGGCTCTATTGTATTGG
ACIN1_+_23540783.23-P2	h3_supp5	ACIN1	P2	GCTCCCCCATCCGCACACAC
ACIN1_-_23540802.23-P2	h3_supp5	ACIN1	P2	GAGCCTGTGTGTGCGGATGG
ACKR2_-_42851020.23-P1P2	h6_top5	ACKR2	P1P2	Gtatgagctgctattgaaca
ACKR2_-_42850976.23-P1P2	h6_top5	ACKR2	P1P2	Gtcctttcaggatacagtac
ACKR2_+_42850956.23-P1P2	h6_top5	ACKR2	P1P2	Gtcccgtactgtatcctgaa
ACKR2_-_42850992.23-P1P2	h6_top5	ACKR2	P1P2	Gtacgggatcctttctggaa
ACKR2_-_42851479.23-P1P2	h6_top5	ACKR2	P1P2	Ggtatgacagatagacagga
ACKR2_-_42851024.23-P1P2	h6_supp5	ACKR2	P1P2	Gagctgctattgaacacggc
ACKR2_-_42850987.23-P1P2	h6_supp5	ACKR2	P1P2	Gtacagtacgggatcctttc
ACKR2_-_42851475.23-P1P2	h6_supp5	ACKR2	P1P2	Ggagggtatgacagatagac
ACKR2_-_42851391.23-P1P2	h6_supp5	ACKR2	P1P2	Gtggggaagcttagaggttc
ACKR2_-_42851412.23-P1P2	h6_supp5	ACKR2	P1P2	Ggtttctgtaatcagccttg
ACKR3_+_237478916.23-P1	h2_top5	ACKR3	P1	GTCCCCATGCCAAATTGGTC
ACKR3_+_237478500.23-P1	h2_top5	ACKR3	P1	GTCCTGGCTGTGCTGTGCGC
ACKR3_-_237478610.23-P1	h2_top5	ACKR3	P1	GGCAGCTCTGCTCGGAAAGA
ACKR3_-_237478578.23-P1	h2_top5	ACKR3	P1	GcagcccGGAGGTAAGGAAA
ACKR3_+_237478950.23-P1	h2_top5	ACKR3	P1	GAAGCAAAACAGGTAAACAG
ACKR3_-_237478572.23-P1	h2_supp5	ACKR3	P1	GcccagccagcccGGAGGTA
ACKR3_-_237478586.23-P1	h2_supp5	ACKR3	P1	GAGGTAAGGAAACGGTGCTC
ACKR3_-_237478884.23-P1	h2_supp5	ACKR3	P1	GTTTAAGCTCCAGTAAGCAG
ACKR3_-_237478929.23-P1	h2_supp5	ACKR3	P1	GCCATTCTGCCTGACCAATT
ACKR3_-_237478615.23-P1	h2_supp5	ACKR3	P1	GTCTGCTCGGAAAGAAGGCA
ACKR3_-_237476505.23-P2	h2_top5	ACKR3	P2	GGTGAGTGCGGAACAAGTCT
ACKR3_+_237476822.23-P2	h2_top5	ACKR3	P2	GCCCGGTGGAAACACAGAGT
ACKR3_-_237476493.23-P2	h2_top5	ACKR3	P2	GGCCCGGCCGTGCGTGAGTG
ACKR3_+_237476473.23-P2	h2_top5	ACKR3	P2	GTCCGCACTCACGCACGGCC
ACKR3_-_237476900.23-P2	h2_top5	ACKR3	P2	GAGGACAGGCCCCGGAGTCA
ACKR3_+_237476736.23-P2	h2_supp5	ACKR3	P2	GGGACAGGATGCTAACGTAG
ACKR3_+_237476887.23-P2	h2_supp5	ACKR3	P2	GGGCTGTAGCCGTGACTCCG
ACKR3_-_237476457.23-P2	h2_supp5	ACKR3	P2	GCCGGGGCCAGAATTCTCGC
ACKR3_+_237476442.23-P2	h2_supp5	ACKR3	P2	GCAGGCGCCTGCGAGAATTC
ACKR3_-_237476881.23-P2	h2_supp5	ACKR3	P2	GTGCGGAGCGCGTTCTCTGA
ACKR4_-_132316171.23-P1P2	h6_top5	ACKR4	P1P2	GTCTGCCGACTACAACAGGT
ACKR4_-_132316167.23-P1P2	h6_top5	ACKR4	P1P2	GCCTCTCTGCCGACTACAAC
ACKR4_-_132316525.23-P1P2	h6_top5	ACKR4	P1P2	GTGTCTATATATCTGCCGGA
ACKR4_-_132316111.23-P1P2	h6_top5	ACKR4	P1P2	GAACAAAAGTAGCTGGAGTT
ACKR4_+_132316377.23-P1P2	h6_top5	ACKR4	P1P2	GAAGTTTTACCGACAAGTAA
ACKR4_+_132316216.23-P1P2	h6_supp5	ACKR4	P1P2	GAGTAAATATACAAGATCTT
ACKR4_-_132316406.23-P1P2	h6_supp5	ACKR4	P1P2	GTGTCGGTAAAACTTTGTTA
ACKR4_-_132316248.23-P1P2	h6_supp5	ACKR4	P1P2	GGTATATTTACTTATATAGA
ACKR4_+_132316328.23-P1P2	h6_supp5	ACKR4	P1P2	GATATTAAGATTTTCATTTA
ACKR4_+_132316545.23-P1P2	h6_supp5	ACKR4	P1P2	GGAGTAAAAAAGAGTAGAAA
ACLY_-_40075227.23-P1P2	h3_top5	ACLY	P1P2	GCCGGTAGCTTCCCGGGATC
ACLY_-_40075090.23-P1P2	h3_top5	ACLY	P1P2	GCGGAGGCAGGAAGCTCCTA
ACLY_+_40074807.23-P1P2	h3_top5	ACLY	P1P2	GGGCGCGCCTCACCCCTCCC
ACLY_-_40074817.23-P1P2	h3_top5	ACLY	P1P2	GCGATAGCTGTGCCCGGGAG
ACLY_+_40075121.23-P1P2	h3_top5	ACLY	P1P2	GCTTCGGCAGAGGTGAGCAC
ACLY_-_40074750.23-P1P2	h3_supp5	ACLY	P1P2	GCCGTCCCGGCATCCGATGG
ACLY_-_40075168.23-P1P2	h3_supp5	ACLY	P1P2	GTGCGCGGCGCTTCTTCCAC
ACLY_-_40075221.23-P1P2	h3_supp5	ACLY	P1P2	GCAGCAGCCGGTAGCTTCCC
ACLY_+_40074710.23-P1P2	h3_supp5	ACLY	P1P2	GCGGGAAGTAGAGAAAGCGG
ACLY_-_40075192.23-P1P2	h3_supp5	ACLY	P1P2	GCGACGAACCCCGCAAAATC
ACMSD_+_135596183.23-P1P2	h6_top5	ACMSD	P1P2	GGAGACCTTTGTGAAAACTG
ACMSD_-_135596200.23-P1P2	h6_top5	ACMSD	P1P2	GAACTCCACAGTTTTCACAA
ACMSD_-_135596123.23-P1P2	h6_top5	ACMSD	P1P2	GAATGGACCTAGACTGGGTT
ACMSD_-_135596438.23-P1P2	h6_top5	ACMSD	P1P2	GGCGAGGGGGTTAAATCATT
ACMSD_-_135596354.23-P1P2	h6_top5	ACMSD	P1P2	GTATTTCTGAAACTTCTCCA
ACMSD_-_135596149.23-P1P2	h6_supp5	ACMSD	P1P2	GCCTACTGACTGCTGCCTGA
ACMSD_-_135596315.23-P1P2	h6_supp5	ACMSD	P1P2	GCCAGATCTAAAAAAGGTAA
ACMSD_+_135596266.23-P1P2	h6_supp5	ACMSD	P1P2	GTTTTGGTAGAATATGACTA
ACMSD_-_135596118.23-P1P2	h6_supp5	ACMSD	P1P2	GGTTCTAATGGACCTAGACT
ACMSD_-_135596683.23-P1P2	h6_supp5	ACMSD	P1P2	GAGTAGAAGACCATTAAAAA
ACN9_-_96747046.23-P1P2	h4_top5	ACN9	P1P2	GGTGGGGCGCTATGCCGGGG
ACN9_+_96747240.23-P1P2	h4_top5	ACN9	P1P2	GGGACACCGAGGAACCCCAA
ACN9_+_96747104.23-P1P2	h4_top5	ACN9	P1P2	GCCAGGGATTTGAGGTCCGG
ACN9_-_96747065.23-P1P2	h4_top5	ACN9	P1P2	GCGGCACGTTTCTCGAGTCC
ACN9_+_96747363.23-P1P2	h4_top5	ACN9	P1P2	GGCTCTAGTGAGAAACCCGT
ACN9_-_96747455.23-P1P2	h4_supp5	ACN9	P1P2	GGCAGATGCCAGGTGCTCAA
ACN9_+_96747061.23-P1P2	h4_supp5	ACN9	P1P2	GGACGCGCTTGTACAATGCC
ACN9_+_96747221.23-P1P2	h4_supp5	ACN9	P1P2	GAGGTCTTGGGCAAAGAGAA
ACN9_+_96747038.23-P1P2	h4_supp5	ACN9	P1P2	GCTCGAGAAACGTGCCGCCC
ACN9_-_96747019.23-P1P2	h4_supp5	ACN9	P1P2	GTCTGCGCAGGCGCAGTCGG
ACO1_+_32384680.23-P1P2	h3_top5	ACO1	P1P2	GGCGAACCTGACCCAAGCAG
ACO1_-_32384733.23-P1P2	h3_top5	ACO1	P1P2	GAGCCCCGCCGTGCAGTCGG
ACO1_-_32385047.23-P1P2	h3_top5	ACO1	P1P2	GAGGGTGTGCGGCCAGTCCT
ACO1_-_32385064.23-P1P2	h3_top5	ACO1	P1P2	GCTGGGAGTCCTAACCCCGA
ACO1_+_32385057.23-P1P2	h3_top5	ACO1	P1P2	GGTGCGGGCCTCACACCCTC
ACO1_-_32384671.23-P1P2	h3_supp5	ACO1	P1P2	GCTGGAACCGCGCAGCGCAC
ACO1_+_32384714.23-P1P2	h3_supp5	ACO1	P1P2	GCACCTCCGACTGCACGGCG
ACO1_-_32384889.23-P1P2	h3_supp5	ACO1	P1P2	GGAGGCTGAGAGGAGAATCG
ACO1_-_32385115.23-P1P2	h3_supp5	ACO1	P1P2	GAGGCCCGGCTGGCTGGATA
ACO1_-_32384696.23-P1P2	h3_supp5	ACO1	P1P2	GGCGTCCCGCTGCTTGGGTC
ACO2_-_41865534.23-P1P2	h2_top5	ACO2	P1P2	GTGAGGACAAGGTGACTAGG
ACO2_+_41865228.23-P1P2	h2_top5	ACO2	P1P2	GCAGCCGCCGGCACAGTAGG
ACO2_+_41865345.23-P1P2	h2_top5	ACO2	P1P2	GCCGGGGACGCCTTGACCTA
ACO2_+_41865203.23-P1P2	h2_top5	ACO2	P1P2	GCCCGCCCCCGTGAACCCAG
ACO2_-_41865209.23-P1P2	h2_top5	ACO2	P1P2	GGAGCGAGCTCAGGGACCTC
ACO2_-_41865573.23-P1P2	h2_supp5	ACO2	P1P2	GCTTCTAGGCCCAGTTCCTG
ACO2_+_41865484.23-P1P2	h2_supp5	ACO2	P1P2	GGAATGGAAACACACCCCAC
ACO2_+_41865560.23-P1P2	h2_supp5	ACO2	P1P2	GAAGTGAGGCCTCAGGAACT
ACO2_-_41865357.23-P1P2	h2_supp5	ACO2	P1P2	GTCTCTGGTGCCCTAGGTCA
ACO2_+_41865231.23-P1P2	h2_supp5	ACO2	P1P2	GCCACAGCCGCCGGCACAGT
ACOT1_-_74004062.23-P1P2	h4_top5	ACOT1	P1P2	GCAGCCCGAGAGGAAGAGTT
ACOT1_-_74004076.23-P1P2	h4_top5	ACOT1	P1P2	GGAGTTGGGCAGAGTTGCAG
ACOT1_+_74004100.23-P1P2	h4_top5	ACOT1	P1P2	GAGCAGGAACCCAAATAATC
ACOT1_+_74003843.23-P1P2	h4_top5	ACOT1	P1P2	GGCTTGCTGGCTCGCGGAAT
ACOT1_+_74003818.23-P1P2	h4_top5	ACOT1	P1P2	GGGCCAGGACTGGTTCgtcc
ACOT1_-_74004113.23-P1P2	h4_supp5	ACOT1	P1P2	GCAGTTTGGCCGGATTATTT
ACOT1_+_74003838.23-P1P2	h4_supp5	ACOT1	P1P2	GCTGGCTCGCGGAATGGGCT
ACOT1_-_74004496.23-P1P2	h4_supp5	ACOT1	P1P2	GGCGGCTGCTGTGCCGGGTG
ACOT1_-_74004524.23-P1P2	h4_supp5	ACOT1	P1P2	GCGCTACTTCCTCCCGCCCG
ACOT1_-_74004103.23-P1P2	h4_supp5	ACOT1	P1P2	GACAGCTGAGGCAGTTTGGC
ACOT11_-_55013950.23-P1	h4_top5	ACOT11	P1	GGTGACCAGCTTGTGTCTCT
ACOT11_+_55013888.23-P1	h4_top5	ACOT11	P1	GGACTCCAAATGAAGCCTGT
ACOT11_+_55013970.23-P1	h4_top5	ACOT11	P1	GTCTGGATCATCGCGCCGGG
ACOT11_+_55013964.23-P1	h4_top5	ACOT11	P1	GTCATCGCGCCGGGTGGCCG
ACOT11_-_55014234.23-P1	h4_top5	ACOT11	P1	GGGGCTGTCAGATCCCCCAC
ACOT11_-_55013905.23-P1	h4_supp5	ACOT11	P1	GGAGGCCCACAGGCTTCATT
ACOT11_+_55014110.23-P1	h4_supp5	ACOT11	P1	GATGGCCCGTGGAGAGTGTG
ACOT11_-_55014024.23-P1	h4_supp5	ACOT11	P1	GCACCTGCGACGGGTATGGA
ACOT11_-_55014292.23-P1	h4_supp5	ACOT11	P1	GCGGCCTCTGGAATTCTATT
ACOT11_-_55014173.23-P1	h4_supp5	ACOT11	P1	GGAGAAATCGCAGAACCCCT
ACOT11_+_55007947.23-P2	h4_top5	ACOT11	P2	GCTGCGGGCAGGCTGAAGGG
ACOT11_-_55008004.23-P2	h4_top5	ACOT11	P2	GCTGGGCTCGGGGACCTCGG
ACOT11_-_55008376.23-P2	h4_top5	ACOT11	P2	GTGGCTCCGGAGAAGACCTG
ACOT11_+_55007963.23-P2	h4_top5	ACOT11	P2	GAGCCAGAGGCGGGAAGCTG
ACOT11_+_55008406.23-P2	h4_top5	ACOT11	P2	GTCCGCAAATGAGTCAGCAG
ACOT11_+_55008184.23-P2	h4_supp5	ACOT11	P2	GGGTACAGGCTGATCTCCCC
ACOT11_-_55008399.23-P2	h4_supp5	ACOT11	P2	GCGCAAGACTCAGAGGCCAG
ACOT11_-_55008353.23-P2	h4_supp5	ACOT11	P2	GCTGGCCCGGCGCGCCGCAG
ACOT11_+_55007958.23-P2	h4_supp5	ACOT11	P2	GGAGGCGGGAAGCTGCGGGC
ACOT11_+_55008024.23-P2	h4_supp5	ACOT11	P2	GCGTCCGGGGAGCGAGTCCG
ACOT12_+_80689672.23-P1P2	h4_top5	ACOT12	P1P2	GCCTGCGCAGCCAGGGATAG
ACOT12_-_80689574.23-P1P2	h4_top5	ACOT12	P1P2	GAACCCCGCAGAAGCTCTCT
ACOT12_+_80689929.23-P1P2	h4_top5	ACOT12	P1P2	GAGCGCTCTCGCCCTGGCCA
ACOT12_+_80689628.23-P1P2	h4_top5	ACOT12	P1P2	GTGGGCATGGCCGAGACCGG
ACOT12_-_80689897.23-P1P2	h4_top5	ACOT12	P1P2	GGTGCGCCGGCTGGATGGCT
ACOT12_+_80689961.23-P1P2	h4_supp5	ACOT12	P1P2	GGGGCATGGTGGGGTGTCGG
ACOT12_+_80689507.23-P1P2	h4_supp5	ACOT12	P1P2	GTGTTGTTGAGctctctccc
ACOT12_+_80689920.23-P1P2	h4_supp5	ACOT12	P1P2	GGCCCTGGCCATGGAGCGGC
ACOT12_+_80689555.23-P1P2	h4_supp5	ACOT12	P1P2	GAGCCCAGAGAGCTTCTGCG
ACOT12_-_80689916.23-P1P2	h4_supp5	ACOT12	P1P2	GTGGCTCATGACCACCTCGC
ACOT13_-_24667371.23-P1P2	h1_top5	ACOT13	P1P2	GCGGCCTCTTGCGCTCCTAG
ACOT13_+_24667341.23-P1P2	h1_top5	ACOT13	P1P2	GGCGCAAGAGGCCGGGAGTC
ACOT13_-_24667329.23-P1P2	h1_top5	ACOT13	P1P2	GAGCAAATCGCGGACCACCG
ACOT13_-_24667473.23-P1P2	h1_top5	ACOT13	P1P2	GGTTCTTGCGCAAAGCCCAA
ACOT13_-_24667386.23-P1P2	h1_top5	ACOT13	P1P2	GCTAGGGGCGGAGAAGGGTG
ACOT13_-_24667374.23-P1P2	h1_supp5	ACOT13	P1P2	GCCTCTTGCGCTCCTAGGGG
ACOT13_-_24667530.23-P1P2	h1_supp5	ACOT13	P1P2	GTCTCTGCGGGAGGTGATAA
ACOT13_-_24667290.23-P1P2	h1_supp5	ACOT13	P1P2	GCATGCGCGCTTCGTCACAA
ACOT13_-_24667815.23-P1P2	h1_supp5	ACOT13	P1P2	GACTCGTGGAGACAGTTCCA
ACOT13_+_24667625.23-P1P2	h1_supp5	ACOT13	P1P2	GCTCACAACGGCACCAAGCA
ACOT2_+_74035740.23-P1P2	h3_top5	ACOT2	P1P2	GTCAGAAGCTTGCTGGCCTG
ACOT2_-_74036051.23-P1P2	h3_top5	ACOT2	P1P2	GAGCGTCCCGGCTGTACCAA
ACOT2_+_74035970.23-P1P2	h3_top5	ACOT2	P1P2	GCCTGAGAACAACTGAATGG
ACOT2_-_74036501.23-P1P2	h3_top5	ACOT2	P1P2	GGCGGCTGCTGTGCCAGACG
ACOT2_+_74036024.23-P1P2	h3_top5	ACOT2	P1P2	GGTACAGCCGGGACGCTCGA
ACOT2_+_74036035.23-P1P2	h3_supp5	ACOT2	P1P2	GAGGCTCCATTGGTACAGCC
ACOT2_+_74036054.23-P1P2	h3_supp5	ACOT2	P1P2	GGAACTGCGCCGAACTCTTC
ACOT2_-_74036039.23-P1P2	h3_supp5	ACOT2	P1P2	GTGCTGTCCTTCGAGCGTCC
ACOT2_-_74036080.23-P1P2	h3_supp5	ACOT2	P1P2	GAGAGTTCGGCGCAGTTCCT
ACOT2_-_74036118.23-P1P2	h3_supp5	ACOT2	P1P2	GCAGGTTGGTCAGATCATTA
ACOT4_+_74058647.23-P1P2	h3_top5	ACOT4	P1P2	GTGACATCTTGGAGCCGGAG
ACOT4_+_74058635.23-P1P2	h3_top5	ACOT4	P1P2	GGCCGGAGCGGGGAATTCAA
ACOT4_-_74059268.23-P1P2	h3_top5	ACOT4	P1P2	GGCCACTCTACCAAAATAGA
ACOT4_+_74058910.23-P1P2	h3_top5	ACOT4	P1P2	GAAAGGCTTCTCGGGTTCCA
ACOT4_+_74058918.23-P1P2	h3_top5	ACOT4	P1P2	GAGCGCCAAAAAGGCTTCTC
ACOT4_-_74059158.23-P1P2	h3_supp5	ACOT4	P1P2	GCGGGTGGTGTGAGCGTCAG
ACOT4_+_74058687.23-P1P2	h3_supp5	ACOT4	P1P2	GTCCAGCAGCAGCGGCCTGG
ACOT4_+_74059053.23-P1P2	h3_supp5	ACOT4	P1P2	GACTGGCGCCGCACCCCTGG
ACOT4_+_74058581.23-P1P2	h3_supp5	ACOT4	P1P2	GAGCGCGCCGAATGTCCGGA
ACOT4_+_74059070.23-P1P2	h3_supp5	ACOT4	P1P2	GCCGGCCCGCTCGCACCGAC
ACOT6_-_74078059.23-P1P2	h2_top5	ACOT6	P1P2	GccttcctgccACAAACCAT
ACOT6_+_74077704.23-P1P2	h2_top5	ACOT6	P1P2	Gacagaagcctaagaatcat
ACOT6_-_74077984.23-P1P2	h2_top5	ACOT6	P1P2	Ggttgggtttggccaaagag
ACOT6_+_74078053.23-P1P2	h2_top5	ACOT6	P1P2	GCTTTTTTAGAAGGAACCTA
ACOT6_+_74077926.23-P1P2	h2_top5	ACOT6	P1P2	GAGCTGGGAACATAGCAGGG
ACOT6_+_74078097.23-P1P2	h2_supp5	ACOT6	P1P2	GATCTGAAGGTTCAAGGGAA
ACOT6_+_74078110.23-P1P2	h2_supp5	ACOT6	P1P2	GTGTAGAACCCTGAATCTGA
ACOT6_-_74077642.23-P1P2	h2_supp5	ACOT6	P1P2	Gagggcagctgcagtgcaag
ACOT6_-_74078124.23-P1P2	h2_supp5	ACOT6	P1P2	GCCTTGAACCTTCAGATTCA
ACOT6_-_74077963.23-P1P2	h2_supp5	ACOT6	P1P2	GCCAGCTAGGTTGAGCTGTG
ACOT7_-_6453406.23-P1P2	h3_top5	ACOT7	P1P2	GGCGGCGGGCGGCTGCAGAA
ACOT7_-_6453369.23-P1P2	h3_top5	ACOT7	P1P2	GGTCTGGGCCCGACATGCTG
ACOT7_+_6453356.23-P1P2	h3_top5	ACOT7	P1P2	GGCCGCAGCCCCCAGCATGT
ACOT7_-_6453388.23-P1P2	h3_top5	ACOT7	P1P2	GGGGGCTGCGGCGGCGGATG
ACOT7_-_6453334.23-P1P2	h3_top5	ACOT7	P1P2	GTACCGGCAGATCTGGATGG
ACOT7_-_6453354.23-P1P2	h3_supp5	ACOT7	P1P2	GGGACGGCGTCTCGACGTCT
ACOT7_-_6453209.23-P1P2	h3_supp5	ACOT7	P1P2	GAGGCCGTGCGGGGAATCGG
ACOT7_-_6453466.23-P1P2	h3_supp5	ACOT7	P1P2	GCCGGGCCGCGCCATAAAGG
ACOT7_-_6453318.23-P1P2	h3_supp5	ACOT7	P1P2	GCGCGCGGGCCCTCTCTTAC
ACOT7_-_6453331.23-P1P2	h3_supp5	ACOT7	P1P2	GTCTTACCGGCAGATCTGGA
ACOT8_-_44486001.23-P1P2	h3_top5	ACOT8	P1P2	GACCCGCTCCGCGGAAGACG
ACOT8_+_44486016.23-P1P2	h3_top5	ACOT8	P1P2	GGCAATCTGCCGGAAGAGTC
ACOT8_-_44485992.23-P1P2	h3_top5	ACOT8	P1P2	GGCCCTGCACACCCGCTCCG
ACOT8_-_44485597.23-P1P2	h3_top5	ACOT8	P1P2	Gctgccgagcagggtctctc
ACOT8_+_44485553.23-P1P2	h3_top5	ACOT8	P1P2	Gctgccctaagccttcacgg
ACOT8_+_44486037.23-P1P2	h3_supp5	ACOT8	P1P2	GAGGAGACTTCCGGTTACTA
ACOT8_-_44485808.23-P1P2	h3_supp5	ACOT8	P1P2	GCCCTAAAGGAGGGGATGCT
ACOT8_+_44485579.23-P1P2	h3_supp5	ACOT8	P1P2	GTgacctgagagaccctgct
ACOT8_+_44485987.23-P1P2	h3_supp5	ACOT8	P1P2	GTATGTCTCCGCGTCTTCCG
ACOT8_-_44485644.23-P1P2	h3_supp5	ACOT8	P1P2	GCAGACCTCGCAGCGCGGAG
ACOT9_-_23761316.23-P1P2	h4_top5	ACOT9	P1P2	GGGCCCCGCGCGCTAGTCGG
ACOT9_+_23761360.23-P1P2	h4_top5	ACOT9	P1P2	GCCCGGGCTGTCCTCAGCAA
ACOT9_+_23761133.23-P1P2	h4_top5	ACOT9	P1P2	GGAAGAAGTGGGCCACGCAT
ACOT9_+_23761350.23-P1P2	h4_top5	ACOT9	P1P2	GCCTCAGCAAGGGCGCGGTC
ACOT9_-_23761394.23-P1P2	h4_top5	ACOT9	P1P2	GCAGCCCGGGAGCCGGACAG
ACOT9_+_23761144.23-P1P2	h4_supp5	ACOT9	P1P2	GTGGCCCCGGCGGAAGAAGT
ACOT9_-_23760942.23-P1P2	h4_supp5	ACOT9	P1P2	GGCGGCTACCAACCACACCC
ACOT9_-_23761296.23-P1P2	h4_supp5	ACOT9	P1P2	GGTGCGCGCGATGGAGAACC
ACOT9_+_23761355.23-P1P2	h4_supp5	ACOT9	P1P2	GGCTGTCCTCAGCAAGGGCG
ACOT9_-_23761181.23-P1P2	h4_supp5	ACOT9	P1P2	GGGGCCAGCCCGAAGCTCTA
ACOX1_+_73975227.23-P1P2	h1_top5	ACOX1	P1P2	GCTGCCTCCTAGGGTCCGGC
ACOX1_-_73975169.23-P1P2	h1_top5	ACOX1	P1P2	GGTTCATGGCGACGACCAGC
ACOX1_-_73975196.23-P1P2	h1_top5	ACOX1	P1P2	GAAGTAAGCACCGACCGAGG
ACOX1_-_73975245.23-P1P2	h1_top5	ACOX1	P1P2	GGCGCCGGCCGGACCCTAGG
ACOX1_-_73975193.23-P1P2	h1_top5	ACOX1	P1P2	GGCGAAGTAAGCACCGACCG
ACOX1_-_73974792.23-P1P2	h1_supp5	ACOX1	P1P2	GTCTCTGAAAGGGGGTTAAA
ACOX1_+_73975249.23-P1P2	h1_supp5	ACOX1	P1P2	GGGGGACTTGCGCCGTCCTG
ACOX1_+_73975184.23-P1P2	h1_supp5	ACOX1	P1P2	GTTGTCACTGCCACCTCGGT
ACOX1_-_73974876.23-P1P2	h1_supp5	ACOX1	P1P2	GAGAGTCGCGGACACACCTG
ACOX1_+_73974830.23-P1P2	h1_supp5	ACOX1	P1P2	GGCCTATTGTGATTCAGGGA
ACOX2_+_58522893.23-P1	h4_top5	ACOX2	P1	GAGGCTGCGGCCTACAGCCG
ACOX2_+_58522860.23-P1	h4_top5	ACOX2	P1	GCGGCCTACAGTGCGGACAC
ACOX2_+_58522520.23-P1	h4_top5	ACOX2	P1	Gggaggacagggaatgccgg
ACOX2_+_58522888.23-P1	h4_top5	ACOX2	P1	GGCGGCCTACAGCCGGGGAG
ACOX2_+_58522852.23-P1	h4_top5	ACOX2	P1	GAGTGCGGACACAGGACAGA
ACOX2_-_58522905.23-P1	h4_supp5	ACOX2	P1	GCTGGCCTCTCCCCGGCTGT
ACOX2_-_58522790.23-P1	h4_supp5	ACOX2	P1	GGCGGACAGGGTCATCATGG
ACOX2_+_58522495.23-P1	h4_supp5	ACOX2	P1	Ggggcttggggttttaaaga
ACOX2_-_58522878.23-P1	h4_supp5	ACOX2	P1	GTGTCCTGTGTCCGCACTGT
ACOX2_+_58522693.23-P1	h4_supp5	ACOX2	P1	Gggccctgcactaagtgtta
ACOX2_-_58512043.23-P2	h4_top5	ACOX2	P2	GtggtggcctagaAGTGGAT
ACOX2_-_58512435.23-P2	h4_top5	ACOX2	P2	GTTAGGGGGCCTCCACCATA
ACOX2_+_58512428.23-P2	h4_top5	ACOX2	P2	GTGCACAGGGTTGGTCCCTA
ACOX2_-_58512038.23-P2	h4_top5	ACOX2	P2	GgaggatggtggcctagaAG
ACOX2_+_58512441.23-P2	h4_top5	ACOX2	P2	GGCTCAGTAAGTGGTGCACA
ACOX2_-_58512157.23-P2	h4_supp5	ACOX2	P2	GAAGCTTGGTGGGTCCCCAA
ACOX2_+_58512259.23-P2	h4_supp5	ACOX2	P2	GCTGAGTGGCCTGCCATCAC
ACOX2_-_58512058.23-P2	h4_supp5	ACOX2	P2	GGGATAGGTTAGTCATACTG
ACOX2_+_58512291.23-P2	h4_supp5	ACOX2	P2	GGCAGGGCCTGTGGCGGACA
ACOX2_-_58512421.23-P2	h4_supp5	ACOX2	P2	GGGGGTTGGGCGGTGTTAGG
ACOX3_-_8430129.23-P1	h4_top5	ACOX3	P1	GCGCGACCGACTCGGAGTAC
ACOX3_-_8430094.23-P1	h4_top5	ACOX3	P1	GTCACCCAGCAGGCGCTCAG
ACOX3_+_8430113.23-P1	h4_top5	ACOX3	P1	GTAGTCCCAGTACTCCGAGT
ACOX3_+_8430140.23-P1	h4_top5	ACOX3	P1	GCAGAGACAGCTGCGCTGTG
ACOX3_-_8430121.23-P1	h4_top5	ACOX3	P1	GTGTCGGCCCGCGACCGACT
ACOX3_-_8429711.23-P1	h4_supp5	ACOX3	P1	GTGCCCAGGGTCTACCGTCT
ACOX3_+_8430181.23-P1	h4_supp5	ACOX3	P1	GCGGAGGCCGAGAGGCGTGG
ACOX3_+_8429824.23-P1	h4_supp5	ACOX3	P1	GTAGGCAGCTGTTCACGAAA
ACOX3_+_8430200.23-P1	h4_supp5	ACOX3	P1	GGCCCCGCCCATGGGACGGA
ACOX3_+_8430042.23-P1	h4_supp5	ACOX3	P1	GTGCAGAGCAGCGAGGACCG
ACOX3_-_8442435.23-P2	h4_top5	ACOX3	P2	GAGCAGGAAAGGATCTCCAG
ACOX3_+_8442373.23-P2	h4_top5	ACOX3	P2	GGTTGAACTGTGGAGTGTGT
ACOX3_+_8442383.23-P2	h4_top5	ACOX3	P2	GCCTGGCAGGGGTTGAACTG
ACOX3_-_8442419.23-P2	h4_top5	ACOX3	P2	GTGCCAGGGAAACCAAAAGC
ACOX3_+_8442467.23-P2	h4_top5	ACOX3	P2	GCGGCGCGTTGACGTCATGG
ACOX3_+_8442240.23-P2	h4_supp5	ACOX3	P2	GTGATTACCGATAAAAGTCA
ACOX3_+_8442429.23-P2	h4_supp5	ACOX3	P2	GGAAATGAGAATGGCGCCGC
ACOX3_-_8442139.23-P2	h4_supp5	ACOX3	P2	GGCTGCACTCAGACTTAGGA
ACOX3_-_8442145.23-P2	h4_supp5	ACOX3	P2	GCTCAGACTTAGGAAGGCAC
ACOX3_+_8442463.23-P2	h4_supp5	ACOX3	P2	GGCGTTGACGTCATGGAGGC
ACOXL_+_111490271.23-P1P2	h4_top5	ACOXL	P1P2	GGAAGTCGCCGTCCAGGTAG
ACOXL_+_111490595.23-P1P2	h4_top5	ACOXL	P1P2	GTGCACCCGACTCTTCGTGG
ACOXL_+_111490547.23-P1P2	h4_top5	ACOXL	P1P2	GCTCAGGGGGCCGAAGAGGT
ACOXL_+_111490560.23-P1P2	h4_top5	ACOXL	P1P2	GGGAGAGGGCACCTCTCAGG
ACOXL_-_111490612.23-P1P2	h4_top5	ACOXL	P1P2	GCCCTCCCCCACGAAGAGTC
ACOXL_+_111490261.23-P1P2	h4_supp5	ACOXL	P1P2	GTCCAGGTAGCGGTGCAGGG
ACOXL_-_111490664.23-P1P2	h4_supp5	ACOXL	P1P2	GGGTGTCTACGAAGACCGTG
ACOXL_-_111490250.23-P1P2	h4_supp5	ACOXL	P1P2	GGCAGCCGGCGCCGGGTCTG
ACOXL_+_111490544.23-P1P2	h4_supp5	ACOXL	P1P2	GAGGGGGCCGAAGAGGTCGG
ACOXL_+_111490383.23-P1P2	h4_supp5	ACOXL	P1P2	GACACGCTCGGCGGCTTCGG
ACP1_-_264970.23-P1P2	h1_top5	ACP1	P1P2	GTCTGCGCGCGGGAAGATGG
ACP1_-_264967.23-P1P2	h1_top5	ACP1	P1P2	GGCCTCTGCGCGCGGGAAGA
ACP1_-_265107.23-P1P2	h1_top5	ACP1	P1P2	GCGGCCTAGGAACCATGAGG
ACP1_+_265303.23-P1P2	h1_top5	ACP1	P1P2	GCCATTGGAGGGGAACGAGA
ACP1_+_264980.23-P1P2	h1_top5	ACP1	P1P2	GCACACAAACAGCACGGACT
ACP1_-_264976.23-P1P2	h1_supp5	ACP1	P1P2	GCGCGGGAAGATGGCGGAAC
ACP1_-_265360.23-P1P2	h1_supp5	ACP1	P1P2	GGGAGGTTGTCGGACTGATG
ACP1_-_265335.23-P1P2	h1_supp5	ACP1	P1P2	GCCCTCCAATGGGCCCAGGT
ACP1_-_265135.23-P1P2	h1_supp5	ACP1	P1P2	GCCAGGGACTGGGAGGCCTA
ACP1_-_264936.23-P1P2	h1_supp5	ACP1	P1P2	GGTCGGCGTGCGGAACGCCG
ACP2_+_47270320.23-P1P2	h1_top5	ACP2	P1P2	GTGATGGCGGGCAAGCGGTC
ACP2_+_47270332.23-P1P2	h1_top5	ACP2	P1P2	GAGATTACAACGGTGATGGC
ACP2_-_47269958.23-P1P2	h1_top5	ACP2	P1P2	GTATGTGGTGGGGACAACTG
ACP2_-_47269915.23-P1P2	h1_top5	ACP2	P1P2	GGCCAAGGTACAGGTAGGAA
ACP2_-_47270385.23-P1P2	h1_top5	ACP2	P1P2	GCAAGCTGGAACCCGCTGGG
ACP2_+_47270309.23-P1P2	h1_supp5	ACP2	P1P2	GAAGCGGTCCGGCTGGAGCC
ACP2_+_47270142.23-P1P2	h1_supp5	ACP2	P1P2	GGAGGTCGAGGATCTCGGGA
ACP2_-_47269943.23-P1P2	h1_supp5	ACP2	P1P2	GGAAGTGAAAGCAACGTATG
ACP2_-_47269906.23-P1P2	h1_supp5	ACP2	P1P2	GATAGGCAAAGCCAAGGTAC
ACP2_-_47270292.23-P1P2	h1_supp5	ACP2	P1P2	GCACCAGGTTCACGCCGAGA
ACP5_-_11688437.23-P1	h1_top5	ACP5	P1	GGACACAGGCCAGTCACCGG
ACP5_-_11688455.23-P1	h1_top5	ACP5	P1	GGAGGCTCTGAGAGGCTGGT
ACP5_-_11688086.23-P1	h1_top5	ACP5	P1	GTGGCACCATCAGCCAGGGA
ACP5_-_11688414.23-P1	h1_top5	ACP5	P1	GTGCCCAGCACTCACCCAGG
ACP5_+_11688472.23-P1	h1_top5	ACP5	P1	GGGAATAAAGGCTCAGGGAC
ACP5_-_11688064.23-P1	h1_supp5	ACP5	P1	GGCTACAAAGCGCAGGGCAG
ACP5_-_11688043.23-P1	h1_supp5	ACP5	P1	GACCCCTCCCCAGTCACCCA
ACP5_+_11688484.23-P1	h1_supp5	ACP5	P1	GCTTCCTCCTCAGGGAATAA
ACP5_-_11688058.23-P1	h1_supp5	ACP5	P1	GCCCACGGCTACAAAGCGCA
ACP5_-_11688218.23-P1	h1_supp5	ACP5	P1	GCCGCCTGCCCTGAGATAGA
ACP5_-_11689356.23-P2	h1_top5	ACP5	P2	GACGGGACCGCAGCCTGGGA
ACP5_-_11689771.23-P2	h1_top5	ACP5	P2	GGCCGATCCGCCCTGCTCGA
ACP5_-_11689727.23-P2	h1_top5	ACP5	P2	GCAGGCGATCGCACTCCTGG
ACP5_-_11689724.23-P2	h1_top5	ACP5	P2	GCCGCAGGCGATCGCACTCC
ACP5_-_11689744.23-P2	h1_top5	ACP5	P2	GGGCGGCCCCAGCTTTAAGC
ACP5_+_11689751.23-P2	h1_supp5	ACP5	P2	GGCCCTCGAGCAGGGCGGAT
ACP5_+_11689329.23-P2	h1_supp5	ACP5	P2	GCAGGCTGCGGTCCCGTGGA
ACP5_+_11689378.23-P2	h1_supp5	ACP5	P2	GGGTGAGGAGCAGGTCAGAC
ACP5_+_11689300.23-P2	h1_supp5	ACP5	P2	GACAGCTGCTGAGACTATGA
ACP5_-_11689778.23-P2	h1_supp5	ACP5	P2	GCGCCCTGCTCGAGGGCTCA
ACP6_-_147142356.23-P1P2	h1_top5	ACP6	P1P2	GAGACCCCGAGTGGGAACGG
ACP6_-_147142348.23-P1P2	h1_top5	ACP6	P1P2	GCCTGAGGGAGACCCCGAGT
ACP6_-_147142393.23-P1P2	h1_top5	ACP6	P1P2	GGCAGCAGCGAAGAGTCCCT
ACP6_+_147142159.23-P1P2	h1_top5	ACP6	P1P2	GGGCCTACCACCATGATCAC
ACP6_+_147141956.23-P1P2	h1_top5	ACP6	P1P2	GCTCAAGCCGCTCCCGCTGG
ACP6_+_147142089.23-P1P2	h1_supp5	ACP6	P1P2	GGGCGTACTGCCTGCACCAG
ACP6_+_147141933.23-P1P2	h1_supp5	ACP6	P1P2	GGCAGGTGAGAGGTCGGCCC
ACP6_-_147141887.23-P1P2	h1_supp5	ACP6	P1P2	GGCTCTGAAGATGTGTGTCA
ACP6_+_147142188.23-P1P2	h1_supp5	ACP6	P1P2	GCCTGCAGCCTCAACCCGGA
ACP6_+_147142126.23-P1P2	h1_supp5	ACP6	P1P2	GTGCGCTTGTGGACCCCAGT
ACPL2_-_140950647.23-P1P2	h7_top5	ACPL2	P1P2	Gggccccgcgagctccccgg
ACPL2_+_140950963.23-P1P2	h7_top5	ACPL2	P1P2	GgcgCAAGTCCTAGGCTCAG
ACPL2_+_140950942.23-P1P2	h7_top5	ACPL2	P1P2	GGCGAGCGCGGGGATAAAGG
ACPL2_+_140951037.23-P1P2	h7_top5	ACPL2	P1P2	Gctgggagaagggggctatg
ACPL2_+_140951203.23-P1P2	h7_top5	ACPL2	P1P2	GAATCTCGGCTGGAATCCAG
ACPL2_+_140950667.23-P1P2	h7_supp5	ACPL2	P1P2	GCTCCTCCCGGCGCGAGGGG
ACPL2_+_140951054.23-P1P2	h7_supp5	ACPL2	P1P2	Ggtgagacggcgccagctct
ACPL2_+_140951088.23-P1P2	h7_supp5	ACPL2	P1P2	Gggcttggagacagagccgg
ACPL2_-_140951141.23-P1P2	h7_supp5	ACPL2	P1P2	Ggcagccccgcactctcccg
ACPL2_+_140950939.23-P1P2	h7_supp5	ACPL2	P1P2	GAGCGCGGGGATAAAGGAGG
ACPP_+_132036338.23-P1P2	h1_top5	ACPP	P1P2	GAAACAAGAAGCCAAGGCTA
ACPP_+_132036293.23-P1P2	h1_top5	ACPP	P1P2	GGGGTGCAGCTCTCATGTTG
ACPP_+_132036703.23-P1P2	h1_top5	ACPP	P1P2	GGACTGGTGTGGCTGTCAAA
ACPP_+_132036268.23-P1P2	h1_top5	ACPP	P1P2	GGCTGTTTCTGGCAGGAGTT
ACPP_+_132036504.23-P1P2	h1_top5	ACPP	P1P2	GGTCTCTGGGAAACAATCCA
ACPP_+_132036344.23-P1P2	h1_supp5	ACPP	P1P2	GAAGCAGAAACAAGAAGCCA
ACPP_+_132036714.23-P1P2	h1_supp5	ACPP	P1P2	GGGTTTCTTCTGGACTGGTG
ACPP_-_132036256.23-P1P2	h1_supp5	ACPP	P1P2	GCCTCTACAGGCTTTTGAAG
ACPP_-_132036481.23-P1P2	h1_supp5	ACPP	P1P2	GTTCCCAGCAAAGTCTGATA
ACPP_+_132036719.23-P1P2	h1_supp5	ACPP	P1P2	GGCTGTGGTTTCTTCTGGAC
ACPT_+_51294074.23-ENST00000270593.1	h1_top5	ACPT	ENST00000270593.1	GACTCAGGAAGGCCTCGTAG
ACPT_-_51294122.23-ENST00000270593.1	h1_top5	ACPT	ENST00000270593.1	GGTACCGGCGGGAGGAGGTA
ACPT_+_51293697.23-ENST00000270593.1	h1_top5	ACPT	ENST00000270593.1	GcagcagGAGAGGTCCAGCA
ACPT_+_51293761.23-ENST00000270593.1	h1_top5	ACPT	ENST00000270593.1	GCCAGAGCCACGAACACCAG
ACPT_-_51293910.23-ENST00000270593.1	h1_top5	ACPT	ENST00000270593.1	GCCCATGGACCCACACAAGG
ACPT_+_51294085.23-ENST00000270593.1	h1_supp5	ACPT	ENST00000270593.1	GCGGTACTCCGGACTCAGGA
ACPT_-_51294111.23-ENST00000270593.1	h1_supp5	ACPT	ENST00000270593.1	GCTGAGTCCGGAGTACCGGC
ACPT_+_51293752.23-ENST00000270593.1	h1_supp5	ACPT	ENST00000270593.1	GCGAACACCAGGGGTCCTTC
ACPT_-_51293907.23-ENST00000270593.1	h1_supp5	ACPT	ENST00000270593.1	GTACCCCATGGACCCACACA
ACPT_+_51294143.23-ENST00000270593.1	h1_supp5	ACPT	ENST00000270593.1	GTCACAGGTGGGAGGTCAGG
ACR_+_51177099.23-P1P2	h3_top5	ACR	P1P2	GAGTGAGAGAGCCTACTGGG
ACR_-_51176666.23-P1P2	h3_top5	ACR	P1P2	GCCAGGCAGTGCCAGGAGTA
ACR_+_51177061.23-P1P2	h3_top5	ACR	P1P2	GGTGAAGCGATGATATCCTG
ACR_-_51176829.23-P1P2	h3_top5	ACR	P1P2	GTCCAGGGCTAGGGAAAAGG
ACR_-_51176714.23-P1P2	h3_top5	ACR	P1P2	GCTGGTCTTGGCAGTGTCCG
ACR_-_51177126.23-P1P2	h3_supp5	ACR	P1P2	GAGTAGGCTCTCTCACTCCA
ACR_+_51176910.23-P1P2	h3_supp5	ACR	P1P2	GGTGCTGAGGGGTCCATCTC
ACR_+_51176655.23-P1P2	h3_supp5	ACR	P1P2	GAGCATCTCAACCATACTCC
ACR_+_51177042.23-P1P2	h3_supp5	ACR	P1P2	GGGGCTGTTGGGGGCAACCA
ACR_-_51177047.23-P1P2	h3_supp5	ACR	P1P2	GAGACAGCTGTCCCAACCCG
ACRBP_+_6756572.23-P1P2	h5_top5	ACRBP	P1P2	GCTGCGGCTTGGCCCGTTAG
ACRBP_+_6756569.23-P1P2	h5_top5	ACRBP	P1P2	GCGGCTTGGCCCGTTAGAGG
ACRBP_+_6756555.23-P1P2	h5_top5	ACRBP	P1P2	GAGAGGCGGCTTGTGTCCAC
ACRBP_-_6756126.23-P1P2	h5_top5	ACRBP	P1P2	GGAGAGAGGGCTGCCTGGAG
ACRBP_-_6756147.23-P1P2	h5_top5	ACRBP	P1P2	GGAGGCCTGAGTCGAATCCT
ACRBP_+_6756117.23-P1P2	h5_supp5	ACRBP	P1P2	GCGACTCAGGCCTCCACTCC
ACRBP_-_6756113.23-P1P2	h5_supp5	ACRBP	P1P2	GGTATTCGGTAGGAGAGAGA
ACRBP_-_6756581.23-P1P2	h5_supp5	ACRBP	P1P2	GGGACACAAGCCGCCTCTAA
ACRBP_-_6756321.23-P1P2	h5_supp5	ACRBP	P1P2	GGGGGGGAGTCTAGAGACAG
ACRBP_+_6756534.23-P1P2	h5_supp5	ACRBP	P1P2	GGACGCGGGCGGATCTTCTC
ACRC_-_70798376.23-P1P2	h7_top5	ACRC	P1P2	GAGAGGCTGCAACACCAGGT
ACRC_-_70797923.23-P1P2	h7_top5	ACRC	P1P2	GGGTCTGGACAATTCAAGTA
ACRC_-_70798784.23-P1P2	h7_top5	ACRC	P1P2	Gagagaagtaggggcaccag
ACRC_-_70798359.23-P1P2	h7_top5	ACRC	P1P2	GCTGCTGCCGGCCACGCCAG
ACRC_-_70798717.23-P1P2	h7_top5	ACRC	P1P2	GcgTCATTGCAGATAGTGGG
ACRC_-_70798668.23-P1P2	h7_supp5	ACRC	P1P2	Ggagcagctggtagtgccag
ACRC_-_70798671.23-P1P2	h7_supp5	ACRC	P1P2	Gcagctggtagtgccagtgg
ACRC_-_70798787.23-P1P2	h7_supp5	ACRC	P1P2	Ggaagtaggggcaccagtgg
ACRC_-_70798728.23-P1P2	h7_supp5	ACRC	P1P2	GATAGTGGGGGGCCtggtgg
ACRC_+_70798298.23-P1P2	h7_supp5	ACRC	P1P2	GTGGAGTGTGTGCAAAGATC
ACRV1_+_125550697.23-P1P2	h7_top5	ACRV1	P1P2	GGAAGCTGTGGCCCACACTG
ACRV1_+_125550420.23-P1P2	h7_top5	ACRV1	P1P2	GTACAGTCAGAGGGTCCCAC
ACRV1_-_125550324.23-P1P2	h7_top5	ACRV1	P1P2	GGGTGGGACAAACCTTCATT
ACRV1_-_125550695.23-P1P2	h7_top5	ACRV1	P1P2	GTCTGGATTTAGGAAAAGAG
ACRV1_+_125550253.23-P1P2	h7_top5	ACRV1	P1P2	GTAATGTGCCAAGGAAAGAT
ACRV1_-_125550488.23-P1P2	h7_supp5	ACRV1	P1P2	GGTTCAGGAGCTCTCCGAGT
ACRV1_-_125550308.23-P1P2	h7_supp5	ACRV1	P1P2	GTCCCTCACATTTAATTGGT
ACRV1_+_125550289.23-P1P2	h7_supp5	ACRV1	P1P2	GGTCCCACCAATTAAATGTG
ACRV1_-_125550304.23-P1P2	h7_supp5	ACRV1	P1P2	GAGGATCCCTCACATTTAAT
ACRV1_-_125550545.23-P1P2	h7_supp5	ACRV1	P1P2	GGTTTGGGTGACTGAGAGAC
ACSBG1_+_78526846.23-P1P2	h2_top5	ACSBG1	P1P2	GTGTCTTCAGTGGAAGCCCG
ACSBG1_-_78526810.23-P1P2	h2_top5	ACSBG1	P1P2	GCATGCTGGGGTCCCCGTGT
ACSBG1_+_78526814.23-P1P2	h2_top5	ACSBG1	P1P2	GGCAATTCTGGAGCTGGATA
ACSBG1_+_78526472.23-P1P2	h2_top5	ACSBG1	P1P2	GATCCCAGGGGTATGAGCTG
ACSBG1_+_78526497.23-P1P2	h2_top5	ACSBG1	P1P2	GAAAGGCTCATCAAAGAATG
ACSBG1_+_78526895.23-P1P2	h2_supp5	ACSBG1	P1P2	GCACCCCCACTGCTCACTCA
ACSBG1_-_78526407.23-P1P2	h2_supp5	ACSBG1	P1P2	GAGTCCCCCTTGAGGAGACA
ACSBG1_+_78526451.23-P1P2	h2_supp5	ACSBG1	P1P2	GGCTGCAGTTGGAGACCAGT
ACSBG1_+_78526826.23-P1P2	h2_supp5	ACSBG1	P1P2	GGGCAGATGCCACGCAATTC
[truncated: 207,071 more rows]
