# Supplementary material for: Very long-chain fatty acids drive 1-deoxySphingolipid toxicity
Source: Nat Commun. 2025 Nov 26;16:11650. doi: 10.1038/s41467-025-66687-8 (PMC12749609; doi:10.1038/s41467-025-66687-8)
Supplement: Supplementary file 6 — Source Data 3 [file 41467_2025_66687_MOESM6_ESM.xlsx]

## Sheet: CRISPRIGenetablecoll
gene	r avg3 Mann-Whitney p-value	r avg3 average phenotype of strongest 3	transcripts	g rep1 Mann-Whitney p-value	g rep1 average phenotype of strongest 3	g rep1 sgRNA count_MW	g rep1 sgRNA count_avg	g rep1 transcripts	g rep2 Mann-Whitney p-value	g rep2 average phenotype of strongest 3	g rep2 sgRNA count_MW	g rep2 sgRNA count_avg	g rep2 transcripts	g avg3 Mann-Whitney p-value	g avg3 average phenotype of strongest 3	g avg3 sgRNA count_MW	g avg3 sgRNA count_avg	g avg3 transcripts	r rep1 Mann-Whitney p-value	r rep1 average phenotype of strongest 3	r rep1 sgRNA count_MW	r rep1 sgRNA count_avg	r rep1 transcripts	r rep2 Mann-Whitney p-value	r rep2 average phenotype of strongest 3	r rep2 sgRNA count_MW	r rep2 sgRNA count_avg	r rep2 transcripts	r avg3 sgRNA count_MW	r avg3 sgRNA count_avg	r avg3 transcripts	t rep1 Mann-Whitney p-value	t rep1 average phenotype of strongest 3	t rep1 sgRNA count_MW	t rep1 sgRNA count_avg	t rep1 transcripts	t rep2 Mann-Whitney p-value	t rep2 average phenotype of strongest 3	t rep2 sgRNA count_MW	t rep2 sgRNA count_avg	t rep2 transcripts	t avg3 Mann-Whitney p-value	t avg3 average phenotype of strongest 3	t avg3 sgRNA count_MW	t avg3 sgRNA count_avg
ELOVL1	4.55027e-08	0.732182	P1P2	0.0336712	-0.0599173	10	10	P1P2	0.971259	0.0102598	10	10	P1P2	0.269452	-0.0292581	10	10	P1P2	4.60334e-08	0.862324	10	10	P1P2	4.62482e-08	0.60204	10	10	P1P2	10	10	P1P2	5.05883e-08	0.432721	10	10	P1P2	4.99511e-08	0.390174	10	10	P1P2	4.8328e-08	0.411447	10	10
HSD17B12	4.62694e-08	0.720384	P1P2	0.0410328	-0.106493	10	10	P1P2	0.839295	-0.0175343	10	10	P1P2	0.186417	-0.0450072	10	10	P1P2	4.99492e-08	0.939912	10	10	P1P2	4.65561e-08	0.519749	10	10	P1P2	10	10	P1P2	6.9317e-08	0.44465	10	10	P1P2	6.4908e-08	0.389372	10	10	P1P2	6.12106e-08	0.417011	10	10
ABHD5	6.11877e-08	0.344176	P1P2	0.655465	-0.0273149	10	10	P1P2	0.221516	0.0581807	10	10	P1P2	0.589637	-0.0121017	10	10	P1P2	9.68416e-08	0.433913	10	10	P1P2	1.07846e-07	0.266918	10	10	P1P2	10	10	P1P2	5.01674e-07	0.252066	10	10	P1P2	2.56929e-07	0.225653	10	10	P1P2	2.65047e-07	0.236488	10	10
ERMP1	8.13867e-08	-0.345499	P1P2	0.581804	-0.0231771	10	10	P1P2	0.955787	-0.0273314	10	10	P1P2	0.684823	-0.032804	10	10	P1P2	3.26114e-07	-0.493723	10	10	P1P2	1.09161e-07	-0.244541	10	10	P1P2	10	10	P1P2	6.00498e-06	-0.257144	10	10	P1P2	6.29044e-05	-0.218956	10	10	P1P2	1.15251e-05	-0.235569	10	10
ZFC3H1	1.95668e-07	0.227148	P1P2	8.95396e-07	-0.121895	10	10	P1P2	2.23036e-06	-0.114424	10	10	P1P2	8.00058e-07	-0.11526	10	10	P1P2	1.47358e-06	0.290324	10	10	P1P2	2.46477e-06	0.208581	10	10	P1P2	10	10	P1P2	0.0587645	-0.0256108	10	10	P1P2	0.0077226	-0.102708	10	10	P1P2	0.0230309	-0.0889427	10	10
CERS2	4.42043e-07	0.601493	P1P2	0.455488	0.042158	10	10	P1P2	0.525906	0.0485206	10	10	P1P2	0.482412	0.0627014	10	10	P1P2	4.00669e-07	0.691132	10	10	P1P2	4.86296e-06	0.511854	10	10	P1P2	10	10	P1P2	4.40691e-06	0.427535	10	10	P1P2	5.17834e-06	0.371224	10	10	P1P2	3.81806e-06	0.399379	10	10
METTL2B	6.40856e-07	-0.291253	P2	0.0952115	-0.109354	9	9	P2	0.667943	0.0120295	10	10	P2	0.161207	-0.110521	9	9	P1	3.09167e-06	-0.389509	10	10	P1	3.0758e-06	-0.214819	10	10	P1	10	10	P1	9.66504e-07	-0.202903	10	10	P1	3.15793e-06	-0.149889	10	10	P1	6.16582e-07	-0.167504	10	10
HILPDA	7.00526e-07	-0.311253	P1P2	0.181874	-0.0494505	9	9	P1P2	0.201216	-0.038854	10	10	P1P2	0.18335	-0.0413166	9	9	P1P2	5.13794e-06	-0.40662	9	9	P1P2	6.92055e-07	-0.219901	10	10	P1P2	9	9	P1P2	2.43772e-06	-0.249956	9	9	P1P2	6.96688e-07	-0.170162	10	10	P1P2	1.16496e-06	-0.202221	9	9
SEC22B	7.3639e-07	-0.287695	P1P2	0.0242732	0.0296439	10	10	P1P2	0.00941433	0.0345625	10	10	P1P2	0.00528951	0.0264439	10	10	P1P2	0.00078526	-0.363103	10	10	P1P2	7.81099e-07	-0.227555	10	10	P1P2	10	10	P1P2	0.22197	-0.193672	10	10	P1P2	0.0381349	-0.139112	10	10	P1P2	0.082049	-0.162556	10	10
NAA60	1.00902e-06	0.279611	P1P2	0.59811	-0.106828	10	10	P1P2	0.741621	-0.0338445	10	10	P1P2	0.782798	-0.044685	10	10	P1P2	7.85076e-06	0.335153	10	10	P1P2	3.56041e-06	0.283177	10	10	P1P2	10	10	P1P2	0.000960115	0.222204	10	10	P1P2	0.000399731	0.198471	10	10	P1P2	0.000427519	0.208073	10	10
SPG20	1.07157e-06	-0.239263	P1P2	0.597393	0.00980601	10	10	P1P2	0.739511	0.0110614	10	10	P1P2	0.912454	0.0086496	10	10	P1P2	1.61597e-05	-0.311732	10	10	P1P2	2.48263e-06	-0.224798	10	10	P1P2	10	10	P1P2	0.000361576	-0.151677	10	10	P1P2	0.00213422	-0.211256	10	10	P1P2	0.000563467	-0.176961	10	10
AGPS	1.09927e-06	-0.250052	P1P2	0.317007	-0.0289622	10	10	P1P2	0.358032	-0.0397293	10	10	P1P2	0.386118	-0.0330641	10	10	P1P2	3.39657e-06	-0.322806	10	10	P1P2	4.27141e-05	-0.231247	10	10	P1P2	10	10	P1P2	4.56471e-05	-0.209649	10	10	P1P2	7.25976e-05	-0.179551	10	10	P1P2	4.13503e-05	-0.186772	10	10
TMEM39A	1.18303e-06	-0.207776	P1P2	0.699553	0.0202192	10	10	P1P2	0.550172	0.0241668	10	10	P1P2	0.512418	-0.00830699	10	10	P1P2	7.85076e-06	-0.267974	10	10	P1P2	1.24073e-05	-0.187822	10	10	P1P2	10	10	P1P2	0.000662054	-0.189689	10	10	P1P2	0.0044648	-0.133053	10	10	P1P2	0.00118268	-0.154256	10	10
SPTLC2	1.2862e-06	-0.339939	P1P2	0.184988	-0.100025	10	10	P1P2	0.187177	0.0174643	10	10	P1P2	0.106347	-0.0482313	10	10	P1P2	1.99118e-05	-0.407285	9	9	P1P2	8.20487e-06	-0.353825	9	9	P1P2	9	9	P1P2	0.00471427	-0.292232	10	10	P1P2	0.00597417	-0.26462	10	10	P1P2	0.00193113	-0.271805	10	10
NBR1	2.23057e-06	-0.172216	P1P2	0.0292711	0.0801991	10	10	P1P2	0.0100066	0.0796932	10	10	P1P2	0.00964787	0.0774912	10	10	P1P2	0.000117707	-0.187844	10	10	P1P2	3.03819e-05	-0.211667	10	10	P1P2	10	10	P1P2	0.360239	-0.0911055	10	10	P1P2	0.756333	-0.100591	10	10	P1P2	0.528711	-0.0949747	10	10
PI4KB	3.11829e-06	-0.269327	P1P2	0.56521	0.0138516	10	10	P1P2	0.0272169	-0.0515481	10	10	P1P2	0.146238	-0.0191735	10	10	P1P2	5.38764e-06	-0.366276	10	10	P1P2	0.000305002	-0.223806	10	10	P1P2	10	10	P1P2	1.96833e-05	-0.234967	10	10	P1P2	9.05416e-05	-0.219166	10	10	P1P2	2.55187e-05	-0.227066	10	10
RHOXF2	3.58965e-06	-0.142132	ENST00000371388.3	0.0133933	-0.0396561	10	10	ENST00000371388.3	0.609947	-0.0324141	10	10	ENST00000371388.3	0.0826907	-0.0336554	10	10	ENST00000371388.3	0.000191374	-0.160794	10	10	ENST00000371388.3	9.58275e-06	-0.162859	10	10	ENST00000371388.3	10	10	ENST00000371388.3	1.43006e-05	-0.134503	10	10	ENST00000371388.3	0.000127532	-0.136891	10	10	ENST00000371388.3	2.16701e-05	-0.131988	10	10
CERS5	3.631e-06	0.226629	P1P2	0.0321692	0.066029	10	10	P1P2	0.0287482	0.05966	10	10	P1P2	0.0230608	0.0591951	10	10	P1P2	4.3596e-05	0.281594	10	10	P1P2	2.38274e-05	0.181755	10	10	P1P2	10	10	P1P2	1.82773e-05	0.234444	10	10	P1P2	4.07068e-06	0.177662	10	10	P1P2	5.61598e-06	0.20272	10	10
RHOXF2B	4.14657e-06	-0.142132	ENST00000371402.2	0.022558	-0.0382649	10	10	ENST00000371402.2	0.516926	-0.0427015	10	10	ENST00000371402.2	0.0793922	-0.0348346	10	10	ENST00000371402.2	0.000140206	-0.160794	10	10	ENST00000371402.2	3.01473e-05	-0.162859	10	10	ENST00000371402.2	10	10	ENST00000371402.2	1.92205e-05	-0.134503	10	10	ENST00000371402.2	9.81577e-05	-0.136891	10	10	ENST00000371402.2	2.13285e-05	-0.131988	10	10
HMGCS1	4.62059e-06	-0.263051	P1P2	0.00402538	0.118498	9	9	P1P2	0.000403909	0.179369	10	10	P1P2	0.00150948	0.148933	9	9	P1P2	0.000344852	-0.30624	9	9	P1P2	0.000256131	-0.268686	10	10	P1P2	9	9	P1P2	0.76879	-0.083453	9	9	P1P2	0.596595	0.134264	9	9	P1P2	0.62118	0.0630579	8	8
TEX261	5.8624e-06	-0.285952	P1P2	0.851097	0.0347356	10	10	P1P2	0.488252	0.0238938	10	10	P1P2	0.640603	0.0293147	10	10	P1P2	4.57574e-05	-0.424268	10	10	P1P2	2.74986e-05	-0.147635	10	10	P1P2	10	10	P1P2	0.000232444	-0.186283	10	10	P1P2	0.0183613	-0.120425	10	10	P1P2	0.000916052	-0.150583	10	10
CMTR2	5.87887e-06	-0.298956	P1P2	0.115323	0.0549689	10	10	P1P2	0.0250235	0.11034	10	10	P1P2	0.0611643	0.110753	10	10	P1P2	7.63462e-05	-0.391537	10	10	P1P2	3.99805e-05	-0.283086	10	10	P1P2	10	10	P1P2	0.0336715	-0.166292	10	10	P1P2	0.679178	-0.0875565	10	10	P1P2	0.190117	-0.150708	10	10
IMP4	6.50227e-06	-0.213413	P1P2	0.000341717	0.134781	10	10	P1P2	0.00302235	0.104921	10	10	P1P2	0.000310291	0.117706	10	10	P1P2	1.19077e-05	-0.297532	10	10	P1P2	0.00127224	-0.176245	10	10	P1P2	10	10	P1P2	0.894946	0.04074	10	10	P1P2	0.157135	0.111084	10	10	P1P2	0.508532	0.0461889	10	10
MRPL17	7.10907e-06	-0.237978	P1P2	6.01791e-05	0.184236	10	10	P1P2	5.3803e-07	0.202628	10	10	P1P2	1.72749e-06	0.187082	10	10	P1P2	0.00603925	-0.332944	10	10	P1P2	0.000138472	-0.248298	10	10	P1P2	10	10	P1P2	0.00244048	0.234472	9	9	P1P2	0.000168598	0.238714	8	8	P1P2	0.000780229	0.207426	8	8
PEX5	7.99161e-06	-0.324677	P1P2	0.0265227	-0.0780259	9	9	P1P2	0.00171059	-0.0628832	9	9	P1P2	0.0036053	-0.0658761	9	9	P1P2	7.07598e-06	-0.523581	9	9	P1P2	0.000742632	-0.187224	9	9	P1P2	9	9	P1P2	2.00068e-06	-0.304943	9	9	P1P2	6.28539e-05	-0.226604	9	9	P1P2	3.22373e-06	-0.250257	9	9
KIF20A	8.75066e-06	-0.192614	P1P2	0.449799	0.021481	10	10	P1P2	0.311016	0.0331619	10	10	P1P2	0.340991	0.0664499	10	10	P1P2	0.00122082	-0.274904	10	10	P1P2	0.000134728	-0.189463	10	10	P1P2	10	10	P1P2	0.0109543	-0.132389	10	10	P1P2	0.101841	-0.116834	10	10	P1P2	0.0261105	-0.124611	10	10
PI4K2B	8.8721e-06	-0.158278	P1P2	0.213816	-0.0326863	10	10	P1P2	0.429268	-0.0152501	10	10	P1P2	0.285689	-0.0245987	10	10	P1P2	0.000185614	-0.170318	10	10	P1P2	6.00377e-05	-0.157864	10	10	P1P2	10	10	P1P2	0.00031397	-0.15027	10	10	P1P2	0.000284471	-0.122177	10	10	P1P2	0.000177862	-0.124866	10	10
PAN2	9.84917e-06	-0.17097	P1P2	0.0249331	0.0790217	10	10	P1P2	0.059171	0.0799141	10	10	P1P2	0.0294929	0.0487001	10	10	P1P2	4.28791e-05	-0.194164	10	10	P1P2	0.000136507	-0.160467	10	10	P1P2	10	10	P1P2	0.365368	-0.0451648	10	10	P1P2	0.483058	0.00196357	10	10	P1P2	0.390503	-0.0450115	10	10
WT1	1.20218e-05	-0.237382	P1P2	0.862691	-0.00683766	10	10	P1P2	0.510952	-0.0154718	10	10	P1P2	0.694198	-0.0228553	10	10	P1P2	0.000207243	-0.306189	10	10	P1P2	0.000392278	-0.190048	10	10	P1P2	10	10	P1P2	0.000364432	-0.172644	10	10	P1P2	0.00444825	-0.152519	10	10	P1P2	0.000860326	-0.159198	10	10
NCOR1	1.21038e-05	0.172316	P1P2	0.614102	0.0212709	10	10	P1P2	0.932378	0.0198128	10	10	P1P2	0.76648	0.0143172	10	10	P1P2	0.000246721	0.223215	10	10	P1P2	3.97012e-05	0.136371	10	10	P1P2	10	10	P1P2	0.00371159	0.174786	10	10	P1P2	0.0125023	0.140139	10	10	P1P2	0.00504796	0.152214	10	10
PEX1	1.22693e-05	-0.215905	P1P2	0.548846	0.0192989	10	10	P1P2	0.197202	-0.0404822	10	10	P1P2	0.726371	-0.0249792	10	10	P1P2	1.27083e-05	-0.351413	10	10	P1P2	0.0135357	-0.0862161	10	10	P1P2	10	10	P1P2	0.000324828	-0.181017	10	10	P1P2	0.00607198	-0.128903	10	10	P1P2	0.000797438	-0.15496	10	10
PMPCB	1.31655e-05	-0.12603	P1	0.0159559	0.0371038	10	10	P1	0.0406947	0.0531063	10	10	P1	0.0197677	0.0650669	10	10	P1	4.08471e-05	-0.179381	10	10	P1	0.00145748	-0.110663	10	10	P1	10	10	P1	0.431202	-0.0441651	10	10	P2	0.401464	-0.0639885	10	10	P2	0.494745	-0.128929	10	10
HNRNPK	1.32012e-05	-0.267297	P1P2	0.000611745	0.211605	10	10	P1P2	0.0394117	0.0943882	10	10	P1P2	0.00368456	0.178719	10	10	P1P2	4.50068e-05	-0.307357	10	10	P1P2	0.000342103	-0.241603	10	10	P1P2	10	10	P1P2	0.601859	-0.0497482	9	9	P1P2	0.269186	-0.0551138	9	9	P1P2	0.27642	-0.0483883	9	9
TSC22D1	1.38035e-05	0.224151	P1P2	0.668961	0.0218844	10	10	P1P2	0.622364	0.029009	10	10	P1P2	0.693979	0.0323138	10	10	P1P2	2.71161e-05	0.281862	10	10	P1P2	4.96523e-05	0.195152	10	10	P1P2	10	10	P1P2	6.22644e-05	0.1837	10	10	P1P2	0.000328457	0.168783	10	10	P1P2	8.8541e-05	0.169994	10	10
CDS2	1.54156e-05	0.169353	P1P2	0.264749	-0.0712386	10	10	P1P2	0.600297	-0.042266	10	10	P1P2	0.383689	-0.0421021	10	10	P1P2	0.00126322	0.204628	10	10	P1P2	0.000178538	0.177902	10	10	P1P2	10	10	P1P2	0.144762	0.0504163	10	10	P1P2	0.0334104	0.0513316	10	10	P1P2	0.0539419	0.0468339	10	10
SUCLG1	1.54364e-05	-0.155076	P1P2	1.67633e-06	0.221813	10	10	P1P2	0.000269369	0.173665	10	10	P1P2	1.23353e-05	0.195803	10	10	P1P2	0.000229484	-0.232529	10	10	P1P2	0.0376004	-0.175448	10	10	P1P2	10	10	P1P2	0.0014889	0.255614	10	10	P1P2	0.000148042	0.199291	10	10	P1P2	0.000381661	0.226698	10	10
COPB1	1.72119e-05	-0.180137	P1P2	0.00137265	0.0901211	9	9	P1P2	0.000624258	0.0848455	9	9	P1P2	0.000167784	0.0681497	9	9	P1P2	0.000303807	-0.230093	8	8	P1P2	0.00027555	-0.279439	9	9	P1P2	8	8	P1P2	0.571177	-0.0982787	9	9	P1P2	0.500091	-0.032251	8	8	P1P2	0.808243	-0.0236335	8	8
AGPAT6	1.89658e-05	0.205228	P1P2	0.0604313	-0.0731302	10	10	P1P2	0.121706	-0.044141	10	10	P1P2	0.0559189	-0.0555383	10	10	P1P2	0.000202452	0.259206	10	10	P1P2	4.76883e-05	0.170394	10	10	P1P2	10	10	P1P2	0.107187	0.0987192	10	10	P1P2	0.0768657	0.055243	10	10	P1P2	0.0767156	0.099954	10	10
UNC50	2.10068e-05	-0.183832	P1P2	0.951361	0.013929	10	10	P1P2	0.758909	-0.0204968	10	10	P1P2	0.787576	-0.0125164	10	10	P1P2	0.00039449	-0.251763	10	10	P1P2	0.000168746	-0.184783	10	10	P1P2	10	10	P1P2	0.00326338	-0.156855	10	10	P1P2	0.00209541	-0.148146	10	10	P1P2	0.00143927	-0.149582	10	10
CERS1	2.37199e-05	0.151576	P1P2	0.846237	0.0119771	10	10	P1P2	0.865125	0.0201681	10	10	P1P2	0.858016	0.0170626	10	10	P1P2	0.000452591	0.198622	10	10	P1P2	0.000165596	0.11729	10	10	P1P2	10	10	P1P2	0.00562711	0.137597	10	10	P1P2	0.00560205	0.111815	10	10	P1P2	0.00379117	0.124706	10	10
GDF1	2.37199e-05	0.151576	P1P2	0.846237	0.0119771	10	10	P1P2	0.865125	0.0201681	10	10	P1P2	0.858016	0.0170626	10	10	P1P2	0.000452591	0.198622	10	10	P1P2	0.000165596	0.11729	10	10	P1P2	10	10	P1P2	0.00562711	0.137597	10	10	P1P2	0.00560205	0.111815	10	10	P1P2	0.00379117	0.124706	10	10
WNK1	2.41927e-05	-0.153257	P1P2	0.0921518	0.0785046	10	10	P1P2	0.0191998	0.0472054	10	10	P1P2	0.0231323	0.0536372	10	10	P1P2	0.000458159	-0.198606	10	10	P1P2	0.000241266	-0.193466	10	10	P1P2	10	10	P1P2	0.189938	-0.0280372	10	10	P1P2	0.15532	-0.0185337	10	10	P1P2	0.141444	-0.0230058	10	10
VMP1	2.48222e-05	0.283502	P1P2	0.0386928	-0.0752248	9	9	P1P2	0.376105	-0.0427385	9	9	P1P2	0.165257	-0.0735564	9	9	P1P2	9.04136e-05	0.325211	9	9	P1P2	0.000531079	0.252729	9	9	P1P2	9	9	P1P2	0.0564806	0.152341	9	9	P1P2	0.0370765	0.148525	9	9	P1P2	0.046034	0.150049	9	9
INSIG1	2.7366e-05	0.183094	P1P2	0.091469	0.103408	10	10	P1P2	0.223188	0.0992322	10	10	P1P2	0.147309	0.10132	10	10	P1P2	0.000914853	0.21522	10	10	P1P2	3.41162e-05	0.181894	10	10	P1P2	10	10	P1P2	7.64925e-05	0.210962	10	10	P1P2	7.70476e-05	0.230631	10	10	P1P2	4.05624e-05	0.220796	10	10
FASN	2.78349e-05	-0.194293	P1P2	0.593606	0.036381	10	10	P1P2	0.116311	0.0392373	10	10	P1P2	0.28369	0.0268559	10	10	P1P2	0.0171419	-0.227149	10	10	P1P2	7.76496e-06	-0.22572	10	10	P1P2	10	10	P1P2	0.0974106	-0.106022	10	10	P1P2	0.00418297	-0.121284	10	10	P1P2	0.0168708	-0.110006	10	10
CERS4	2.97102e-05	0.183545	P1P2	0.382572	-0.0180736	10	10	P1P2	0.824954	0.0515401	10	10	P1P2	0.802873	-0.0140163	10	10	P1P2	0.000120004	0.298268	10	10	P1P2	0.00227298	0.165765	10	10	P1P2	10	10	P1P2	0.00680444	0.15392	10	10	P1P2	0.0167574	0.123954	10	10	P1P2	0.0071635	0.135313	10	10
PEX13	2.97489e-05	-0.261761	P1P2	0.570816	0.054646	10	10	P1P2	0.764961	0.00582753	10	10	P1P2	0.87268	0.0219454	10	10	P1P2	0.00026685	-0.351931	10	10	P1P2	0.000114329	-0.238412	10	10	P1P2	10	10	P1P2	0.0043989	-0.178213	10	10	P1P2	0.000291397	-0.169507	10	10	P1P2	0.000637603	-0.164727	10	10
DCAF8	3.06525e-05	-0.241579	P2	0.238382	0.0282876	10	10	P1	0.250809	0.0352139	10	10	P2	0.313102	-0.0184682	10	10	P1	0.000345758	-0.297557	10	10	P1	5.81565e-05	-0.209765	10	10	P1	10	10	P1	0.00719466	-0.13218	10	10	P1	0.0269119	-0.0626067	10	10	P1	0.0108733	-0.125023	10	10
PEX19	3.06525e-05	-0.241579	P1P2	0.554869	0.0355039	10	10	P1P2	0.250809	0.0352139	10	10	P1P2	0.382237	0.0364689	10	10	P1P2	0.000345758	-0.297557	10	10	P1P2	5.81565e-05	-0.209765	10	10	P1P2	10	10	P1P2	0.00719466	-0.13218	10	10	P1P2	0.0269119	-0.0626067	10	10	P1P2	0.0108733	-0.125023	10	10
SECISBP2L	3.2161e-05	-0.19043	P1P2	0.169443	0.036657	10	10	P1P2	0.488621	0.0204335	10	10	P1P2	0.272415	0.0343025	10	10	P1P2	9.2853e-05	-0.271454	10	10	P1P2	0.000481102	-0.153272	10	10	P1P2	10	10	P1P2	0.00416827	-0.118759	10	10	P1P2	0.0287716	-0.0881827	10	10	P1P2	0.00651064	-0.1015	10	10
HUS1	3.26818e-05	-0.225634	P1P2	5.96065e-05	0.184902	9	9	P1P2	9.41893e-07	0.215445	10	10	P1P2	1.85737e-05	0.185225	9	9	P1P2	0.0013799	-0.234503	9	9	P1P2	4.66751e-05	-0.242017	10	10	P1P2	9	9	P1P2	0.000302372	0.19065	9	9	P1P2	8.30683e-05	0.246573	8	8	P1P2	0.00032946	0.214221	8	8
CAND1	3.31769e-05	0.188365	P1P2	0.589931	0.00668363	10	10	P1P2	0.0440425	0.0325658	10	10	P1P2	0.15601	0.0222835	10	10	P1P2	0.000119642	0.24419	10	10	P1P2	0.00169262	0.155046	10	10	P1P2	10	10	P1P2	0.000704726	0.165049	10	10	P1P2	0.000745	0.172393	10	10	P1P2	0.000358665	0.16244	10	10
YEATS4	3.63639e-05	0.210097	P1P2	0.78615	-0.0288827	10	10	P1P2	0.980055	-0.0211981	10	10	P1P2	0.86639	-0.0231241	10	10	P1P2	0.000147507	0.233168	10	10	P1P2	0.000178748	0.187025	10	10	P1P2	10	10	P1P2	0.00195224	0.115516	10	10	P1P2	0.00327031	0.123937	10	10	P1P2	0.00161363	0.119726	10	10
ACACA	3.67406e-05	0.63188	P1P2	0.39386	0.0476408	10	10	P1P2	0.34616	0.040638	10	10	P1P2	0.378701	0.0441394	10	10	P1P2	0.000258084	0.744757	10	10	P1P2	1.21179e-05	0.519002	10	10	P1P2	10	10	P1P2	7.35303e-05	0.40631	10	10	P1P2	6.59219e-05	0.367092	10	10	P1P2	6.49975e-05	0.386701	10	10
FAR1	3.71689e-05	-0.164284	P1P2	0.635641	-0.0164699	10	10	P1P2	0.621741	-0.0242027	10	10	P1P2	0.600915	-0.0154538	10	10	P1P2	0.000501167	-0.210399	10	10	P1P2	1.02859e-05	-0.150541	10	10	P1P2	10	10	P1P2	0.000768609	-0.116334	10	10	P1P2	0.00092505	-0.151299	10	10	P1P2	0.000368953	-0.131916	10	10
DNAJC7	3.74571e-05	-0.166856	P1P2	0.0230701	0.051405	10	10	P1P2	0.841595	0.00797463	10	10	P1P2	0.212951	0.0285036	10	10	P1P2	1.9513e-05	-0.275856	10	10	P1P2	0.081277	-0.106257	10	10	P1P2	10	10	P1P2	0.00420528	-0.10603	10	10	P1P2	0.105707	-0.0279345	10	10	P1P2	0.0186662	-0.0879704	10	10
VPS54	3.79421e-05	-0.172493	P1P2	0.506386	-0.00976199	10	10	P1P2	0.210171	-0.0231446	10	10	P1P2	0.310977	-0.0143332	10	10	P1P2	3.17995e-05	-0.223924	10	10	P1P2	0.0398176	-0.129438	10	10	P1P2	10	10	P1P2	0.000320081	-0.202944	10	10	P1P2	0.0371013	-0.16366	10	10	P1P2	0.0021401	-0.171678	10	10
MED17	3.94331e-05	-0.170015	P1P2	0.00102305	0.0887081	9	9	P1P2	2.7875e-05	0.148831	10	10	P1P2	0.000153327	0.0977185	9	9	P1P2	0.000458413	-0.201554	10	10	P1P2	0.000227214	-0.169238	10	10	P1P2	10	10	P1P2	0.242587	0.141424	10	10	P1P2	0.0277703	0.127939	9	9	P1P2	0.104879	0.107952	9	9
GPATCH8	4.12958e-05	0.216021	P1P2	0.738985	0.0197072	10	10	P1P2	0.0449149	0.0840553	10	10	P1P2	0.113518	0.0473009	10	10	P1P2	0.000126691	0.331983	10	10	P1P2	0.000961195	0.129087	10	10	P1P2	10	10	P1P2	9.59536e-05	0.189108	10	10	P1P2	0.000221135	0.170528	10	10	P1P2	8.62799e-05	0.176706	10	10
COG6	4.26927e-05	-0.227398	P1P2	0.437148	-0.0237559	10	10	P1P2	0.97337	0.0206037	10	10	P1P2	0.681781	-0.0147808	10	10	P1P2	0.000477888	-0.311149	10	10	P1P2	0.000698298	-0.181873	10	10	P1P2	10	10	P1P2	0.050364	-0.207681	10	10	P1P2	0.0296257	-0.1492	10	10	P1P2	0.0350076	-0.177327	10	10
GOT1	4.28567e-05	-0.161776	P1P2	0.00610228	0.0795718	10	10	P1P2	0.00669532	0.0919222	10	10	P1P2	0.00243319	0.0825422	10	10	P1P2	9.23993e-05	-0.17538	10	10	P1P2	0.00305251	-0.1552	10	10	P1P2	10	10	P1P2	0.860436	-0.0146025	10	10	P1P2	0.397243	0.0690021	10	10	P1P2	0.742488	0.02992	10	10
AKAP14	4.29664e-05	-0.214103	P1P2	0.192338	0.0153402	10	10	P1P2	0.168628	0.0580105	10	10	P1P2	0.106796	0.0218692	10	10	P1P2	0.00530667	-0.346514	10	10	P1P2	0.000356847	-0.157465	10	10	P1P2	10	10	P1P2	0.125747	-0.184961	10	10	P1P2	0.160107	-0.0381088	10	10	P1P2	0.116803	-0.131201	10	10
MFF	4.34633e-05	0.226852	P1P2	0.0574416	-0.0708775	10	10	P1P2	0.111469	-0.052435	10	10	P1P2	0.0507027	-0.0544259	10	10	P1P2	0.00019881	0.263241	10	10	P1P2	0.000248023	0.206915	10	10	P1P2	10	10	P1P2	0.0708117	0.061614	10	10	P1P2	0.12553	0.12626	10	10	P1P2	0.0947252	0.122321	10	10
NUP43	4.40403e-05	-0.195928	P1P2	0.0237573	0.127361	8	8	P1P2	0.0495682	0.0760782	8	8	P1P2	0.0221484	0.0925619	8	8	P1P2	0.000456903	-0.329026	8	8	P1P2	0.00468072	-0.114408	8	8	P1P2	8	8	P1P2	0.400317	-0.0550002	8	8	P1P2	0.511093	0.0128266	8	8	P1P2	0.810815	0.0221736	8	8
RBM17	4.4758e-05	-0.161411	P1P2	2.92412e-05	0.107265	10	10	P1P2	7.70956e-05	0.0974296	10	10	P1P2	2.12419e-05	0.10179	10	10	P1P2	0.000104268	-0.227883	10	10	P1P2	0.0146966	-0.155115	10	10	P1P2	10	10	P1P2	0.100363	0.124908	10	10	P1P2	0.00583011	0.141235	10	10	P1P2	0.0186662	0.12868	10	10
DYM	4.56801e-05	0.175432	P1P2	0.594628	0.020941	10	10	P1P2	0.688181	0.020843	10	10	P1P2	0.586374	0.0192352	10	10	P1P2	0.000482675	0.239189	10	10	P1P2	0.000317887	0.15541	10	10	P1P2	10	10	P1P2	0.00111834	0.158856	10	10	P1P2	0.0172778	0.165327	10	10	P1P2	0.00343803	0.160092	10	10
CASP8AP2	4.5867e-05	-0.168546	P1P2	0.00513012	0.144997	7	7	P1P2	1.9442e-06	0.244335	10	10	P1P2	0.000960814	0.158103	7	7	P1P2	0.000849506	-0.21546	6	6	P1P2	3.03424e-06	-0.384308	10	10	P1P2	6	6	P1P2	0.395574	0.05966	7	7	P1P2	0.91441	0.057366	4	4	P1P2	0.937324	0.0221912	4	4
SAMM50	4.93638e-05	-0.205681	P1P2	0.0902558	0.0877991	10	10	P1P2	0.000222302	0.121848	10	10	P1P2	0.00197692	0.0941599	10	10	P1P2	0.035142	-0.274128	10	10	P1P2	8.06505e-05	-0.195386	10	10	P1P2	10	10	P1P2	0.437874	0.0562827	10	10	P1P2	0.256208	0.121468	10	10	P1P2	0.929199	0.0995896	10	10
NDUFS5	5.05617e-05	-0.272297	P2	0.809532	0.0117895	9	9	P1	0.292838	0.0257804	10	10	P1	0.780753	0.0246477	10	10	P1	9.21235e-05	-0.376545	9	9	P1	0.000884504	-0.324388	10	10	P1	9	9	P1	0.0148515	-0.294567	10	10	P1	0.263283	-0.0836712	9	9	P1	0.105752	-0.212777	9	9
CEP55	5.06316e-05	-0.193903	P1P2	0.987156	0.0223554	10	10	P1P2	0.592445	-0.0330219	10	10	P1P2	0.789854	0.0190509	10	10	P1P2	0.00306608	-0.256595	10	10	P1P2	0.00081785	-0.153837	10	10	P1P2	10	10	P1P2	0.009635	-0.161747	10	10	P1P2	0.0225042	-0.116134	10	10	P1P2	0.00972907	-0.138941	10	10
ORMDL3	5.12415e-05	0.240971	P1P2	0.732992	-2.70191e-05	9	9	P1P2	0.436862	-0.033881	10	10	P1P2	0.711245	-0.00329088	9	9	P1P2	0.000491558	0.278149	9	9	P1P2	0.000102926	0.203794	10	10	P1P2	9	9	P1P2	0.0113248	0.173792	9	9	P1P2	0.0142859	0.149524	10	10	P1P2	0.00530472	0.155859	9	9
GLS	5.34628e-05	0.202848	P1P2	0.00343389	0.153074	10	10	P1P2	0.00606442	0.171994	10	10	P1P2	0.00282149	0.155911	10	10	P1P2	2.4613e-05	0.311848	10	10	P1P2	0.00259282	0.0450152	10	10	P1P2	10	10	P1P2	1.00213e-05	0.352004	10	10	P1P2	8.00079e-05	0.280986	10	10	P1P2	2.31808e-05	0.316495	10	10
CXXC1	5.56664e-05	-0.1673	P1P2	0.200419	0.0136695	10	10	P1P2	0.295409	-0.0485264	10	10	P1P2	0.185629	-0.0438593	10	10	P1P2	0.000236924	-0.20932	10	10	P1P2	0.00425067	-0.158133	10	10	P1P2	10	10	P1P2	0.000327412	-0.147737	10	10	P1P2	0.00130505	-0.127893	10	10	P1P2	0.000357045	-0.132166	10	10
CARS2	5.72309e-05	-0.130592	P1P2	0.0115075	0.105571	10	10	P1P2	0.00793055	0.106473	10	10	P1P2	0.00668377	0.104302	10	10	P1P2	0.000702225	-0.435769	10	10	P1P2	0.000434094	-0.0730586	10	10	P1P2	10	10	P1P2	0.145087	-0.0810455	10	10	P1P2	0.22891	0.0217716	10	10	P1P2	0.519052	-0.0205248	10	10
TMEM194A	6.06379e-05	-0.222594	P1P2	0.100914	-0.118959	10	10	P1P2	0.00945471	-0.0768938	10	10	P1P2	0.0247174	-0.0979264	10	10	P1P2	0.00133555	-0.298163	10	10	P1P2	0.00014591	-0.165914	10	10	P1P2	10	10	P1P2	8.11482e-05	-0.244867	10	10	P1P2	3.81769e-05	-0.20291	10	10	P1P2	3.82342e-05	-0.220342	10	10
SCARB1	6.15578e-05	-0.25026	P1P2	0.501015	-0.0113113	10	10	P1P2	0.317664	-0.00553961	10	10	P1P2	0.271124	-0.0148597	10	10	P1P2	8.45818e-05	-0.316372	10	10	P1P2	0.000525007	-0.225194	10	10	P1P2	10	10	P1P2	0.000324094	-0.151059	10	10	P1P2	0.00357463	-0.109541	10	10	P1P2	0.000679087	-0.120292	10	10
DGAT2	6.56987e-05	-0.170626	P1P2	0.21311	0.0780782	10	10	P1P2	0.669442	-0.0153202	10	10	P1P2	0.540037	0.0517241	10	10	P1P2	0.000372088	-0.278815	10	10	P1P2	0.0330535	-0.113364	10	10	P1P2	10	10	P1P2	0.113765	-0.126389	10	10	P1P2	0.0805394	-0.101312	10	10	P1P2	0.0908638	-0.113564	10	10
COL4A3BP	6.82062e-05	-0.303976	P1P2	0.904892	-0.0184568	10	10	P1P2	0.933547	0.0180018	10	10	P1P2	0.845718	-0.0168577	10	10	P1P2	0.000582579	-0.419506	10	10	P1P2	6.93463e-05	-0.213691	10	10	P1P2	10	10	P1P2	0.0092782	-0.286716	10	10	P1P2	0.0185451	-0.171331	10	10	P1P2	0.0117637	-0.229023	10	10
DNM1L	7.03647e-05	0.246151	P1P2	0.58221	0.011308	10	10	P1P2	0.00386127	0.108373	10	10	P1P2	0.0688608	0.0781698	10	10	P1P2	2.95896e-05	0.30672	10	10	P1P2	0.0287162	0.235427	10	10	P1P2	10	10	P1P2	0.000122797	0.17929	10	10	P1P2	4.97105e-05	0.230271	10	10	P1P2	4.57451e-05	0.204781	10	10
FADS3	7.54365e-05	-0.230051	P1P2	0.90653	-0.00523315	10	10	P1P2	0.57618	-0.0219058	10	10	P1P2	0.805621	-0.0131531	10	10	P1P2	0.000306876	-0.260038	10	10	P1P2	0.000562421	-0.209002	10	10	P1P2	10	10	P1P2	0.00926226	-0.192695	10	10	P1P2	0.00677081	-0.196141	10	10	P1P2	0.00718262	-0.194418	10	10
RAB18	7.57653e-05	-0.334177	P1P2	0.5961	0.0760573	9	9	P1P2	0.370363	0.10197	9	9	P1P2	0.451822	0.0890138	9	9	P1P2	0.000188764	-0.389554	9	9	P1P2	0.00112733	-0.28572	9	9	P1P2	9	9	P1P2	0.0116604	-0.0872491	9	9	P1P2	0.0456393	-0.0841129	8	8	P1P2	0.00481851	-0.155165	8	8
C1orf61	7.60943e-05	-0.22855	P2	0.732195	0.00896496	10	10	P1	0.309753	0.050239	10	10	P2	0.492431	-0.0201486	10	10	P2	0.000384862	-0.267531	10	10	P2	0.00120904	-0.221653	10	10	P2	10	10	P2	0.00744617	-0.158808	10	10	P2	0.115284	-0.192327	10	10	P2	0.0230846	-0.170028	10	10
NDUFS2	7.73661e-05	-0.153885	P1P2	0.21879	0.0354189	9	9	P1P2	0.383423	0.0609703	9	9	P1P2	0.28744	0.0481946	9	9	P1P2	0.00117392	-0.177838	9	9	P1P2	0.000170656	-0.141851	9	9	P1P2	9	9	P1P2	0.385624	-0.00910934	9	9	P1P2	0.287087	-0.0356773	9	9	P1P2	0.322234	-0.053467	9	9
BUB1B	7.79746e-05	-0.15814	P1P2	0.00690345	0.10644	9	9	P1P2	0.108818	0.0840111	9	9	P1P2	0.022631	0.0949339	9	9	P1P2	0.000489271	-0.196554	9	9	P1P2	0.00343512	-0.149941	9	9	P1P2	9	9	P1P2	0.752695	-0.0172996	9	9	P1P2	0.868539	-0.0389159	9	9	P1P2	0.750428	-0.0281077	9	9
INPPL1	7.91708e-05	-0.168629	P1P2	0.0682159	-0.013017	10	10	P1P2	0.174434	-0.0129607	10	10	P1P2	0.093604	0.0305438	10	10	P1P2	0.000157861	-0.258271	10	10	P1P2	0.0162819	-0.108046	10	10	P1P2	10	10	P1P2	0.24557	-0.141933	10	10	P1P2	0.868136	0.014024	10	10	P1P2	0.598791	-0.124345	10	10
ATP6V1B2	8.02553e-05	-0.189517	P1P2	0.000211348	0.164905	10	10	P1P2	0.000465486	0.164806	10	10	P1P2	0.000154069	0.164856	10	10	P1P2	0.000372298	-0.249082	10	10	P1P2	0.00329587	-0.147651	10	10	P1P2	10	10	P1P2	0.11814	0.12291	10	10	P1P2	0.00529918	0.205558	10	10	P1P2	0.024804	0.187525	10	10
SMIM10	8.64202e-05	-0.112763	P1P2	0.0145407	0.0845055	9	9	P1P2	0.010767	0.0851974	9	9	P1P2	0.0114423	0.0786817	9	9	P1P2	0.000988427	-0.170129	9	9	P1P2	0.00153788	-0.0983298	9	9	P1P2	9	9	P1P2	0.540642	0.00854964	9	9	P1P2	0.167838	0.0369354	9	9	P1P2	0.290028	-0.0257381	9	9
PEX7	8.87933e-05	-0.244944	P1P2	0.94219	-0.031502	10	10	P1P2	0.649002	-0.0110174	10	10	P1P2	0.820546	-0.0174698	10	10	P1P2	0.000447584	-0.323366	10	10	P1P2	0.000281649	-0.185652	10	10	P1P2	10	10	P1P2	0.000273845	-0.160093	10	10	P1P2	0.0026387	-0.165448	10	10	P1P2	0.000435239	-0.154821	10	10
SEC23IP	9.10022e-05	-0.252506	P1P2	0.128235	-0.108994	10	10	P1P2	0.000461904	-0.110722	10	10	P1P2	0.00726637	-0.109858	10	10	P1P2	4.40893e-06	-0.388919	10	10	P1P2	0.0308308	-0.0418667	10	10	P1P2	10	10	P1P2	1.06369e-06	-0.241427	10	10	P1P2	2.07381e-06	-0.193673	10	10	P1P2	8.54619e-07	-0.212557	10	10
ARID2	9.37214e-05	0.196823	P1P2	0.00230174	-0.0847784	10	10	P1P2	0.0203482	-0.055779	10	10	P1P2	0.00314295	-0.0688628	10	10	P1P2	0.000353668	0.283268	10	10	P1P2	0.000650405	0.126557	10	10	P1P2	10	10	P1P2	0.86646	0.0524739	10	10	P1P2	0.940668	0.0314298	10	10	P1P2	0.881728	0.0419519	10	10
VPS13C	0.000101849	0.188898	P1P2	0.429174	-0.063375	10	10	P1P2	0.262461	-0.0166041	10	10	P1P2	0.340541	-0.0523759	10	10	P1P2	0.00682516	0.219193	10	10	P1P2	4.52507e-05	0.158604	10	10	P1P2	10	10	P1P2	0.0539501	0.0775663	10	10	P1P2	0.00987401	0.0794797	10	10	P1P2	0.01805	0.0760607	10	10
OPA1	0.000106935	-0.201126	P1P2	0.58515	0.00411932	10	10	P1P2	0.374728	0.012742	10	10	P1P2	0.467412	0.020812	10	10	P1P2	0.00317533	-0.220924	10	10	P1P2	4.19345e-05	-0.190239	10	10	P1P2	10	10	P1P2	0.0574561	-0.123679	10	10	P1P2	0.00319151	-0.0901653	10	10	P1P2	0.010994	-0.103056	10	10
MED21	0.000107066	-0.234335	P1P2	0.00223917	0.187029	10	10	P1P2	0.0024029	0.139346	10	10	P1P2	0.00134668	0.163188	10	10	P1P2	0.000147859	-0.28039	10	10	P1P2	0.00152403	-0.188279	10	10	P1P2	10	10	P1P2	0.203791	0.146513	10	10	P1P2	0.243074	0.101374	9	9	P1P2	0.307923	0.111712	9	9
NPAT	0.000109568	-0.188246	P1P2	0.000113121	0.151509	10	10	P1P2	0.00151892	0.0577027	10	10	P1P2	0.000238756	0.0599373	10	10	P1P2	2.82903e-05	-0.276235	10	10	P1P2	0.0586319	-0.0712056	10	10	P1P2	10	10	P1P2	0.202744	0.0469302	10	10	P1P2	0.140358	0.0709436	8	8	P1P2	0.218925	0.0401321	8	8
ZNF148	0.000111312	-0.122489	P1P2	0.078146	0.0311757	10	10	P1P2	0.0171813	0.059333	10	10	P1P2	0.0219422	0.0531004	10	10	P1P2	0.00688007	-0.151873	10	10	P1P2	6.22083e-05	-0.118366	10	10	P1P2	10	10	P1P2	0.582618	-0.0422773	10	10	P1P2	0.886453	-0.060774	10	10	P1P2	0.719064	-0.0622498	10	10
RAB14	0.000111989	-0.162088	P1P2	0.597905	-0.02551	10	10	P1P2	0.429268	-0.0117969	10	10	P1P2	0.432628	-0.0126137	10	10	P1P2	0.00427218	-0.215583	10	10	P1P2	0.000139299	-0.136754	10	10	P1P2	10	10	P1P2	0.00750862	-0.165627	10	10	P1P2	0.00188055	-0.121671	10	10	P1P2	0.00234177	-0.14078	10	10
pseudo_5485	0.000112332	0.11035	pseudo_transcript_0	0.129891	-0.030582	9	9	pseudo_transcript_0	0.0885567	-0.0686557	9	9	pseudo_transcript_0	0.0836259	-0.0619362	9	9	pseudo_transcript_0	6.99958e-05	0.195514	10	10	pseudo_transcript_0	0.0191655	0.0991185	9	9	pseudo_transcript_0	9	9	pseudo_transcript_0	0.0864235	0.210495	10	10	pseudo_transcript_0	0.806882	-0.045549	9	9	pseudo_transcript_0	0.643113	-0.0108581	9	9
COG3	0.000112807	-0.198628	P1P2	0.0901716	0.116441	10	10	P1P2	0.0338196	0.0984694	10	10	P1P2	0.0473355	0.106448	10	10	P1P2	0.00067034	-0.314225	10	10	P1P2	0.000742673	-0.170094	10	10	P1P2	10	10	P1P2	0.202536	-0.0399225	10	10	P1P2	0.99941	0.000103253	10	10	P1P2	0.453537	-0.0127287	10	10
COPS7B	0.000114288	0.139142	P1	0.0996463	-0.0787703	9	9	P2	0.678798	-0.011046	7	7	P1	0.343763	-0.0486114	9	9	P1	1.7295e-05	0.237862	9	9	P1	0.376306	0.101315	9	9	P1	9	9	P1	0.0287672	0.0821685	9	9	P1	0.313424	0.0769447	9	9	P1	0.0738207	0.0410386	9	9
LAPTM5	0.000123673	-0.16063	P1P2	0.347787	-0.0144685	10	10	P1P2	0.118932	-0.0256951	10	10	P1P2	0.111508	-0.0140732	10	10	P1P2	0.000381416	-0.20156	10	10	P1P2	0.0230961	-0.173164	10	10	P1P2	10	10	P1P2	0.000562579	-0.130244	10	10	P1P2	0.000230589	-0.119845	10	10	P1P2	0.000192946	-0.125044	10	10
MBTPS2	0.000123971	-0.19923	P1P2	0.103081	-0.0521518	10	10	P1P2	0.0619949	-0.0600401	10	10	P1P2	0.0526225	-0.0506869	10	10	P1P2	0.000459688	-0.291705	10	10	P1P2	0.000261774	-0.116521	10	10	P1P2	10	10	P1P2	5.81674e-05	-0.196412	10	10	P1P2	8.15533e-05	-0.13676	10	10	P1P2	4.0303e-05	-0.162036	10	10
CTAGE5	0.000124121	-0.223265	P1P2	0.28367	0.0556163	10	10	P1P2	0.540205	0.0323478	10	10	P1P2	0.420237	0.0360173	10	10	P1P2	0.00571258	-0.290584	10	10	P1P2	0.000126007	-0.182521	10	10	P1P2	10	10	P1P2	0.573852	-0.116479	10	10	P1P2	0.11766	-0.0974921	10	10	P1P2	0.361089	-0.106986	10	10
MRPS11	0.000126234	-0.171014	P1P2	0.0226456	0.124614	10	10	P1P2	0.000467545	0.145786	10	10	P1P2	0.00176528	0.132635	10	10	P1P2	0.0166857	-0.186259	10	10	P1P2	0.000174395	-0.235989	10	10	P1P2	10	10	P1P2	0.151455	0.0505022	10	10	P1P2	0.0360654	0.142612	10	10	P1P2	0.0523364	0.128812	10	10
SUCLG2	0.000128333	-0.123345	P1P2	0.000566896	0.0875815	9	9	P1P2	0.00426848	0.101489	9	9	P1P2	0.000571235	0.0869877	9	9	P1P2	0.000801026	-0.217995	9	9	P1P2	0.137534	-0.144529	9	9	P1P2	9	9	P1P2	0.450007	0.0259551	9	9	P1P2	0.0409486	0.125042	9	9	P1P2	0.159584	0.104125	9	9
ATP8B2	0.000130563	0.112613	P1	0.390428	-0.0523391	10	10	P2	0.0285342	0.0419511	10	10	P2	0.232248	0.039893	10	10	P1	0.000254684	0.193132	10	10	P1	0.102172	0.110337	10	10	P1	10	10	P1	0.0419431	0.103497	10	10	P2	0.0462395	0.176007	10	10	P1	0.055892	0.0875544	10	10
TRAPPC8	0.000134708	-0.139521	P1P2	0.0606338	-0.0611187	10	10	P1P2	0.300461	-0.026641	10	10	P1P2	0.132772	-0.0340185	10	10	P1P2	0.00302947	-0.081242	10	10	P1P2	0.00217468	-0.168559	10	10	P1P2	10	10	P1P2	0.00278336	-0.181575	10	10	P1P2	0.00410547	-0.169046	10	10	P1P2	0.00360554	-0.175311	10	10
CSDE1	0.000136171	-0.192009	P1P2	0.000370207	-0.0770072	10	10	P1P2	0.00213943	-0.0522231	10	10	P1P2	0.000357986	-0.0644746	10	10	P1P2	0.00385029	-0.239205	10	10	P1P2	5.04084e-05	-0.160307	10	10	P1P2	10	10	P1P2	1.83623e-05	-0.223685	10	10	P1P2	3.96769e-06	-0.190605	10	10	P1P2	5.25609e-06	-0.203583	10	10
ZFP36L2	0.000138311	-0.144522	P1P2	0.241988	0.0491137	10	10	P1P2	0.609226	0.012686	10	10	P1P2	0.348699	0.018428	10	10	P1P2	0.00039582	-0.196522	10	10	P1P2	0.015331	-0.105968	10	10	P1P2	10	10	P1P2	0.052534	-0.111952	10	10	P1P2	0.249029	-0.0853763	10	10	P1P2	0.109056	-0.0935994	10	10
TRAPPC13	0.000138643	-0.17038	P1P2	0.106431	-0.0443413	10	10	P1P2	0.11956	-0.0503936	10	10	P1P2	0.0855056	-0.0448058	10	10	P1P2	0.00126976	-0.208862	10	10	P1P2	0.00228863	-0.163673	10	10	P1P2	10	10	P1P2	0.000245261	-0.15581	10	10	P1P2	0.000891378	-0.157557	10	10	P1P2	0.000193856	-0.155871	10	10
ARID4B	0.000141327	-0.235337	P1P2	0.0848622	0.0530758	10	10	P1P2	0.00364314	0.0937327	10	10	P1P2	0.0264761	0.0972029	10	10	P1P2	0.00323204	-0.299522	10	10	P1P2	0.000168151	-0.192234	10	10	P1P2	10	10	P1P2	0.190936	-0.108413	10	10	P1P2	0.827687	0.0352932	10	10	P1P2	0.536504	-0.022461	10	10
RCL1	0.000145821	-0.188506	P1P2	0.9959	0.0071497	9	9	P1P2	0.0133067	0.138735	10	10	P1P2	0.177463	0.0338843	9	9	P1P2	0.0629828	-0.22799	9	9	P1P2	2.44263e-05	-0.246988	10	10	P1P2	9	9	P1P2	0.206424	-0.162573	9	9	P1P2	0.481322	-0.0825198	9	9	P1P2	0.77954	-0.106637	9	9
DOCK2	0.000147897	-0.126124	P1P2	0.0718224	0.0605475	10	10	P1P2	0.118793	0.0612489	10	10	P1P2	0.0731162	0.0583704	10	10	P1P2	0.00336584	-0.177972	10	10	P1P2	0.000605911	-0.112571	10	10	P1P2	10	10	P1P2	0.556611	-0.0410826	10	10	P1P2	0.637641	-0.0365163	10	10	P1P2	0.613921	-0.0387994	10	10
MED18	0.000148961	-0.165565	P1P2	0.365351	0.0434621	10	10	P1P2	0.0245137	0.0283431	10	10	P1P2	0.0858291	0.0193285	10	10	P1P2	0.00711002	-0.163377	10	10	P1P2	4.70898e-05	-0.182361	10	10	P1P2	10	10	P1P2	0.162598	-0.0841507	10	10	P1P2	0.284422	-0.0520598	10	10	P1P2	0.176735	-0.0787949	10	10
MED23	0.000149905	-0.1274	P1P2	0.72492	-0.0646735	9	9	P1P2	0.0620844	0.0413959	9	9	P1P2	0.0938815	-0.0197543	9	9	P1P2	0.0269836	-0.14926	8	8	P1P2	0.000896305	-0.161193	9	9	P1P2	8	8	P1P2	0.1105	-0.103792	9	9	P1P2	0.953351	0.013522	9	9	P1P2	0.582223	-0.104169	9	9
TIMELESS	0.000153155	-0.17934	P1P2	2.25097e-05	0.171169	9	9	P1P2	3.72968e-06	0.150785	10	10	P1P2	1.25502e-05	0.155809	9	9	P1P2	0.00185755	-0.231757	9	9	P1P2	0.000512778	-0.199511	10	10	P1P2	9	9	P1P2	0.00168229	0.183304	9	9	P1P2	0.000927328	0.199678	9	9	P1P2	0.000589784	0.191491	9	9
MEN1	0.000153836	-0.155972	P1P2	0.000144255	0.156291	10	10	P1P2	1.33233e-05	0.161153	10	10	P1P2	1.32707e-05	0.153373	10	10	P1P2	0.0202669	-0.13042	10	10	P1P2	2.52526e-05	-0.154051	10	10	P1P2	10	10	P1P2	0.00307003	0.160253	10	10	P1P2	0.00172136	0.176102	10	10	P1P2	0.00177834	0.168177	10	10
FAF2	0.000154387	-0.183566	P1P2	0.292382	0.0129425	10	10	P1P2	0.740288	0.0312115	10	10	P1P2	0.719276	0.0190686	10	10	P1P2	0.000328002	-0.262208	10	10	P1P2	0.00604533	-0.150618	10	10	P1P2	10	10	P1P2	0.00361327	-0.107239	10	10	P1P2	0.0222693	-0.0981663	10	10	P1P2	0.00733726	-0.0970658	10	10
RANBP1	0.000154571	0.123039	P1P2	0.256735	-0.0245617	10	10	P1P2	0.550564	0.0600257	10	10	P1P2	0.344605	0.0164886	10	10	P1P2	0.0157028	0.186592	10	10	P1P2	0.00110436	0.136194	10	10	P1P2	10	10	P1P2	0.0092146	0.124901	10	10	P1P2	0.0053283	0.144094	10	10	P1P2	0.00283924	0.117815	10	10
MRPL22	0.000155679	-0.169478	P1P2	0.0145655	0.122671	10	10	P1P2	0.000168608	0.152815	10	10	P1P2	0.000309232	0.128394	10	10	P1P2	0.00769163	-0.164677	10	10	P1P2	0.000388136	-0.196994	10	10	P1P2	10	10	P1P2	0.178878	0.0275689	10	10	P1P2	0.0018881	0.0465582	10	10	P1P2	0.0123615	0.0311205	10	10
PTPLB	0.000156795	0.570263	P1P2	0.512833	-0.0130185	10	10	P1P2	0.685152	0.00969591	10	10	P1P2	0.890428	-0.0130007	10	10	P1P2	0.000100773	0.683074	10	10	P1P2	0.000217939	0.460782	10	10	P1P2	10	10	P1P2	9.02769e-05	0.353953	10	10	P1P2	0.000139875	0.304365	10	10	P1P2	9.05236e-05	0.329159	10	10
EPC1	0.000157543	0.138969	P1P2	0.490085	-0.0226702	10	10	P1P2	0.621741	0.0262695	10	10	P1P2	0.475428	-0.00735598	10	10	P1P2	0.000494567	0.162411	10	10	P1P2	0.00787006	0.138448	10	10	P1P2	10	10	P1P2	0.0483031	0.0567123	10	10	P1P2	0.0472035	0.0922825	10	10	P1P2	0.0352907	0.0516453	10	10
TRMT10C	0.000167382	-0.166904	P1P2	0.00197057	0.10838	10	10	P1P2	0.0184417	0.127817	10	10	P1P2	0.00320989	0.106878	10	10	P1P2	0.00432223	-0.262905	10	10	P1P2	0.00372641	-0.13159	10	10	P1P2	10	10	P1P2	0.948884	0.0658945	10	10	P1P2	0.264036	0.0719484	10	10	P1P2	0.535722	0.0702815	10	10
AP2M1	0.000172501	-0.255311	P2	0.119789	-0.057332	10	10	P2	0.095706	-0.133049	10	10	P2	0.0610825	-0.0901192	10	10	P1	0.0096464	-0.334566	9	9	P1	0.00267769	-0.246362	9	9	P1	9	9	P2	0.0125356	-0.184042	10	10	P2	0.0553139	-0.143286	10	10	P2	0.0215033	-0.163664	10	10
RCC1	0.000172617	-0.197203	P2	0.00410294	0.101016	10	10	P2	0.0389917	0.0441684	10	10	P2	0.0116524	0.0561112	10	10	P2	0.000276371	-0.295904	10	10	P2	0.0467702	-0.159712	10	10	P2	10	10	P2	0.332993	-0.0213567	9	9	P1	0.123176	0.0808363	9	9	P1	0.269442	0.0330742	9	9
pseudo_5774	0.000174993	-0.188423	pseudo_transcript_0	0.200202	0.120274	9	9	pseudo_transcript_0	0.425791	0.0247647	9	9	pseudo_transcript_0	0.331736	0.0971298	9	9	pseudo_transcript_0	0.00800072	-0.306527	9	9	pseudo_transcript_0	0.0185449	-0.163956	9	9	pseudo_transcript_0	9	9	pseudo_transcript_0	0.4266	0.0270514	9	9	pseudo_transcript_0	0.478219	-0.0537963	9	9	pseudo_transcript_0	0.407833	0.032804	9	9
CLINT1	0.000175085	0.149311	P1P2	0.407602	-0.014473	10	10	P1P2	0.118238	0.0578414	10	10	P1P2	0.143302	0.0190389	10	10	P1P2	0.00364869	0.221755	10	10	P1P2	0.0106769	0.117922	10	10	P1P2	10	10	P1P2	0.000693825	0.135495	10	10	P1P2	0.000614153	0.11751	10	10	P1P2	0.000379087	0.118854	10	10
SOAT1	0.000181187	0.198792	P1P2	0.0628773	-0.0444922	10	10	P1P2	0.0275878	-0.0451141	10	10	P1P2	0.0228474	-0.0413963	10	10	P1P2	0.00041165	0.242481	10	10	P1P2	0.000165596	0.156235	10	10	P1P2	10	10	P1P2	0.0114685	0.0879843	10	10	P1P2	0.134921	0.0281768	10	10	P1P2	0.0302793	0.0756541	10	10
FAM96B	0.000188595	-0.167443	P1P2	0.161251	0.0327123	10	10	P1P2	0.26668	0.0263393	10	10	P1P2	0.200296	0.0323222	10	10	P1P2	0.00018649	-0.203367	10	10	P1P2	0.0475234	-0.135271	10	10	P1P2	10	10	P1P2	0.437961	-0.111743	10	10	P1P2	0.954569	-0.0621564	10	10	P1P2	0.663086	-0.0866001	10	10
pseudo_768	0.000198839	-0.136932	pseudo_transcript_0	0.033733	0.0297314	10	10	pseudo_transcript_0	0.69697	0.0209854	10	10	pseudo_transcript_0	0.171864	0.0317425	10	10	pseudo_transcript_0	0.000617927	-0.211575	10	10	pseudo_transcript_0	0.00977437	-0.0863859	10	10	pseudo_transcript_0	10	10	pseudo_transcript_0	0.129468	-0.0835998	10	10	pseudo_transcript_0	0.197143	-0.0666008	10	10	pseudo_transcript_0	0.132592	-0.0697269	10	10
HNRNPM	0.000204035	0.164663	P2	0.684952	-0.00922737	10	10	P2	0.82072	0.0166264	10	10	P1	0.864993	-0.0311005	10	10	P1	0.000926542	0.215506	10	10	P1	0.000873364	0.138025	10	10	P1	10	10	P1	0.00915534	0.117302	10	10	P1	0.00892703	0.103394	10	10	P1	0.00623556	0.107622	10	10
VPS16	0.000206681	0.138274	P1P2	0.00816784	-0.0751957	10	10	P1P2	0.247667	-0.0441121	10	10	P1P2	0.0280445	-0.0565289	10	10	P1P2	0.000248151	0.238656	10	10	P1P2	0.0592634	0.0625961	10	10	P1P2	10	10	P1P2	0.412972	0.0256034	10	10	P1P2	0.995041	-0.0324269	10	10	P1P2	0.671503	-0.0143746	10	10
AGPAT4	0.000209332	-0.162661	P1P2	0.863388	0.0331764	10	10	P1P2	0.591124	-0.0120393	10	10	P1P2	0.783935	-0.00120087	10	10	P1P2	0.000575523	-0.21235	9	9	P1P2	0.0540344	-0.150128	10	10	P1P2	9	9	P1P2	0.0222399	-0.0586486	10	10	P1P2	0.0202969	-0.0260099	10	10	P1P2	0.016453	-0.0396793	10	10
FAM126A	0.000209358	-0.269464	P1P2	0.955126	-0.0478936	10	10	P1P2	0.697188	-0.0322901	10	10	P1P2	0.791678	-0.0521199	10	10	P1P2	0.00180995	-0.437132	10	10	P1P2	0.00894428	-0.170074	10	10	P1P2	10	10	P1P2	0.00753175	-0.291388	10	10	P1P2	0.17487	-0.194307	9	9	P1P2	0.052948	-0.242848	9	9
TRA2B	0.000212814	-0.231219	P1P2	0.0748574	0.0588262	10	10	P1P2	0.0180797	0.0672606	10	10	P1P2	0.0255837	0.058427	10	10	P1P2	0.00121766	-0.346411	10	10	P1P2	0.000313063	-0.145622	10	10	P1P2	10	10	P1P2	0.0345941	-0.137512	10	10	P1P2	0.794644	0.015901	10	10	P1P2	0.128144	-0.0785239	10	10
TMEM115	0.000218862	-0.154863	P1P2	0.33224	-0.0172799	10	10	P1P2	0.299775	-0.0207593	10	10	P1P2	0.235153	-0.0142952	10	10	P1P2	0.00194916	-0.216943	10	10	P1P2	0.00139931	-0.133711	10	10	P1P2	10	10	P1P2	0.00177116	-0.15248	10	10	P1P2	0.0069696	-0.1594	10	10	P1P2	0.00248898	-0.15594	10	10
IER3IP1	0.000220986	-0.188984	P1P2	0.00283864	0.0999931	9	9	P1P2	0.00140323	0.10543	10	10	P1P2	0.00105707	0.100768	9	9	P1P2	0.00745634	-0.170874	9	9	P1P2	1.76012e-05	-0.290532	10	10	P1P2	9	9	P1P2	0.266817	0.127259	9	9	P1P2	0.947264	-0.0330451	9	9	P1P2	0.576658	0.0431797	9	9
LRIF1	0.000222724	-0.231249	P1P2	0.100272	0.0353609	10	10	P1P2	0.098731	0.0750048	10	10	P1P2	0.076447	0.0420922	10	10	P1P2	0.0051678	-0.343294	10	10	P1P2	0.000100522	-0.169023	10	10	P1P2	10	10	P1P2	0.0928257	-0.143235	10	10	P1P2	0.225324	-0.0282076	10	10	P1P2	0.12483	-0.107568	10	10
PRR23C	0.000223504	0.111716	ENST00000413199.1,ENST00000502927.2	0.568911	-0.0185275	10	10	ENST00000413199.1,ENST00000502927.2	0.405374	-0.0524528	10	10	ENST00000413199.1,ENST00000502927.2	0.470136	-0.0504317	10	10	ENST00000413199.1,ENST00000502927.2	0.0172733	0.135264	10	10	ENST00000413199.1,ENST00000502927.2	0.000431214	0.121864	10	10	ENST00000413199.1,ENST00000502927.2	10	10	ENST00000413199.1,ENST00000502927.2	0.220968	0.0358935	10	10	ENST00000413199.1,ENST00000502927.2	0.137646	0.0980241	10	10	ENST00000413199.1,ENST00000502927.2	0.154488	0.0888204	10	10
COG2	0.000227972	-0.158967	P1P2	0.132362	0.0474211	10	10	P1P2	0.328319	0.094876	10	10	P1P2	0.20186	0.0511175	10	10	P1P2	0.000857971	-0.228719	10	10	P1P2	0.0038238	-0.115713	10	10	P1P2	10	10	P1P2	0.21377	-0.0585885	10	10	P1P2	0.987604	0.0417557	10	10	P1P2	0.502275	0.0166881	10	10
POLA1	0.000237438	-0.210192	P1P2	0.0259421	0.151564	10	10	P1P2	0.121529	0.130258	10	10	P1P2	0.0574944	0.140911	10	10	P1P2	0.00270952	-0.208613	10	10	P1P2	0.0253371	-0.278312	10	10	P1P2	10	10	P1P2	0.833199	0.189637	10	10	P1P2	0.714153	0.0520679	9	9	P1P2	0.885604	0.0672035	9	9
ACSL3	0.000245558	-0.216223	P1P2	0.680941	-0.0206693	10	10	P1P2	0.741954	-0.0308876	10	10	P1P2	0.768967	-0.0257785	10	10	P1P2	0.000775234	-0.291042	10	10	P1P2	0.000979509	-0.176793	10	10	P1P2	10	10	P1P2	0.00409896	-0.193524	10	10	P1P2	0.0360785	-0.156811	10	10	P1P2	0.0123719	-0.174724	10	10
NPHP4	0.000276874	0.116566	P1P2	0.419752	-0.0461712	10	10	P1P2	0.426269	-0.00984456	10	10	P1P2	0.390186	-0.0280079	10	10	P1P2	0.00303822	0.141331	10	10	P1P2	0.0116822	0.122465	10	10	P1P2	10	10	P1P2	0.508246	0.0357793	10	10	P1P2	0.446818	0.122968	10	10	P1P2	0.479868	0.0561911	10	10
MRPS18A	0.000281042	-0.214911	P1P2	0.00324326	0.0798504	10	10	P1P2	0.00938616	0.0903882	10	10	P1P2	0.00405959	0.0813736	10	10	P1P2	0.00676762	-0.336274	10	10	P1P2	0.000344617	-0.146166	10	10	P1P2	10	10	P1P2	0.824813	-0.0385959	10	10	P1P2	0.379663	0.0238692	10	10	P1P2	0.695462	-0.0252334	10	10
API5	0.000292221	-0.160093	P1P2	0.00237752	0.134529	10	10	P1P2	0.000118606	0.12162	10	10	P1P2	0.000303985	0.125728	10	10	P1P2	0.0146627	-0.187215	10	10	P1P2	8.92766e-05	-0.161751	10	10	P1P2	10	10	P1P2	0.153865	0.159788	10	10	P1P2	0.0653279	0.134186	10	10	P1P2	0.0741328	0.132135	10	10
FUNDC1	0.000294574	-0.135191	P1P2	0.360676	-0.0253082	10	10	P1P2	0.371808	-0.0276024	10	10	P1P2	0.313244	-0.0264553	10	10	P1P2	0.0016035	-0.169598	10	10	P1P2	0.00268999	-0.124563	10	10	P1P2	10	10	P1P2	0.00793825	-0.169097	10	10	P1P2	0.00758778	-0.0705438	10	10	P1P2	0.00686369	-0.0778677	10	10
FCER1A	0.000297101	-0.134072	P1P2	0.58878	0.0693601	9	9	P1P2	0.57232	0.0389529	9	9	P1P2	0.519903	0.0383775	9	9	P1P2	0.00934847	-0.0170153	10	10	P1P2	0.0398548	-0.0849385	9	9	P1P2	9	9	P1P2	0.233443	0.164851	10	10	P1P2	0.736502	-0.00776585	9	9	P1P2	0.194414	-0.0253422	9	9
pseudo_6291	0.000297966	-0.0941684	pseudo_transcript_1	0.0876213	0.0244092	10	10	pseudo_transcript_0	0.4334	-0.0200893	10	10	pseudo_transcript_1	0.259195	0.00972512	10	10	pseudo_transcript_0	0.00300191	-0.165706	10	10	pseudo_transcript_0	0.0105156	-0.0762593	10	10	pseudo_transcript_0	10	10	pseudo_transcript_0	0.0400633	-0.140411	10	10	pseudo_transcript_0	0.0326799	-0.0982783	10	10	pseudo_transcript_0	0.030031	-0.118042	10	10
ARID1A	0.000301739	-0.188099	P1P2	0.100119	-0.097081	10	10	P1P2	0.366321	-0.0699848	10	10	P1P2	0.180086	-0.0835329	10	10	P1P2	0.00792136	-0.27433	10	10	P1P2	0.000631367	-0.164371	10	10	P1P2	10	10	P1P2	0.00117056	-0.2464	10	10	P1P2	0.00329067	-0.201845	10	10	P1P2	0.00127053	-0.214789	10	10
ATP5C1	0.000310482	-0.155924	P1P2	0.0012192	0.0839764	10	10	P1P2	0.0747623	0.0700952	10	10	P1P2	0.00376902	0.0806415	10	10	P1P2	0.00350301	-0.181148	10	10	P1P2	0.00201947	-0.165003	10	10	P1P2	10	10	P1P2	0.351714	0.0605039	10	10	P1P2	0.889375	-0.00157662	10	10	P1P2	0.604781	0.0403408	10	10
pseudo_2640	0.000315122	0.160415	pseudo_transcript_0	0.532429	-0.0288326	10	10	pseudo_transcript_0	0.926067	-0.0240292	10	10	pseudo_transcript_0	0.691358	-0.0264309	10	10	pseudo_transcript_0	0.000369581	0.254293	10	10	pseudo_transcript_0	0.0809692	0.053739	10	10	pseudo_transcript_0	10	10	pseudo_transcript_0	0.030211	0.163863	10	10	pseudo_transcript_0	0.412937	0.0477331	10	10	pseudo_transcript_0	0.128815	0.0719779	10	10
IKZF3	0.00032682	0.208363	P1P2	0.00026684	0.0778689	10	10	P1P2	0.00207297	0.0618902	10	10	P1P2	0.000267672	0.0674115	10	10	P1P2	0.000276847	0.280539	10	10	P1P2	0.00301911	0.173153	10	10	P1P2	10	10	P1P2	9.35116e-07	0.241119	10	10	P1P2	4.45801e-06	0.182889	10	10	P1P2	9.24631e-07	0.212004	10	10
UBA6	0.00033131	-0.152048	P1P2	0.868034	-0.0189871	10	10	P1P2	0.73585	-0.000888841	10	10	P1P2	0.835767	-0.0173678	10	10	P1P2	0.00285367	-0.208301	10	10	P1P2	0.00484319	-0.126353	10	10	P1P2	10	10	P1P2	0.0161451	-0.151066	10	10	P1P2	0.0397027	-0.106879	10	10	P1P2	0.0199225	-0.128973	10	10
CHMP1A	0.000331857	-0.177139	P1P2	0.247319	-0.0210491	10	10	P1P2	0.636758	-0.0916768	9	9	P1P2	0.810509	-0.036656	9	9	P1P2	7.51575e-06	-0.347748	10	10	P1P2	0.0779386	-0.123624	9	9	P1P2	9	9	P1P2	0.0323758	-0.209398	9	9	P1P2	0.239566	-0.186566	9	9	P1P2	0.100465	-0.197982	9	9
SUPT5H	0.000347881	-0.261378	P1P2	0.00390246	0.12392	10	10	P1P2	0.000310018	0.132792	10	10	P1P2	0.000355166	0.124239	10	10	P1P2	0.0311199	-0.395736	10	10	P1P2	0.00031933	-0.180804	10	10	P1P2	10	10	P1P2	0.839083	-0.0168626	9	9	P1P2	0.100365	0.106376	8	8	P1P2	0.307552	0.0881518	8	8
PTGES	0.000351844	0.129525	P1P2	0.331431	-0.0248105	10	10	P1P2	0.580705	0.0127633	10	10	P1P2	0.804933	-0.0192321	10	10	P1P2	0.000605598	0.20779	10	10	P1P2	0.077447	0.0985666	10	10	P1P2	10	10	P1P2	0.0299314	0.0393335	10	10	P1P2	0.0808219	0.0879783	10	10	P1P2	0.0405554	0.0878421	10	10
TUBA4A	0.00035824	0.126318	P1P2	0.346666	-0.0218617	9	9	P1P2	0.616142	0.0149462	10	10	P1P2	0.365328	0.0230782	9	9	P1P2	0.00136578	0.18655	9	9	P1P2	0.0236623	0.141489	10	10	P1P2	9	9	P1P2	0.24178	0.119789	9	9	P1P2	0.327	0.136773	10	10	P1P2	0.239982	0.127209	9	9
pseudo_2581	0.000361937	-0.101168	pseudo_transcript_1	0.147537	0.0643341	10	10	pseudo_transcript_1	0.779138	-0.0130598	10	10	pseudo_transcript_1	0.269452	0.0190655	10	10	pseudo_transcript_1	0.0010945	-0.155438	10	10	pseudo_transcript_1	0.0160475	-0.0867287	10	10	pseudo_transcript_1	10	10	pseudo_transcript_1	0.46021	-0.0458169	10	10	pseudo_transcript_1	0.265494	-0.0922061	10	10	pseudo_transcript_1	0.363903	-0.094172	10	10
FOXRED1	0.00038467	-0.145172	P1P2	0.849245	0.024846	10	10	P1P2	0.93495	0.00747934	10	10	P1P2	0.991617	0.0161627	10	10	P1P2	0.00171766	-0.170763	10	10	P1P2	0.00255039	-0.131311	10	10	P1P2	10	10	P1P2	0.0160153	-0.0778184	10	10	P1P2	0.0141223	-0.0912219	10	10	P1P2	0.00993186	-0.0776333	10	10
TBC1D20	0.000389023	-0.136347	P1P2	0.857586	-0.0143925	10	10	P1P2	0.712806	-0.0141499	10	10	P1P2	0.954569	-0.0124278	10	10	P1P2	0.00212852	-0.212717	10	10	P1P2	0.0157842	-0.106391	10	10	P1P2	10	10	P1P2	0.0175927	-0.126231	10	10	P1P2	0.0569909	-0.105103	10	10	P1P2	0.0231923	-0.115667	10	10
ATP6V1C1	0.00039398	-0.122733	P1P2	0.0222151	0.0305424	9	9	P1P2	0.00100549	0.110438	10	10	P1P2	0.00645787	0.0667379	9	9	P1P2	0.0122083	-0.160342	9	9	P1P2	0.000344617	-0.167557	10	10	P1P2	9	9	P1P2	0.683275	-0.0247575	9	9	P1P2	0.437878	0.0066499	9	9	P1P2	0.5067	0.00350411	9	9
SH3BGR	0.00042412	0.07544	P1	0.59381	0.0382731	10	10	P1	0.05722	0.0503927	10	10	P1	0.298979	0.0515845	10	10	P1	0.00105958	0.169579	10	10	P1	0.134139	0.0236916	10	10	P1	10	10	P1	0.0209878	0.181686	10	10	P1	0.0129259	0.156788	10	10	P1	0.0125913	0.169237	10	10
CDCA3	0.000425545	-0.180074	P1P2	0.388801	-0.0155778	10	10	P1P2	0.888311	-0.0267085	10	10	P1P2	0.661493	-0.0214896	10	10	P1P2	0.00104142	-0.263635	10	10	P1P2	0.0020517	-0.119316	10	10	P1P2	10	10	P1P2	0.111097	-0.104058	10	10	P1P2	0.123932	-0.16029	10	10	P1P2	0.12483	-0.175496	10	10
WDR73	0.000426975	-0.260165	P1P2	0.0314867	0.0370406	10	10	P1P2	0.128251	0.108588	10	10	P1P2	0.0504931	0.0842083	10	10	P1P2	0.000582261	-0.251436	10	10	P1P2	0.0394781	-0.305983	10	10	P1P2	10	10	P1P2	0.50391	-0.139177	10	10	P1P2	0.810665	-0.090061	10	10	P1P2	0.820577	-0.0824882	10	10
F11	0.000427453	-0.13138	P1P2	0.0727834	0.148352	10	10	P1P2	0.0448521	0.0995601	10	10	P1P2	0.0318213	0.1141	10	10	P1P2	0.000960925	-0.214324	10	10	P1P2	0.146977	-0.0857865	10	10	P1P2	10	10	P1P2	0.792045	0.0421895	10	10	P1P2	0.534272	0.0115539	9	9	P1P2	0.87327	-0.0116248	9	9
MED8	0.000438156	-0.207735	P1P2	0.185723	0.0253139	10	10	P1P2	0.216336	0.0611059	10	10	P1P2	0.127071	0.0460354	10	10	P1P2	0.00403755	-0.303588	9	9	P1P2	0.00080492	-0.129285	10	10	P1P2	9	9	P1P2	0.0190849	-0.139404	10	10	P1P2	0.303338	-0.0294585	10	10	P1P2	0.0571986	-0.0566129	10	10
TRAPPC5	0.000470683	-0.122986	P1P2	0.667722	0.0173474	9	9	P1P2	0.628152	0.0190875	9	9	P1P2	0.967771	0.016592	9	9	P1P2	0.00291478	-0.194981	9	9	P1P2	0.0257809	-0.101168	9	9	P1P2	9	9	P1P2	0.0367276	-0.102004	9	9	P1P2	0.0696131	-0.0884606	9	9	P1P2	0.0386738	-0.0952323	9	9
ERH	0.000472339	-0.208462	P1P2	0.198077	0.102052	9	9	P1P2	0.0366849	0.0622347	9	9	P1P2	0.101588	0.11508	9	9	P1P2	0.000815589	-0.198719	9	9	P1P2	0.0173856	-0.254476	9	9	P1P2	9	9	P1P2	0.924	-0.0949924	9	9	P1P2	0.783536	0.0180977	9	9	P1P2	0.917052	-0.0744038	9	9
PRPSAP2	0.00047412	-0.135513	P1	4.77935e-05	0.104694	10	10	P1	3.25469e-05	0.102809	10	10	P1	1.66772e-05	0.100784	10	10	P1	0.00191825	-0.174293	10	10	P1	0.00354339	-0.113943	10	10	P1	10	10	P1	0.0125982	0.112945	10	10	P1	0.00417711	0.132645	10	10	P1	0.00516056	0.122795	10	10
ALYREF	0.000475174	0.126506	P1P2	0.790128	-0.0108779	10	10	P1P2	0.0997258	0.0238549	10	10	P1P2	0.265621	0.0146884	10	10	P1P2	0.000511223	0.163832	10	10	P1P2	0.0274526	0.110531	10	10	P1P2	10	10	P1P2	0.00469262	0.103971	10	10	P1P2	0.0040482	0.124303	10	10	P1P2	0.00288081	0.11386	10	10
SRSF1	0.000495619	-0.191235	P1P2	0.000188463	0.101362	10	10	P1P2	0.000907263	0.172427	10	10	P1P2	6.95938e-05	0.12876	10	10	P1P2	0.0188372	-0.105275	10	10	P1P2	0.000198702	-0.201776	10	10	P1P2	10	10	P1P2	0.693737	0.17116	10	10	P1P2	0.182017	0.184512	10	10	P1P2	0.349356	0.169645	10	10
DDHD1	0.000521464	0.189843	P1P2	0.518462	0.0174133	10	10	P1P2	0.481266	0.0442326	10	10	P1P2	0.51528	0.0369074	10	10	P1P2	0.00254459	0.254503	10	10	P1P2	0.00306567	0.188477	10	10	P1P2	10	10	P1P2	0.00491767	0.18161	10	10	P1P2	0.00351078	0.198998	10	10	P1P2	0.00316336	0.184324	10	10
pseudo_7013	0.000529576	-0.0966951	pseudo_transcript_0	0.756217	-0.0311686	10	10	pseudo_transcript_0	0.807025	0.0275375	10	10	pseudo_transcript_0	0.732154	0.0133201	10	10	pseudo_transcript_0	0.00349968	-0.125888	10	10	pseudo_transcript_0	0.015412	-0.103588	10	10	pseudo_transcript_0	10	10	pseudo_transcript_0	0.0966391	-0.0830181	10	10	pseudo_transcript_0	0.324305	-0.0947388	10	10	pseudo_transcript_0	0.139289	-0.0554134	10	10
NDUFB2	0.000536623	-0.199033	P1P2	0.115698	0.14003	10	10	P1P2	0.0703173	0.0863954	10	10	P1P2	0.0712403	0.113213	10	10	P1P2	0.00663013	-0.295504	10	10	P1P2	0.000681981	-0.13491	10	10	P1P2	10	10	P1P2	0.361107	-0.00649089	9	9	P1P2	0.870233	0.0332003	10	10	P1P2	0.388021	-0.0179166	9	9
SEC61A1	0.000537237	-0.200926	P2	0.10522	-0.0686076	10	10	P2	0.046866	-0.092985	10	10	P2	0.0530209	-0.0794075	10	10	P1	0.0990939	-0.251664	8	8	P1	2.48119e-05	-0.232577	10	10	P1	8	8	P1	0.00632505	-0.0545102	10	10	P2	0.18504	-0.0973355	10	10	P1	0.0310718	-0.065519	9	9
ACBD3	0.000554623	-0.184985	P1P2	0.774588	-0.0249879	10	10	P1P2	0.574375	-0.031592	10	10	P1P2	0.935959	-0.030556	10	10	P1P2	0.000787785	-0.222104	10	10	P1P2	0.00846672	-0.160218	10	10	P1P2	10	10	P1P2	0.0167003	-0.163223	10	10	P1P2	0.0389541	-0.168629	10	10	P1P2	0.0246329	-0.165926	10	10
KIAA0922	0.000563833	-0.138606	P1P2	0.66145	-0.0230306	10	10	P1P2	0.258412	-0.048593	10	10	P1P2	0.424172	-0.0237912	10	10	P1P2	0.000982429	-0.165509	10	10	P1P2	0.0105245	-0.111703	10	10	P1P2	10	10	P1P2	0.0222227	-0.170032	10	10	P1P2	0.0155035	-0.140302	10	10	P1P2	0.0143551	-0.151	10	10
KIAA0020	0.000571275	-0.134088	P2	0.237912	-0.0191337	10	10	P1	0.558333	0.0142504	8	8	P2	0.814568	-0.0219045	10	10	P1	0.00451471	-0.199893	8	8	P1	0.015282	-0.12104	8	8	P1	8	8	P1	0.0392068	-0.194484	8	8	P1	0.377672	-0.0997822	8	8	P1	0.107195	-0.147133	8	8
C17orf75	0.000576966	0.150102	P1P2	0.187843	-0.0297478	10	10	P1P2	0.570972	-0.0306316	10	10	P1P2	0.242587	-0.0338003	10	10	P1P2	0.000872686	0.172775	10	10	P1P2	0.0872	0.141693	10	10	P1P2	10	10	P1P2	0.10851	0.075621	10	10	P1P2	0.235386	0.0661865	10	10	P1P2	0.138102	0.0709037	10	10
SNRPD3	0.00058116	-0.165015	P1P2	0.178132	0.0298983	9	9	P1P2	0.0399549	0.0372393	9	9	P1P2	0.0767078	-0.0321944	9	9	P1P2	0.274224	-0.104616	8	8	P1P2	8.54227e-06	-0.229995	8	8	P1P2	8	8	P1P2	0.774138	-0.134908	9	9	P1P2	0.509835	-0.0718016	9	9	P1P2	0.828898	-0.0905879	9	9
RBM10	0.000581407	-0.151971	P1P2	0.115152	0.0255605	10	10	P1P2	0.0192832	0.0801174	10	10	P1P2	0.0296035	0.0647198	10	10	P1P2	0.0277813	-0.229377	10	10	P1P2	0.0013851	-0.174474	10	10	P1P2	10	10	P1P2	0.543823	-0.0632949	10	10	P1P2	0.79887	0.0507116	10	10	P1P2	0.577937	0.0316499	10	10
VPS4A	0.000586521	-0.192827	P1P2	0.349002	0.015045	10	10	P1P2	0.997888	-0.0321956	10	10	P1P2	0.705157	-0.030274	10	10	P1P2	0.00479714	-0.200982	10	10	P1P2	0.000166476	-0.185799	10	10	P1P2	10	10	P1P2	0.00784168	-0.154077	10	10	P1P2	0.00968939	-0.158955	10	10	P1P2	0.00795109	-0.152891	10	10
pseudo_2847	0.000587806	0.200756	pseudo_transcript_0	0.0587329	-0.0143928	10	10	pseudo_transcript_0	0.489268	0.00387249	10	10	pseudo_transcript_0	0.382398	0.0105192	10	10	pseudo_transcript_0	0.00932432	0.402372	10	10	pseudo_transcript_0	0.0356956	0.035304	10	10	pseudo_transcript_0	10	10	pseudo_transcript_0	0.236639	0.106652	10	10	pseudo_transcript_0	0.734716	0.0803927	10	10	pseudo_transcript_0	0.406915	0.0935221	10	10
COPS2	0.000587806	0.1247	P1P2	0.983857	0.047639	10	10	P1P2	0.605216	0.0587661	10	10	P1P2	0.562975	0.0259326	10	10	P1P2	0.000941846	0.182574	10	10	P1P2	0.0222302	0.120417	10	10	P1P2	10	10	P1P2	0.0026973	0.14137	10	10	P1P2	0.00812933	0.0988495	10	10	P1P2	0.00228019	0.108438	10	10
pseudo_11820	0.00059427	-0.126621	pseudo_transcript_0	0.343256	0.00107702	10	10	pseudo_transcript_1	0.0191243	-0.0804716	10	10	pseudo_transcript_1	0.130498	-0.0767403	10	10	pseudo_transcript_0	0.00198843	-0.19764	10	10	pseudo_transcript_0	0.0143236	-0.0883402	10	10	pseudo_transcript_0	10	10	pseudo_transcript_1	0.0512017	-0.0654538	10	10	pseudo_transcript_1	0.0525864	-0.110115	10	10	pseudo_transcript_1	0.0488697	-0.116314	10	10
PAFAH1B2	0.00059427	-0.183314	P1P2	0.584034	0.016977	10	10	P1P2	0.441211	0.018901	10	10	P1P2	0.319102	-0.0189297	10	10	P1P2	0.0756697	-0.259509	10	10	P1P2	0.000264033	-0.178897	10	10	P1P2	10	10	P1P2	0.323654	-0.151018	10	10	P1P2	0.0382037	-0.117839	10	10	P1P2	0.0963774	-0.123826	10	10
TRIM25	0.00059427	-0.109775	P1P2	0.347484	0.0171835	10	10	P1P2	0.787272	0.034602	10	10	P1P2	0.601121	0.0257413	10	10	P1P2	0.00974244	-0.148678	10	10	P1P2	0.00257652	-0.127737	10	10	P1P2	10	10	P1P2	0.347765	-0.0579923	10	10	P1P2	0.203854	-0.0667983	10	10	P1P2	0.278683	-0.064307	10	10
PGS1	0.000614733	-0.196556	P1P2	0.958185	-0.0236785	10	10	P1P2	0.407285	-0.0130691	10	10	P1P2	0.694635	-0.0460528	10	10	P1P2	0.00134312	-0.246333	10	10	P1P2	0.0602013	-0.208552	10	10	P1P2	10	10	P1P2	0.00488174	-0.134784	10	10	P1P2	0.0807705	-0.187435	10	10	P1P2	0.0156192	-0.15833	10	10
RBM26	0.000631711	0.191453	P1P2	1.07102e-05	-0.0999408	10	10	P1P2	0.00430948	-0.0932598	10	10	P1P2	0.000128147	-0.0926386	10	10	P1P2	0.000159557	0.27427	10	10	P1P2	0.0114689	0.0467477	10	10	P1P2	10	10	P1P2	0.059418	0.012431	10	10	P1P2	0.0263155	-0.0225017	10	10	P1P2	0.0333003	-0.0016474	10	10
PCDHGC4	0.00063696	0.119008	P1P2	0.746243	-0.045797	10	10	P1P2	0.83034	-0.0315462	10	10	P1P2	0.81296	-0.0342303	10	10	P1P2	0.00311974	0.172985	9	9	P1P2	0.0151271	0.108475	10	10	P1P2	9	9	P1P2	0.225787	0.0656641	10	10	P1P2	0.284422	0.0364034	10	10	P1P2	0.225158	0.0510338	10	10
PGRMC2	0.000668431	-0.138477	P1P2	0.124136	-0.0491525	10	10	P1P2	0.601116	-0.0388342	10	10	P1P2	0.226628	-0.0186997	10	10	P1P2	0.0119177	-0.175589	10	10	P1P2	0.000921626	-0.134754	10	10	P1P2	10	10	P1P2	0.00108342	-0.123669	10	10	P1P2	0.00192626	-0.103899	10	10	P1P2	0.000918973	-0.109014	10	10
H2AFZ	0.000702559	0.190748	P1P2	0.392224	0.072202	10	10	P1P2	0.680618	0.0298295	10	10	P1P2	0.508614	0.0642362	10	10	P1P2	0.00477067	0.225393	10	10	P1P2	0.00113573	0.16268	10	10	P1P2	10	10	P1P2	0.0208652	0.219159	10	10	P1P2	0.0124606	0.197569	10	10	P1P2	0.0128034	0.208364	10	10
pseudo_12276	0.000725681	-0.113573	pseudo_transcript_0	0.173327	0.147636	10	10	pseudo_transcript_0	0.112364	0.0227836	10	10	pseudo_transcript_0	0.117002	0.101039	10	10	pseudo_transcript_0	0.00541426	-0.209527	10	10	pseudo_transcript_0	0.167605	-0.124691	10	10	pseudo_transcript_0	10	10	pseudo_transcript_0	0.978249	0.0534807	10	10	pseudo_transcript_0	0.885284	0.0425165	10	10	pseudo_transcript_0	0.89368	0.0386505	10	10
VPS13B	0.000725681	-0.20321	P1P2	0.690604	0.0455531	10	10	P1P2	0.544982	0.0293324	10	10	P1P2	0.811353	0.039495	10	10	P1P2	0.000786943	-0.324067	10	10	P1P2	0.0225592	-0.110233	10	10	P1P2	10	10	P1P2	0.0145636	-0.173579	10	10	P1P2	0.0780831	-0.0413446	10	10	P1P2	0.0311506	-0.135629	10	10
IVNS1ABP	0.000728817	-0.136299	P1P2	0.00316369	0.175768	10	10	P1P2	0.0014018	0.161205	10	10	P1P2	0.00206956	0.168487	10	10	P1P2	0.00559457	-0.186179	10	10	P1P2	0.0176395	-0.137444	10	10	P1P2	10	10	P1P2	0.0431764	0.197271	10	10	P1P2	0.00797068	0.21645	10	10	P1P2	0.0150677	0.20288	10	10
SLC39A11	0.000731965	0.266494	P1P2	0.126282	0.00389557	10	10	P1P2	0.227181	0.0704281	10	10	P1P2	0.232017	0.0297719	10	10	P1P2	0.000614572	0.346838	10	10	P1P2	0.0112307	0.186151	10	10	P1P2	10	10	P1P2	0.000551626	0.229105	10	10	P1P2	0.00347759	0.197139	10	10	P1P2	0.000917998	0.213122	10	10
E2F4	0.000748703	0.187389	P1P2	0.052241	-0.104425	10	10	P1P2	0.405955	-0.0402395	10	10	P1P2	0.123715	-0.0814399	10	10	P1P2	0.00130227	0.305133	10	10	P1P2	0.0701368	0.0349674	10	10	P1P2	10	10	P1P2	0.281667	0.0386747	10	10	P1P2	0.901665	-0.0176947	10	10	P1P2	0.600853	-0.0109751	10	10
PTPLAD1	0.000758426	-0.104094	P1P2	0.159798	0.0941731	10	10	P1P2	0.13522	0.0835978	10	10	P1P2	0.137332	0.0851062	10	10	P1P2	0.00164796	-0.193508	10	10	P1P2	0.111313	-0.0379169	10	10	P1P2	10	10	P1P2	0.705416	-0.0404183	10	10	P1P2	0.253738	0.0915527	10	10	P1P2	0.843721	-0.0153018	10	10
RPL9	0.000763331	-0.126853	P1P2	0.549733	0.232865	10	10	P1P2	0.301492	0.173219	10	10	P1P2	0.45125	0.203042	10	10	P1P2	0.0602984	-0.170826	10	10	P1P2	0.0014649	-0.161893	10	10	P1P2	10	10	P1P2	0.878533	0.186783	10	10	P1P2	0.83831	0.119311	10	10	P1P2	0.834446	0.274417	10	10
TRAPPC6B	0.000802788	0.157029	P1P2	0.880836	-0.0313267	10	10	P1P2	0.167993	0.0512228	10	10	P1P2	0.579267	0.0174332	10	10	P1P2	0.0050786	0.233459	10	10	P1P2	0.0237624	0.117962	10	10	P1P2	10	10	P1P2	0.0453053	0.138845	10	10	P1P2	0.00380473	0.11914	10	10	P1P2	0.0121866	0.128993	10	10
POLR2C	0.000829119	-0.217208	P1P2	0.00225242	0.16976	9	9	P1P2	0.000198803	0.183081	9	9	P1P2	0.000456915	0.176421	9	9	P1P2	0.0237944	-0.273624	9	9	P1P2	0.000907331	-0.229149	9	9	P1P2	9	9	P1P2	0.0679597	0.181715	9	9	P1P2	0.0390729	0.21299	8	8	P1P2	0.0768072	0.182197	8	8
WDR75	0.000839641	-0.18674	P1P2	0.00969379	0.110676	10	10	P1P2	0.0181949	0.12511	10	10	P1P2	0.0101655	0.116261	10	10	P1P2	0.00768486	-0.26174	10	10	P1P2	0.00634464	-0.137009	10	10	P1P2	10	10	P1P2	0.727321	-0.0109297	10	10	P1P2	0.259445	0.0881889	10	10	P1P2	0.395433	0.0559645	10	10
SMAGP	0.000859565	0.118398	P1P2	0.382492	-0.0218737	10	10	P1P2	0.790442	0.00183612	10	10	P1P2	0.616657	-0.0322251	10	10	P1P2	0.00349968	0.147415	10	10	P1P2	0.0255111	0.133538	10	10	P1P2	10	10	P1P2	0.361323	0.0853675	10	10	P1P2	0.322203	0.0549621	10	10	P1P2	0.338317	0.0730838	10	10
CLASP1	0.000868766	0.185312	P1P2	0.844734	0.030564	10	10	P1P2	0.927703	0.0782176	10	10	P1P2	0.597213	0.0548851	10	10	P1P2	0.00254459	0.231916	10	10	P1P2	0.0136981	0.164406	10	10	P1P2	10	10	P1P2	0.00237797	0.157662	10	10	P1P2	0.0200301	0.153506	9	9	P1P2	0.00761314	0.152784	9	9
CTDSPL2	0.0008734	-0.230418	P1P2	0.0441851	0.0836778	10	10	P1P2	0.0161005	0.0911186	10	10	P1P2	0.0222693	0.0873982	10	10	P1P2	0.00723716	-0.255672	10	10	P1P2	0.000443089	-0.221087	10	10	P1P2	10	10	P1P2	0.890401	-0.0447986	10	10	P1P2	0.914332	-0.0625896	10	10	P1P2	0.909654	-0.103341	10	10
KCMF1	0.000886499	-0.122493	P1P2	0.400448	0.0456579	10	10	P1P2	0.612215	0.0253479	10	10	P1P2	0.457139	0.0492624	10	10	P1P2	0.00282348	-0.188052	10	10	P1P2	0.0416556	-0.100689	10	10	P1P2	10	10	P1P2	0.200559	-0.132636	10	10	P1P2	0.669558	-0.0405884	10	10	P1P2	0.360309	-0.107111	10	10
E2F7	0.000892168	0.162083	P1P2	0.62525	-0.0770169	10	10	P1P2	0.168811	-0.0227951	10	10	P1P2	0.382076	-0.0317699	10	10	P1P2	0.00425628	0.13895	10	10	P1P2	0.0129782	0.195264	10	10	P1P2	10	10	P1P2	0.484181	0.056486	10	10	P1P2	0.737058	0.0813685	10	10	P1P2	0.66201	0.137698	10	10
FBXO28	0.000894065	-0.133404	P1P2	0.180429	0.0545248	10	10	P1P2	0.166275	0.0806907	10	10	P1P2	0.162587	0.066462	10	10	P1P2	0.0102382	-0.181172	10	10	P1P2	0.00145304	-0.128873	10	10	P1P2	10	10	P1P2	0.451483	-0.0538631	10	10	P1P2	0.61989	-0.00720199	10	10	P1P2	0.500198	-0.0262551	10	10
HSP90AB1	0.000911309	-0.295179	P1P2	0.000262883	0.177384	10	10	P1P2	0.000479019	0.152555	10	10	P1P2	0.000120075	0.155393	10	10	P1P2	0.00284128	-0.430461	10	10	P1P2	0.00732422	-0.198166	10	10	P1P2	10	10	P1P2	0.0209212	0.111243	9	9	P1P2	0.0388831	0.11418	9	9	P1P2	0.0189445	0.107832	9	9
PPP4R2	0.000914213	-0.140842	P1P2	0.919884	-0.00440112	10	10	P1P2	0.592953	-0.0442099	10	10	P1P2	0.818245	-0.027668	10	10	P1P2	0.024323	-0.275403	10	10	P1P2	0.0129568	-0.0868175	10	10	P1P2	10	10	P1P2	0.0970539	-0.16253	10	10	P1P2	0.0463692	-0.136009	10	10	P1P2	0.062181	-0.14927	10	10
SS18	0.000914213	-0.153335	P1P2	0.294962	-0.0727322	10	10	P1P2	0.0523607	-0.102835	10	10	P1P2	0.114263	-0.0877836	10	10	P1P2	0.00012631	-0.255161	10	10	P1P2	0.227826	0.00480308	10	10	P1P2	10	10	P1P2	7.11157e-05	-0.191159	10	10	P1P2	0.00260549	-0.1371	10	10	P1P2	0.000237046	-0.156384	10	10
pseudo_556	0.000917704	0.0816657	pseudo_transcript_0	0.405011	0.0380222	9	9	pseudo_transcript_0	0.40362	0.0332779	9	9	pseudo_transcript_0	0.34432	0.0363581	9	9	pseudo_transcript_0	0.0378134	0.117106	9	9	pseudo_transcript_0	0.00489081	0.119562	9	9	pseudo_transcript_0	9	9	pseudo_transcript_0	0.658921	0.128137	9	9	pseudo_transcript_0	0.406765	0.183401	9	9	pseudo_transcript_0	0.525189	0.170184	9	9
pseudo_8948	0.000925914	0.121679	pseudo_transcript_0	0.215016	-0.0416843	10	10	pseudo_transcript_0	0.640561	-0.0253232	10	10	pseudo_transcript_0	0.392475	-0.0241654	10	10	pseudo_transcript_0	0.00220899	0.18506	10	10	pseudo_transcript_0	0.153272	0.108879	10	10	pseudo_transcript_0	10	10	pseudo_transcript_0	0.102888	0.0872173	10	10	pseudo_transcript_0	0.673983	0.00832035	10	10	pseudo_transcript_0	0.184657	0.0371042	10	10
MTCH2	0.000953724	-0.21763	P1P2	0.890277	0.00452616	9	9	P1P2	0.145797	-0.0279969	9	9	P1P2	0.38995	-0.00846919	9	9	P1P2	0.00288821	-0.335722	9	9	P1P2	0.0435092	-0.113533	9	9	P1P2	9	9	P1P2	0.00720278	-0.156803	8	8	P1P2	0.00489916	-0.118799	9	9	P1P2	0.00338889	-0.131069	8	8
TIAM2	0.000957799	-0.164334	ENST00000318981.5	0.5222	-0.00718323	10	10	ENST00000318981.5	0.769229	-0.0318095	10	10	ENST00000318981.5	0.53652	-0.0254375	10	10	ENST00000318981.5	0.00110023	-0.216247	10	10	ENST00000318981.5	0.0281099	-0.122024	10	10	ENST00000318981.5	10	10	ENST00000318981.5	0.0824177	-0.13781	10	10	ENST00000318981.5	0.332802	-0.133836	10	10	ENST00000318981.5	0.140244	-0.135823	10	10
POM121C	0.00096389	-0.12094	P1P2	0.63891	0.0496929	10	10	P1P2	0.882157	-0.0451059	10	10	P1P2	0.855229	-0.0284532	10	10	P1P2	0.00481709	-0.197291	10	10	P1P2	0.0866303	-0.126146	10	10	P1P2	10	10	P1P2	0.0754371	-0.0773113	10	10	P1P2	0.131631	-0.146419	10	10	P1P2	0.127476	-0.153962	10	10
WDR82	0.000968711	0.117946	P1P2	0.751706	-0.0270606	9	9	P1P2	0.0825572	0.0187881	10	10	P1P2	0.462965	0.012677	9	9	P1P2	0.00319952	0.200242	9	9	P1P2	0.136448	0.0288792	10	10	P1P2	9	9	P1P2	0.0156525	0.0514444	9	9	P1P2	0.0153942	0.113246	9	9	P1P2	0.0103477	0.117369	9	9
OR4S2	0.000973093	-0.123435	ENST00000312422.2	0.426936	0.0148397	10	10	ENST00000312422.2	0.200595	-0.0252861	10	10	ENST00000312422.2	0.804017	-0.0171761	10	10	ENST00000312422.2	0.00100755	-0.23328	10	10	ENST00000312422.2	0.20927	-0.0286526	10	10	ENST00000312422.2	10	10	ENST00000312422.2	0.0176067	-0.108683	10	10	ENST00000312422.2	0.0749839	-0.119249	10	10	ENST00000312422.2	0.0272891	-0.107459	10	10
NDUFB4	0.00100754	-0.146104	P1P2	0.0408723	0.0173609	10	10	P1P2	0.204922	0.0304736	10	10	P1P2	0.105835	0.0647334	10	10	P1P2	0.00155223	-0.231561	10	10	P1P2	0.074768	-0.0543985	10	10	P1P2	10	10	P1P2	0.276301	-0.049468	10	10	P1P2	0.520453	0.035874	10	10	P1P2	0.871672	-0.0364157	10	10
MRPL30	0.00105633	-0.104181	P2	0.00015502	0.156189	10	10	P2	0.000105464	0.11998	10	10	P2	7.31403e-05	0.133425	10	10	P1	0.0385187	-0.174105	10	10	P1	0.0268086	-0.153576	10	10	P1	10	10	P2	0.00420333	0.175929	10	10	P2	6.3537e-05	0.155753	10	10	P2	0.000367288	0.162838	10	10
NOMO3	0.00107307	-0.111057	P1P2	0.0966905	0.0187749	10	10	P1P2	0.0746664	0.0090579	10	10	P1P2	0.0626521	0.0139164	10	10	P1P2	0.0142067	-0.157868	10	10	P1P2	0.00312777	-0.0909356	10	10	P1P2	10	10	P1P2	0.849334	-0.0651136	10	10	P1P2	0.842244	-0.043993	10	10	P1P2	0.832131	-0.0556959	10	10
AK2	0.00107988	0.156545	P1P2	0.0907876	-0.085683	9	9	P1P2	0.497341	-0.0831952	10	10	P1P2	0.187806	-0.0844391	9	9	P1P2	0.00468231	0.203634	9	9	P1P2	0.0173673	0.0588488	10	10	P1P2	9	9	P1P2	0.814031	0.0444127	9	9	P1P2	0.853585	-0.0139422	9	9	P1P2	0.820375	-0.0155185	9	9
TXNDC15	0.00108097	-0.233461	P1P2	0.238264	0.0304087	10	10	P1P2	0.373148	0.0225523	10	10	P1P2	0.193214	-0.0189969	10	10	P1P2	0.00291777	-0.334001	10	10	P1P2	0.0032865	-0.190692	10	10	P1P2	10	10	P1P2	0.08484	-0.183105	10	10	P1P2	0.152162	-0.0879619	10	10	P1P2	0.129189	-0.109128	10	10
KCNJ14	0.00109807	-0.111947	P1P2	0.303557	-0.056041	10	10	P1P2	0.0388248	-0.0877027	10	10	P1P2	0.0996611	-0.0797569	10	10	P1P2	0.000766148	-0.182536	10	10	P1P2	0.204085	-0.0720114	10	10	P1P2	10	10	P1P2	0.000251842	-0.157323	10	10	P1P2	0.011209	-0.166963	10	10	P1P2	0.00110509	-0.162143	10	10
APOE	0.00110519	0.12049	P1P2	0.0822711	-0.0875422	9	9	P1P2	0.598662	-0.0959402	10	10	P1P2	0.132827	-0.0755151	9	9	P1P2	0.00323195	0.20713	9	9	P1P2	0.108564	0.0953211	10	10	P1P2	9	9	P1P2	0.278387	-0.0532568	10	10	P1P2	0.694088	-0.0771595	10	10	P1P2	0.403567	-0.035928	10	10
ACTR10	0.0011201	-0.11861	P1P2	0.660379	-0.0399633	10	10	P1P2	0.137036	0.0806331	10	10	P1P2	0.291335	0.0167391	10	10	P1P2	0.277685	-0.0794177	10	10	P1P2	0.000244905	-0.18649	10	10	P1P2	10	10	P1P2	0.214314	-0.0334883	10	10	P1P2	0.272286	-0.0353792	10	10	P1P2	0.142895	-0.0163576	10	10
SSR3	0.0011201	0.104758	P1P2	0.00252612	-0.0892527	10	10	P1P2	0.221628	0.0269776	10	10	P1P2	0.0219593	-0.0281897	10	10	P1P2	5.28009e-05	0.167488	10	10	P1P2	0.340452	-0.0127454	10	10	P1P2	10	10	P1P2	0.666414	0.0389921	10	10	P1P2	0.317524	-0.007941	10	10	P1P2	0.476555	-0.00174003	10	10
SACM1L	0.00113659	0.155739	P1P2	0.920119	0.0414162	10	10	P1P2	0.963052	0.0238536	10	10	P1P2	0.966361	0.0329159	10	10	P1P2	0.00344198	0.198155	10	10	P1P2	0.00680355	0.176494	10	10	P1P2	10	10	P1P2	0.167305	0.199207	10	10	P1P2	0.0403478	0.146765	10	10	P1P2	0.0865834	0.169958	10	10
ELF2	0.0011521	0.150232	P1P2	0.235921	0.0272776	10	10	P1P2	0.591327	0.0224115	10	10	P1P2	0.362414	0.0325904	10	10	P1P2	0.00528249	0.182036	10	10	P1P2	0.00862952	0.165271	10	10	P1P2	10	10	P1P2	0.0023943	0.129032	10	10	P1P2	0.00723427	0.112924	10	10	P1P2	0.00287245	0.120978	10	10
NDUFV2	0.0011545	-0.21384	P1P2	0.127495	0.216142	10	10	P1P2	0.0352521	0.108134	10	10	P1P2	0.0576501	0.162138	10	10	P1P2	0.00530667	-0.345913	10	10	P1P2	0.00651662	-0.105668	10	10	P1P2	10	10	P1P2	0.512745	-0.0346491	9	9	P1P2	0.945649	0.0343955	9	9	P1P2	0.747109	-0.0242891	9	9
MTMR9	0.00115932	-0.19802	P1P2	0.930678	-0.0202896	10	10	P1P2	0.618731	-0.0161361	10	10	P1P2	0.829763	-0.0182128	10	10	P1P2	0.00223533	-0.288614	10	10	P1P2	0.00850347	-0.149679	10	10	P1P2	10	10	P1P2	0.00275928	-0.0723429	10	10	P1P2	0.0237664	-0.0173606	10	10	P1P2	0.00507124	-0.0408621	10	10
SMAD2	0.00118618	0.0951409	P1P2	0.069205	-0.0711533	10	10	P1P2	0.419461	0.0192393	10	10	P1P2	0.127885	-0.054743	10	10	P1P2	0.00653889	0.192977	10	10	P1P2	0.106442	0.079428	10	10	P1P2	10	10	P1P2	0.70465	0.0384341	10	10	P1P2	0.771682	0.036128	10	10	P1P2	0.713967	0.038962	10	10
pseudo_11568	0.00120231	-0.11321	pseudo_transcript_0	0.508089	0.0263921	10	10	pseudo_transcript_0	0.236772	-0.0395963	10	10	pseudo_transcript_0	0.739962	0.0173406	10	10	pseudo_transcript_0	0.000961939	-0.226006	10	10	pseudo_transcript_0	0.349019	-0.0785275	10	10	pseudo_transcript_0	10	10	pseudo_transcript_0	0.0227271	-0.11183	10	10	pseudo_transcript_0	0.0578061	-0.0418689	10	10	pseudo_transcript_0	0.0320195	-0.0921876	10	10
ATL3	0.00120231	-0.206116	P1P2	0.112385	0.0755764	10	10	P1P2	0.363829	0.0394601	10	10	P1P2	0.0855056	0.0147425	10	10	P1P2	0.0471314	-0.295254	10	10	P1P2	0.000104622	-0.169615	10	10	P1P2	10	10	P1P2	0.400306	-0.0372775	10	10	P1P2	0.108805	-0.0435783	10	10	P1P2	0.23065	-0.044648	10	10
NCOA6	0.00120356	-0.1005	P1P2	0.802323	0.0556149	10	10	P1P2	0.442607	0.041065	10	10	P1P2	0.651867	0.0332651	10	10	P1P2	0.0289884	-0.130013	10	10	P1P2	0.00227856	-0.116841	10	10	P1P2	10	10	P1P2	0.240455	-0.0399417	10	10	P1P2	0.363975	-0.039336	10	10	P1P2	0.251722	-0.0304405	10	10
THAP11	0.00120607	-0.148093	P1P2	0.0985433	0.0213359	10	10	P1P2	0.0361832	0.0189862	10	10	P1P2	0.0331409	0.0184623	10	10	P1P2	0.0107198	-0.154172	10	10	P1P2	0.00415696	-0.158249	10	10	P1P2	10	10	P1P2	0.426559	-0.0275602	10	10	P1P2	0.734382	-0.0133523	10	10	P1P2	0.561824	-0.0204562	10	10
GTF2F1	0.00120936	-0.0988561	P1P2	0.157606	0.0620991	9	9	P1P2	0.836516	-0.0160168	9	9	P1P2	0.402631	0.0223847	9	9	P1P2	0.00114972	-0.155477	9	9	P1P2	0.11745	-0.0859008	9	9	P1P2	9	9	P1P2	0.305891	-0.0301336	9	9	P1P2	0.382851	-0.0716035	9	9	P1P2	0.318882	-0.0297029	9	9
NONO	0.00121736	-0.0960292	P1P2	0.0160532	0.0868842	8	8	P1P2	0.0601141	0.0467576	9	9	P1P2	0.0271256	0.0462621	8	8	P1P2	0.00381138	-0.129644	8	8	P1P2	0.0453482	-0.0968272	9	9	P1P2	8	8	P1P2	0.716046	0.0405366	8	8	P1P2	0.578759	0.0426409	8	8	P1P2	0.622118	0.0408442	8	8
DPY19L1	0.00124548	0.29014	ENST00000310974.4	0.530136	0.0488344	9	9	ENST00000310974.4	0.57839	0.1255	10	10	ENST00000310974.4	0.599411	0.0652667	9	9	ENST00000310974.4	0.00179907	0.535422	10	10	ENST00000310974.4	0.0630889	0.0874155	10	10	ENST00000310974.4	10	10	ENST00000310974.4	0.033956	0.176748	10	10	ENST00000310974.4	0.106909	0.105948	9	9	ENST00000310974.4	0.100595	0.165027	9	9
MED12	0.00127022	-0.148606	P1P2	7.755e-05	0.148759	10	10	P1P2	1.70669e-05	0.199791	10	10	P1P2	1.84318e-05	0.173356	10	10	P1P2	0.404671	-0.234561	10	10	P1P2	2.068e-05	-0.15629	10	10	P1P2	10	10	P1P2	0.00247994	0.26121	10	10	P1P2	0.000749819	0.249133	10	10	P1P2	0.000945652	0.250719	10	10
KPNA2	0.00128475	0.119619	P1P2	0.0147809	-0.0925868	9	9	P1P2	0.28073	-0.0872295	10	10	P1P2	0.0407948	-0.0899081	9	9	P1P2	0.00212747	0.203753	10	10	P1P2	0.200594	0.0455477	10	10	P1P2	10	10	P1P2	0.803196	-0.0143672	10	10	P1P2	0.498232	0.0180549	10	10	P1P2	0.812743	0.035114	10	10
REM2	0.00130347	-0.12984	P1P2	0.370458	0.0630521	10	10	P1P2	0.603369	0.0297805	10	10	P1P2	0.454814	0.0285899	10	10	P1P2	0.00559965	-0.169352	10	10	P1P2	0.0120891	-0.0966845	10	10	P1P2	10	10	P1P2	0.202014	0.019519	10	10	P1P2	0.453476	-0.0355456	10	10	P1P2	0.291244	0.0115642	10	10
pseudo_5523	0.00131021	0.125136	pseudo_transcript_0	0.156879	-0.115884	10	10	pseudo_transcript_0	0.792255	-0.103894	10	10	pseudo_transcript_0	0.482227	-0.109889	10	10	pseudo_transcript_0	0.0026964	0.201035	10	10	pseudo_transcript_0	0.254085	0.120319	10	10	pseudo_transcript_0	10	10	pseudo_transcript_0	0.704322	-0.0475084	10	10	pseudo_transcript_0	0.733799	-0.050869	9	9	pseudo_transcript_0	0.895121	-0.0620462	9	9
PARS2	0.00131971	-0.159043	P1P2	0.0158528	0.0877991	10	10	P1P2	0.000137722	0.114795	10	10	P1P2	0.000322906	0.0881248	10	10	P1P2	0.426961	-0.0591092	10	10	P1P2	4.09595e-05	-0.23147	10	10	P1P2	10	10	P1P2	0.0685877	0.130416	10	10	P1P2	0.299186	0.0240963	10	10	P1P2	0.0885084	0.0340493	10	10
OR10X1	0.00133751	-0.159524	ENST00000368150.1	0.54796	0.0615932	10	10	ENST00000368150.1	0.80862	0.0168731	10	10	ENST00000368150.1	0.525073	-0.00842839	10	10	ENST00000368150.1	0.0160831	-0.228846	10	10	ENST00000368150.1	0.00157259	-0.135147	10	10	ENST00000368150.1	10	10	ENST00000368150.1	0.156477	-0.120346	10	10	ENST00000368150.1	0.151992	-0.136521	10	10	ENST00000368150.1	0.145831	-0.128434	10	10
pseudo_10291	0.00134997	-0.0625139	pseudo_transcript_0	0.335788	0.0653386	10	10	pseudo_transcript_0	0.301423	0.0226629	10	10	pseudo_transcript_0	0.901197	0.0441483	10	10	pseudo_transcript_0	0.00315411	-0.260565	10	10	pseudo_transcript_0	0.261701	-0.0306625	10	10	pseudo_transcript_0	10	10	pseudo_transcript_0	0.134535	-0.0275386	10	10	pseudo_transcript_0	0.122635	-0.0191245	10	10	pseudo_transcript_0	0.106201	-0.0196499	10	10
C12orf23	0.00140231	0.122422	P1P2	0.201043	-0.0474699	10	10	P1P2	0.615211	-0.0152843	10	10	P1P2	0.308862	-0.0230908	10	10	P1P2	0.00244578	0.148317	10	10	P1P2	0.0109784	0.0966204	10	10	P1P2	10	10	P1P2	0.191186	0.0528633	10	10	P1P2	0.178361	0.0576805	10	10	P1P2	0.159179	0.0521806	10	10
SREK1	0.00140375	-0.144492	P1P2	0.720336	0.0104099	10	10	P1P2	0.426526	0.0871046	10	10	P1P2	0.399392	0.0166345	10	10	P1P2	0.0124219	-0.200559	10	10	P1P2	0.00927322	-0.0556324	10	10	P1P2	10	10	P1P2	0.110635	-0.145873	10	10	P1P2	0.961408	-0.0655452	10	10	P1P2	0.361401	-0.0832922	10	10
GAB2	0.00140992	-0.263755	P1P2	0.000311945	0.279528	9	9	P1P2	0.000345316	0.260897	10	10	P1P2	0.00051289	0.259835	9	9	P1P2	0.00162396	-0.222864	9	9	P1P2	0.00966234	-0.306948	10	10	P1P2	9	9	P1P2	0.160495	0.173988	7	7	P1P2	0.0196052	0.233163	8	8	P1P2	0.075828	0.160896	7	7
pseudo_14800	0.00142294	-0.208017	pseudo_transcript_0	0.370045	0.01235	9	9	pseudo_transcript_0	0.867207	0.0424061	10	10	pseudo_transcript_0	0.487756	0.0229423	9	9	pseudo_transcript_0	0.00464367	-0.382566	9	9	pseudo_transcript_0	0.0952635	-0.109058	10	10	pseudo_transcript_0	9	9	pseudo_transcript_0	0.0923536	-0.199948	9	9	pseudo_transcript_0	0.375424	-0.00838315	10	10	pseudo_transcript_0	0.189039	-0.0710544	9	9
CDC27	0.00143071	-0.303822	P1P2	0.00846064	0.224691	9	9	P1P2	0.00239574	0.158011	9	9	P1P2	0.0140903	0.130998	8	8	P1P2	0.011779	-0.56611	9	9	P1P2	0.00257445	-0.219177	9	9	P1P2	8	8	P1P2	0.624136	0.107364	8	8	P1P2	0.926749	0.0858084	6	6	P1P2	0.921092	0.0726974	6	6
SNAP23	0.00145205	-0.145619	P1P2	0.187151	0.0527491	10	10	P1P2	0.648367	0.0164793	10	10	P1P2	0.341742	0.0205326	10	10	P1P2	0.00259219	-0.211093	10	10	P1P2	0.0169692	-0.0891178	10	10	P1P2	10	10	P1P2	0.22885	-0.113515	10	10	P1P2	0.382317	-0.0463299	10	10	P1P2	0.285585	-0.0535366	10	10
ZC3H18	0.00145801	-0.283533	P1P2	0.0525462	0.126932	10	10	P1P2	0.0243458	0.115479	10	10	P1P2	0.0246985	0.117892	10	10	P1P2	0.0193828	-0.40679	10	10	P1P2	0.00503981	-0.179713	10	10	P1P2	10	10	P1P2	0.860204	-0.0208956	10	10	P1P2	0.530975	0.124581	10	10	P1P2	0.737336	0.0204534	10	10
pseudo_10747	0.0014595	-0.126676	pseudo_transcript_0	0.120599	0.0736309	10	10	pseudo_transcript_0	0.694687	-0.0131566	10	10	pseudo_transcript_0	0.363819	0.0625326	10	10	pseudo_transcript_0	0.00157127	-0.153083	10	10	pseudo_transcript_0	0.0639497	-0.117307	10	10	pseudo_transcript_0	10	10	pseudo_transcript_0	0.473384	-0.0287785	10	10	pseudo_transcript_0	0.246908	-0.0328711	10	10	pseudo_transcript_0	0.333698	-0.0269415	10	10
KIDINS220	0.0014595	-0.172438	P1P2	0.00157736	-0.0693124	10	10	P1P2	0.0030137	-0.0575056	10	10	P1P2	0.000979321	-0.0608972	10	10	P1P2	0.00458477	-0.237942	10	10	P1P2	0.00953512	-0.126459	10	10	P1P2	10	10	P1P2	3.34246e-05	-0.218374	10	10	P1P2	0.000100828	-0.151714	10	10	P1P2	3.7648e-05	-0.185044	10	10
TAF4	0.00146699	-0.156178	P1P2	0.542856	0.0485811	10	10	P1P2	0.719836	0.0886855	10	10	P1P2	0.63891	0.049451	10	10	P1P2	0.0139632	-0.18906	10	10	P1P2	0.0027385	-0.146721	10	10	P1P2	10	10	P1P2	0.208338	-0.0236036	10	10	P1P2	0.18504	0.0406131	10	10	P1P2	0.181632	-0.020249	10	10
RPS13	0.00149118	-0.0753055	P1P2	0.126575	0.11916	10	10	P1P2	0.315674	0.128243	10	10	P1P2	0.174479	0.123701	10	10	P1P2	0.0149902	-0.0427037	10	10	P1P2	0.0181304	-0.221185	10	10	P1P2	10	10	P1P2	0.81576	0.111335	10	10	P1P2	0.525179	0.0347557	9	9	P1P2	0.549845	-0.0188905	9	9
NFS1	0.00151884	0.113452	P1P2	0.059109	0.0510843	10	10	P1P2	0.307656	0.0314968	10	10	P1P2	0.139697	0.0531401	10	10	P1P2	0.0431354	0.155724	10	10	P1P2	0.000905747	0.112825	10	10	P1P2	10	10	P1P2	0.0121452	0.166623	10	10	P1P2	0.00341045	0.137073	10	10	P1P2	0.00496956	0.151848	10	10
ZBTB7A	0.00154539	-0.117753	P1	0.698678	-0.0400632	10	10	P1	0.721817	0.0642596	10	10	P1	0.834612	-0.00591406	10	10	P1	0.0272715	-0.0835587	10	10	P1	0.0912165	-0.201816	10	10	P1	10	10	P1	0.0340056	-0.0647403	10	10	P1	0.411082	-0.115862	10	10	P1	0.088176	-0.0600662	10	10
MC5R	0.00155186	-0.169556	ENST00000324750.3	0.857524	0.0114508	9	9	ENST00000324750.3	0.412846	-0.0627609	9	9	ENST00000324750.3	0.556141	-0.0196511	9	9	ENST00000324750.3	0.00700095	-0.191236	9	9	ENST00000324750.3	0.016139	-0.155393	9	9	ENST00000324750.3	9	9	ENST00000324750.3	0.0252051	-0.110885	9	9	ENST00000324750.3	0.00260986	-0.110197	9	9	ENST00000324750.3	0.00569069	-0.108173	9	9
MFN1	0.00155803	0.145064	P1P2	0.532041	-0.0273838	10	10	P1P2	0.433487	-0.0236205	10	10	P1P2	0.48815	-0.0581961	10	10	P1P2	0.00677668	0.159999	10	10	P1P2	0.00872327	0.143459	10	10	P1P2	10	10	P1P2	0.113094	0.0344545	10	10	P1P2	0.146567	0.0206885	10	10	P1P2	0.114197	0.0275715	10	10
YPEL4	0.0016112	0.105549	P1P2	0.0817583	-0.0661935	10	10	P1P2	0.151831	-0.0118192	10	10	P1P2	0.0806164	-0.0264376	10	10	P1P2	0.00233207	0.157659	10	10	P1P2	0.0804072	0.0893717	10	10	P1P2	10	10	P1P2	0.66695	0.033761	10	10	P1P2	0.797613	0.0373157	10	10	P1P2	0.892273	0.0313612	10	10
GOSR1	0.00161611	-0.046851	P1P2	0.188041	-0.111502	10	10	P1P2	0.278245	-0.0575641	10	10	P1P2	0.198327	-0.0826256	10	10	P1P2	0.0110613	0.0183167	10	10	P1P2	0.000184063	-0.142255	10	10	P1P2	10	10	P1P2	0.0122673	-0.199091	10	10	P1P2	0.00552113	-0.180075	10	10	P1P2	0.00394441	-0.189583	10	10
RPS16	0.00161775	-0.229496	P1P2	0.0385419	0.0570359	10	10	P1P2	0.00866084	0.0669199	10	10	P1P2	0.0109558	0.0586781	10	10	P1P2	0.00467905	-0.315877	10	10	P1P2	0.0084082	-0.153129	10	10	P1P2	10	10	P1P2	0.21524	-0.0698749	10	10	P1P2	0.852907	0.0722909	10	10	P1P2	0.523484	-0.0315189	10	10
UGT1A7	0.0016409	-0.131932	P1P2	0.00203732	0.0644637	10	10	P1P2	0.0523607	0.0561063	10	10	P1P2	0.00600119	0.0578499	10	10	P1P2	0.0116848	-0.139773	10	10	P1P2	0.00741494	-0.139687	10	10	P1P2	10	10	P1P2	0.319624	0.0440972	10	10	P1P2	0.94161	0.00275375	10	10	P1P2	0.582202	0.0210805	10	10
HEATR3	0.00164923	-0.151274	P1P2	0.0517416	0.0294666	10	10	P1P2	0.231798	0.0350967	10	10	P1P2	0.0899007	0.0604729	10	10	P1P2	0.0088453	-0.186965	10	10	P1P2	0.00502144	-0.124984	10	10	P1P2	10	10	P1P2	0.556314	-0.0263956	10	10	P1P2	0.619159	-0.0359039	10	10	P1P2	0.544552	-0.0237353	10	10
SPCS2	0.00165258	-0.147991	P1P2	0.956067	0.0195996	10	10	P1P2	0.843205	0.0182606	10	10	P1P2	0.851979	0.0180314	10	10	P1P2	0.0289449	-0.213923	10	10	P1P2	0.00105056	-0.102489	10	10	P1P2	10	10	P1P2	0.131228	-0.0809535	10	10	P1P2	0.138274	-0.0574191	10	10	P1P2	0.116181	-0.0664808	10	10
PHF14	0.00166266	0.114137	P1P2	0.979851	0.0104578	10	10	P1P2	0.240346	-0.0352357	10	10	P1P2	0.514707	-0.0109751	10	10	P1P2	0.041483	0.134203	10	10	P1P2	0.000536332	0.108417	10	10	P1P2	10	10	P1P2	0.098307	0.0774246	10	10	P1P2	0.200088	0.045241	10	10	P1P2	0.122299	0.075907	10	10
MRPS9	0.00167083	-0.268969	P1P2	0.000327836	0.13841	9	9	P1P2	2.54939e-06	0.147727	10	10	P1P2	5.96195e-05	0.138217	9	9	P1P2	0.00908084	-0.171667	9	9	P1P2	0.000302416	-0.210613	10	10	P1P2	9	9	P1P2	0.120593	0.164868	9	9	P1P2	0.000104263	0.145084	10	10	P1P2	0.0166159	0.153263	9	9
pseudo_11514	0.00167448	-0.134499	pseudo_transcript_0	0.0809841	0.0789616	10	10	pseudo_transcript_0	0.138284	0.0704884	10	10	pseudo_transcript_0	0.102618	0.0729355	10	10	pseudo_transcript_0	0.00576459	-0.160471	10	10	pseudo_transcript_0	0.0137827	-0.125723	10	10	pseudo_transcript_0	10	10	pseudo_transcript_0	0.872609	0.0104371	10	10	pseudo_transcript_0	0.884817	-0.0229917	10	10	pseudo_transcript_0	0.968644	0.0247262	10	10
TMEM121	0.00167617	0.167468	P2	0.142407	-0.0919509	8	8	P1	0.44252	-0.00458632	10	10	P1	0.321986	-0.0193765	10	10	P2	0.000256804	0.26247	8	8	P2	0.256841	0.0311684	8	8	P2	8	8	P2	0.25304	0.118638	8	8	P2	0.632945	0.000793432	8	8	P2	0.397816	0.0294716	8	8
PCYOX1L	0.00167958	-0.11346	P1P2	0.61753	0.0424401	10	10	P1P2	0.436428	0.044541	10	10	P1P2	0.46253	0.0576085	10	10	P1P2	0.0215788	-0.17491	10	10	P1P2	0.00873081	-0.105668	10	10	P1P2	10	10	P1P2	0.233997	-0.0339285	9	9	P1P2	0.165067	-0.0255104	9	9	P1P2	0.164846	-0.0222705	9	9
TAX1BP1	0.00167958	-0.0645229	P1P2	0.561918	0.0234436	10	10	P1P2	0.929339	0.00456289	10	10	P1P2	0.677228	-0.0128036	10	10	P1P2	0.00440546	-0.0625581	10	10	P1P2	0.00405945	-0.127192	10	10	P1P2	10	10	P1P2	0.0443934	-0.155991	10	10	P1P2	0.0419176	-0.105835	10	10	P1P2	0.0381201	-0.127661	10	10
pseudo_16748	0.00168639	0.105008	pseudo_transcript_0	0.741774	-0.00794079	10	10	pseudo_transcript_0	0.701217	-0.0110487	10	10	pseudo_transcript_0	0.971552	-0.00553523	10	10	pseudo_transcript_0	0.0413503	0.124865	10	10	pseudo_transcript_0	0.00890198	0.162398	10	10	pseudo_transcript_0	10	10	pseudo_transcript_0	0.265525	0.055543	10	10	pseudo_transcript_0	0.0227148	0.11257	10	10	pseudo_transcript_0	0.0755859	0.0647039	10	10
PTPN7	0.00170181	0.170253	P1P2	0.537289	0.00716848	10	10	P1P2	0.54821	0.0258567	10	10	P1P2	0.871981	-0.0124551	10	10	P1P2	0.00196969	0.246691	10	10	P1P2	0.108531	0.144789	10	10	P1P2	10	10	P1P2	0.0193962	0.11968	10	10	P1P2	0.0188425	0.0507685	10	10	P1P2	0.0137747	0.111497	10	10
TPR	0.00170525	-0.133829	P1P2	0.000792755	0.108663	10	10	P1P2	0.00717016	0.104117	10	10	P1P2	0.00157786	0.10375	10	10	P1P2	0.014543	-0.166775	10	10	P1P2	0.00962114	-0.160159	10	10	P1P2	10	10	P1P2	0.0295767	0.0500712	10	10	P1P2	0.0959432	0.0274825	10	10	P1P2	0.0384245	0.0362254	10	10
MRPS7	0.00172257	-0.130723	P1P2	0.00099286	0.0970083	10	10	P1P2	0.00279233	0.0961092	10	10	P1P2	0.000955855	0.0928499	10	10	P1P2	0.0313868	-0.142902	10	10	P1P2	0.00408601	-0.154784	10	10	P1P2	10	10	P1P2	0.0977684	0.131187	10	10	P1P2	0.112141	0.0790601	10	10	P1P2	0.07275	0.102316	10	10
UMPS	0.00172431	-0.117405	P1P2	1.06448e-05	0.275824	10	10	P1P2	0.00030531	0.268112	10	10	P1P2	2.23051e-05	0.268175	10	10	P1P2	0.00559711	-0.0949932	10	10	P1P2	0.147018	-0.110383	10	10	P1P2	10	10	P1P2	0.0482097	0.432724	9	9	P1P2	0.00664008	0.397399	9	9	P1P2	0.0125782	0.415062	9	9
pseudo_5242	0.00173129	0.137353	pseudo_transcript_0	0.0733982	-0.115443	10	10	pseudo_transcript_0	0.40637	-0.063389	10	10	pseudo_transcript_0	0.147061	-0.0894161	10	10	pseudo_transcript_0	0.00639411	0.215134	10	10	pseudo_transcript_0	0.111049	0.121273	10	10	pseudo_transcript_0	10	10	pseudo_transcript_0	0.85176	-0.0379525	10	10	pseudo_transcript_0	0.744548	-0.0344348	10	10	pseudo_transcript_0	0.917654	-0.0411493	10	10
SEC24C	0.00173654	-0.154881	P1P2	0.108301	-0.0301174	10	10	P1P2	0.0765544	-0.00563673	10	10	P1P2	0.0624437	-0.0178771	10	10	P1P2	0.00880321	-0.357908	10	10	P1P2	0.239437	0.00513274	10	10	P1P2	10	10	P1P2	0.000183617	-0.226099	10	10	P1P2	0.00904763	0.0129298	10	10	P1P2	0.00293995	-0.0888464	10	10
PLAGL2	0.00174709	0.143944	P1P2	0.945481	0.0363916	10	10	P1P2	0.220739	0.0331466	10	10	P1P2	0.544548	0.0321268	10	10	P1P2	0.00431218	0.167185	10	10	P1P2	0.0092137	0.123515	10	10	P1P2	10	10	P1P2	0.0232413	0.108544	10	10	P1P2	0.00465065	0.126385	10	10	P1P2	0.00783994	0.117465	10	10
pseudo_8608	0.00175195	0.12598	pseudo_transcript_0	0.161781	-0.0288313	10	10	pseudo_transcript_0	0.163725	-0.00570339	10	10	pseudo_transcript_0	0.11721	-0.0208995	10	10	pseudo_transcript_0	0.0486729	0.179939	9	9	pseudo_transcript_0	0.0182822	0.0465763	10	10	pseudo_transcript_0	9	9	pseudo_transcript_0	0.0538034	0.0413506	10	10	pseudo_transcript_0	0.0183174	0.0308019	10	10	pseudo_transcript_0	0.0240699	0.0302024	10	10
SMG6	0.00176124	-0.179307	P1P2	0.429691	-0.0202018	10	10	P1P2	0.57839	0.0104286	10	10	P1P2	0.394772	0.0038343	10	10	P1P2	0.0107153	-0.264747	10	10	P1P2	0.00490346	-0.105246	10	10	P1P2	10	10	P1P2	0.037049	-0.115274	10	10	P1P2	0.188795	-0.0930887	10	10	P1P2	0.0768145	-0.104181	10	10
RPL34	0.00176836	-0.157054	P1P2	2.40856e-06	0.127246	10	10	P1P2	1.15428e-05	0.149633	10	10	P1P2	1.17102e-06	0.131776	10	10	P1P2	0.00366598	-0.153988	10	10	P1P2	0.0150353	-0.0847616	10	10	P1P2	10	10	P1P2	0.000151052	0.136145	10	10	P1P2	5.83468e-05	0.146041	10	10	P1P2	5.23412e-05	0.135979	10	10
SF3B2	0.00178446	-0.164244	P1P2	0.313236	0.0325297	10	10	P1P2	0.966569	0.0228263	10	10	P1P2	0.5418	0.0201739	10	10	P1P2	0.0407936	-0.20986	10	10	P1P2	0.000739898	-0.151912	10	10	P1P2	10	10	P1P2	0.473747	-0.053949	10	10	P1P2	0.0988419	-0.148703	10	10	P1P2	0.177878	-0.118897	10	10
AARS2	0.00180962	-0.183683	P1P2	0.0029325	0.100576	9	9	P1P2	0.00150416	0.0910901	9	9	P1P2	0.00144431	0.0946425	9	9	P1P2	0.0368591	-0.225751	9	9	P1P2	0.000166472	-0.144571	9	9	P1P2	9	9	P1P2	0.124811	0.0989211	9	9	P1P2	0.247702	0.10026	9	9	P1P2	0.123708	0.043627	9	9
NCEH1	0.00181161	0.195791	P1P2	0.575945	-0.0242277	10	10	P1P2	0.55312	0.0294211	10	10	P1P2	0.485554	0.0274514	10	10	P1P2	0.00292905	0.233504	10	10	P1P2	0.0124463	0.18045	10	10	P1P2	10	10	P1P2	0.00277532	0.148939	10	10	P1P2	0.0137433	0.148841	10	10	P1P2	0.0044883	0.146128	10	10
WDR7	0.00182257	-0.144888	P1P2	0.00136474	0.0779779	10	10	P1P2	0.00186613	0.098859	10	10	P1P2	0.000912408	0.0884184	10	10	P1P2	0.0127632	-0.134462	10	10	P1P2	0.00604262	-0.169664	10	10	P1P2	10	10	P1P2	0.261498	0.09077	10	10	P1P2	0.136512	0.0948836	10	10	P1P2	0.148814	0.0851497	10	10
CREB1	0.00182441	0.114311	P1P2	0.0194412	0.0453436	10	10	P1P2	0.415407	0.0276119	10	10	P1P2	0.101624	0.0478964	10	10	P1P2	0.00841768	0.13261	10	10	P1P2	0.0150475	0.125218	10	10	P1P2	10	10	P1P2	0.000371457	0.128511	10	10	P1P2	0.01463	0.0696422	10	10	P1P2	0.00198005	0.121498	10	10
PHB2	0.00182441	-0.20411	P1P2	0.461216	0.0309001	10	10	P1P2	0.381172	0.0575974	10	10	P1P2	0.433496	0.04281	10	10	P1P2	0.00256579	-0.262972	10	10	P1P2	0.0890101	-0.181047	10	10	P1P2	10	10	P1P2	0.0382967	-0.0565868	10	10	P1P2	0.662566	-0.0168693	10	10	P1P2	0.11522	-0.0329797	10	10
DUT	0.00183913	-0.295834	P1P2	0.000788954	0.157334	10	10	P1P2	0.000359169	0.157781	10	10	P1P2	0.000108069	0.145961	10	10	P1P2	0.0988725	-0.483258	10	10	P1P2	0.00421923	-0.214871	10	10	P1P2	10	10	P1P2	0.0316197	-0.0011294	10	10	P1P2	0.00768273	0.0606179	9	9	P1P2	0.0121308	0.0285045	9	9
PREB	0.00183913	-0.195235	P1P2	0.00342412	-0.0717356	10	10	P1P2	0.205711	-0.0109718	10	10	P1P2	0.0187902	-0.0523653	10	10	P1P2	0.0150208	-0.188627	10	10	P1P2	0.00628261	-0.230486	10	10	P1P2	10	10	P1P2	8.70247e-05	-0.196886	10	10	P1P2	0.00853283	-0.205218	10	10	P1P2	0.000788931	-0.201052	10	10
NRF1	0.00184654	-0.190031	P1P2	0.281289	0.0189793	10	10	P1P2	0.637093	0.0316314	10	10	P1P2	0.368528	0.0216978	10	10	P1P2	0.00172373	-0.222007	10	10	P1P2	0.0459148	-0.174522	10	10	P1P2	10	10	P1P2	0.0593186	-0.134272	10	10	P1P2	0.296508	-0.0445533	10	10	P1P2	0.098475	-0.0476336	10	10
YPEL5	0.00185956	-0.179818	P1P2	0.0116682	0.140321	10	10	P1P2	0.006235	0.117322	10	10	P1P2	0.000786888	0.113894	10	10	P1P2	0.0940989	-0.227823	10	10	P1P2	0.00186331	-0.196818	10	10	P1P2	10	10	P1P2	0.0747136	0.125217	10	10	P1P2	0.239499	0.0338829	10	10	P1P2	0.133819	0.112893	10	10
INTS2	0.0018641	-0.177394	P1P2	0.00102728	0.0880142	8	8	P1P2	9.89687e-05	0.151752	10	10	P1P2	0.000526849	0.0958359	8	8	P1P2	0.624344	-0.337736	9	9	P1P2	0.000404275	-0.20718	10	10	P1P2	9	9	P1P2	0.0530519	0.025858	9	9	P1P2	0.00706891	0.122961	8	8	P1P2	0.0550074	0.11437	8	8
GFI1B	0.00187401	-0.154509	P1P2	0.000124459	-0.135837	9	9	P1P2	0.434763	-0.0258886	9	9	P1P2	0.00255937	-0.0831424	9	9	P1P2	0.125327	-0.166989	8	8	P1P2	0.000137602	-0.181152	9	9	P1P2	8	8	P1P2	3.02808e-05	-0.255088	9	9	P1P2	0.00103726	-0.145916	8	8	P1P2	0.000198683	-0.14704	8	8
ISCA2	0.00188209	-0.150299	P1P2	0.0800374	0.0549263	10	10	P1P2	0.0024478	0.107252	10	10	P1P2	0.00688334	0.0809941	10	10	P1P2	0.0211363	-0.1549	10	10	P1P2	0.0049508	-0.16522	10	10	P1P2	10	10	P1P2	0.787959	0.00549006	10	10	P1P2	0.0863704	0.0985736	10	10	P1P2	0.388542	0.0284729	10	10
SP1	0.00189724	-0.154029	P1P2	0.707664	0.0461158	10	10	P1P2	0.49762	0.0201826	10	10	P1P2	0.550064	0.0284937	10	10	P1P2	0.00301929	-0.264585	10	10	P1P2	0.321207	-0.0975222	10	10	P1P2	10	10	P1P2	0.156563	-0.161057	10	10	P1P2	0.146709	-0.0209212	9	9	P1P2	0.0690548	-0.114723	9	9
ELMO2	0.00192414	-0.129443	P1P2	0.378585	0.0147879	9	9	P1P2	0.741699	-0.0058309	9	9	P1P2	0.409505	-0.00404536	9	9	P1P2	0.00194475	-0.179199	9	9	P1P2	0.136183	-0.0911468	9	9	P1P2	9	9	P1P2	0.697819	-0.200972	9	9	P1P2	0.719747	-0.0887881	9	9	P1P2	0.739069	-0.104111	9	9
LMNA	0.00192596	-0.165169	P1P2	0.780249	0.0296158	10	10	P1P2	0.27101	0.0736571	10	10	P1P2	0.485183	0.0634349	10	10	P1P2	0.0132768	-0.206325	10	10	P1P2	0.00362105	-0.131998	10	10	P1P2	10	10	P1P2	0.133807	-0.118522	10	10	P1P2	0.410408	0.0100067	10	10	P1P2	0.183482	-0.0815753	10	10
ATP6V0A1	0.00193756	-0.13604	P1P2	0.675426	-0.0195381	10	10	P1P2	0.935184	-0.0205121	10	10	P1P2	0.830917	-0.0164112	10	10	P1P2	0.0181162	-0.156385	10	10	P1P2	0.00338137	-0.1475	10	10	P1P2	10	10	P1P2	0.0502774	-0.120874	10	10	P1P2	0.0611643	-0.137852	10	10	P1P2	0.042816	-0.11731	10	10
pseudo_1759	0.00196683	-0.0942012	pseudo_transcript_0	0.160413	0.0315636	10	10	pseudo_transcript_0	0.55194	0.0286182	10	10	pseudo_transcript_0	0.292826	0.0300909	10	10	pseudo_transcript_0	0.00323359	-0.177707	10	10	pseudo_transcript_0	0.233032	-0.0326492	10	10	pseudo_transcript_0	10	10	pseudo_transcript_0	0.357383	-0.0440917	10	10	pseudo_transcript_0	0.857552	-0.0212211	10	10	pseudo_transcript_0	0.584442	-0.0244494	10	10
ASCC3	0.00198261	-0.117466	P1P2	0.952537	-0.0905858	10	10	P1P2	0.0253492	0.0485742	10	10	P1P2	0.462891	-0.00772509	10	10	P1P2	0.0588376	-0.0531095	10	10	P1P2	0.000281328	-0.273267	10	10	P1P2	10	10	P1P2	0.00535334	-0.121483	10	10	P1P2	0.0622151	-0.0983826	10	10	P1P2	0.00942367	-0.0944311	10	10
pseudo_1623	0.00199851	0.132507	pseudo_transcript_0	0.31551	-0.0172398	10	10	pseudo_transcript_0	0.436168	0.0124808	10	10	pseudo_transcript_0	0.906354	-0.0172903	10	10	pseudo_transcript_0	0.00353808	0.196102	10	10	pseudo_transcript_0	0.128756	0.114851	10	10	pseudo_transcript_0	10	10	pseudo_transcript_0	0.108478	0.0384231	10	10	pseudo_transcript_0	0.0768164	0.0486319	10	10	pseudo_transcript_0	0.078814	0.0435275	10	10
EPG5	0.00199851	-0.145913	P1P2	0.056003	-0.101829	10	10	P1P2	0.0195198	-0.0726776	10	10	P1P2	0.0223908	-0.0862274	10	10	P1P2	0.0299931	-0.216374	10	10	P1P2	0.00944575	-0.123582	10	10	P1P2	10	10	P1P2	0.00011397	-0.177756	10	10	P1P2	0.000251516	-0.162868	10	10	P1P2	7.79625e-05	-0.163142	10	10
SENP2	0.0020065	0.107363	P1P2	0.00394849	-0.0770543	10	10	P1P2	0.636149	0.0184901	10	10	P1P2	0.091994	-0.0194015	10	10	P1P2	0.00153105	0.187199	10	10	P1P2	0.32049	0.0451096	10	10	P1P2	10	10	P1P2	0.83504	0.00694056	10	10	P1P2	0.291132	0.0540068	10	10	P1P2	0.723506	0.0371388	10	10
NUP188	0.00202863	-0.135707	P1P2	0.515691	-0.00867675	10	10	P1P2	0.994485	-0.0364351	10	10	P1P2	0.683953	-0.0191513	10	10	P1P2	0.0143004	-0.237293	10	10	P1P2	0.171859	-0.110949	10	10	P1P2	10	10	P1P2	0.0151568	-0.0749462	10	10	P1P2	0.0789875	-0.040957	10	10	P1P2	0.016307	-0.0518784	10	10
pseudo_17289	0.00204283	-0.188119	pseudo_transcript_0	0.191533	0.0361431	10	10	pseudo_transcript_0	0.0513681	0.0873021	10	10	pseudo_transcript_0	0.035144	0.028294	10	10	pseudo_transcript_0	0.0138144	-0.278952	10	10	pseudo_transcript_0	0.00415696	-0.14057	10	10	pseudo_transcript_0	10	10	pseudo_transcript_0	0.427245	-0.137504	10	10	pseudo_transcript_0	0.584339	0.0262466	10	10	pseudo_transcript_0	0.870737	-0.105296	10	10
GNRH2	0.00204313	-0.151468	P1P2	0.00843353	0.0829383	9	9	P1P2	0.0033142	0.0896208	9	9	P1P2	0.0020088	0.0802445	9	9	P1P2	0.00618194	-0.190177	9	9	P1P2	0.0201344	-0.154994	9	9	P1P2	9	9	P1P2	0.654093	0.0366676	9	9	P1P2	0.0849441	0.08107	9	9	P1P2	0.280442	0.0831995	9	9
NOL6	0.00206902	-0.127764	P1P2	0.000418802	0.0890814	9	9	P1P2	0.000752843	0.266529	10	10	P1P2	0.000490117	0.112879	9	9	P1P2	0.186622	-0.187221	9	9	P1P2	0.00272926	-0.456289	10	10	P1P2	9	9	P1P2	0.0338093	0.0837955	9	9	P1P2	0.0213312	0.142442	9	9	P1P2	0.0140949	0.128822	9	9
ECT2	0.00207356	-0.142887	P1P2	7.37626e-05	0.0819246	10	10	P1P2	0.00268278	0.121211	10	10	P1P2	0.000140043	0.0968369	10	10	P1P2	0.0139517	-0.237439	10	10	P1P2	0.0333087	-0.123393	10	10	P1P2	10	10	P1P2	0.122217	0.0979857	10	10	P1P2	0.00601746	0.129491	10	10	P1P2	0.0182096	0.100238	10	10
CCDC107	0.00207563	0.13274	P1P2	0.99729	0.016965	10	10	P1P2	0.809987	-0.0639134	10	10	P1P2	0.868952	-0.0392815	10	10	P1P2	0.176766	0.201929	10	10	P1P2	0.00791139	0.219324	10	10	P1P2	10	10	P1P2	0.138808	0.0601995	10	10	P1P2	0.223855	0.07289	10	10	P1P2	0.159971	0.0537593	10	10
DDX24	0.0021195	-0.152757	P1P2	0.00833351	0.103296	9	9	P1P2	0.000115513	0.136748	10	10	P1P2	0.00124217	0.0981548	9	9	P1P2	0.0583787	-0.177262	9	9	P1P2	0.000471388	-0.205226	10	10	P1P2	9	9	P1P2	0.0607084	0.0943365	9	9	P1P2	0.0852268	0.114765	9	9	P1P2	0.063289	0.102147	9	9
UBR4	0.00212151	-0.249011	P1P2	0.232899	0.0366942	10	10	P1P2	0.126745	0.0685412	10	10	P1P2	0.126556	0.0682679	10	10	P1P2	0.0202669	-0.290342	10	10	P1P2	0.00423886	-0.227683	10	10	P1P2	10	10	P1P2	0.215895	-0.108811	10	10	P1P2	0.401381	-0.119294	10	10	P1P2	0.294648	-0.114053	10	10
SIX4	0.00215119	0.136976	P1P2	0.619196	-0.0299765	10	10	P1P2	0.298338	0.061939	10	10	P1P2	0.315237	-0.0207159	10	10	P1P2	0.00234702	0.240933	10	10	P1P2	0.0531049	-0.0114107	10	10	P1P2	10	10	P1P2	0.00472512	0.1379	10	10	P1P2	0.0650906	0.0547029	10	10	P1P2	0.00422022	0.0928134	10	10
pseudo_12290	0.00217909	0.0888445	pseudo_transcript_0	0.679101	0.011391	10	10	pseudo_transcript_0	0.694905	0.0206407	10	10	pseudo_transcript_0	0.645693	-0.00587705	10	10	pseudo_transcript_0	0.00508326	0.160303	10	10	pseudo_transcript_0	0.20184	0.0326888	10	10	pseudo_transcript_0	10	10	pseudo_transcript_0	0.0182565	0.127206	10	10	pseudo_transcript_0	0.220103	0.043863	10	10	pseudo_transcript_0	0.0566961	0.104344	10	10
SPAG7	0.00220296	-0.195114	P1P2	0.00478588	0.0935478	10	10	P1P2	0.0284276	0.0885072	10	10	P1P2	0.00892703	0.0910275	10	10	P1P2	0.00255704	-0.273352	10	10	P1P2	0.033664	-0.123188	10	10	P1P2	10	10	P1P2	0.771225	-0.050395	10	10	P1P2	0.0863649	0.0460535	9	9	P1P2	0.132005	0.0459043	9	9
RAB26	0.00221827	-0.1586	P1P2	0.0290528	0.0842348	10	10	P1P2	0.985568	0.0200876	10	10	P1P2	0.218105	0.0326211	10	10	P1P2	0.00241599	-0.196054	10	10	P1P2	0.0875815	-0.142119	10	10	P1P2	10	10	P1P2	0.683861	-0.0726908	10	10	P1P2	0.159054	-0.0457624	10	10	P1P2	0.716847	-0.0583994	10	10
POLR2I	0.00224946	-0.141201	P1P2	0.00026077	0.140785	8	8	P1P2	1.2282e-05	0.177415	10	10	P1P2	0.000158201	0.148582	8	8	P1P2	0.327873	-0.0841353	8	8	P1P2	2.79301e-05	-0.1866	10	10	P1P2	8	8	P1P2	0.00257001	0.196207	8	8	P1P2	0.00791088	0.169977	8	8	P1P2	0.00337444	0.183092	8	8
RMND5B	0.00225364	0.117284	P1P2	0.066535	-0.0615695	10	10	P1P2	0.310454	-0.0397049	10	10	P1P2	0.12833	-0.0498077	10	10	P1P2	0.0060175	0.172732	10	10	P1P2	0.0455	0.0791445	10	10	P1P2	10	10	P1P2	0.68213	0.0241352	10	10	P1P2	0.912219	0.0390575	10	10	P1P2	0.71065	0.0220272	10	10
SYNPO	0.00227376	-0.139647	P1	0.06636	0.0332962	10	10	P1	0.256065	0.0172461	10	10	P1	0.089509	0.0226801	10	10	P1	0.00982636	-0.208991	10	10	P1	0.00827426	-0.0416227	10	10	P1	10	10	P2	0.463978	0.0202189	10	10	P2	0.461269	0.0133294	10	10	P2	0.42856	0.0140676	10	10
GATA1	0.00229443	-0.244082	P1P2	0.0236355	0.177881	9	9	P1P2	0.00139184	0.174781	10	10	P1P2	0.00742643	0.176331	9	9	P1P2	0.171981	-0.203625	9	9	P1P2	1.06268e-05	-0.285627	10	10	P1P2	9	9	P1P2	0.204353	0.220841	8	8	P1P2	0.42422	0.0922701	8	8	P1P2	0.219797	0.111594	8	8
RPL14	0.00231678	-0.176742	P1P2	0.00686055	0.106512	10	10	P1P2	0.00731357	0.115137	10	10	P1P2	0.00334768	0.109671	10	10	P1P2	0.00320434	-0.222104	10	10	P1P2	0.0224375	-0.14018	10	10	P1P2	10	10	P1P2	0.304807	0.0262187	10	10	P1P2	0.036131	0.130699	10	10	P1P2	0.0577049	0.0826121	10	10
MFSD5	0.00234261	-0.133318	P1P2	0.0775011	0.100288	9	9	P1P2	0.0221913	0.0709751	9	9	P1P2	0.0217391	0.0779609	9	9	P1P2	0.0301981	-0.206559	9	9	P1P2	0.00869261	-0.104931	9	9	P1P2	9	9	P1P2	0.652524	0.0268803	9	9	P1P2	0.360473	0.0244917	9	9	P1P2	0.426596	0.0162912	9	9
pseudo_7006	0.00234664	0.0984627	pseudo_transcript_0	0.90419	-0.0259025	10	10	pseudo_transcript_0	0.556866	-0.0174479	10	10	pseudo_transcript_0	0.671391	-0.0213809	10	10	pseudo_transcript_0	0.0224271	0.167356	10	10	pseudo_transcript_0	0.0284596	0.0288694	10	10	pseudo_transcript_0	10	10	pseudo_transcript_0	0.181272	0.112254	10	10	pseudo_transcript_0	0.559385	0.0534423	10	10	pseudo_transcript_0	0.294102	0.103503	10	10
pseudo_13339	0.00237686	-0.0377561	pseudo_transcript_0	0.668639	0.0199148	10	10	pseudo_transcript_0	0.204974	-0.0131482	10	10	pseudo_transcript_0	0.281304	0.0273025	10	10	pseudo_transcript_0	0.00137171	-0.186996	10	10	pseudo_transcript_0	0.331801	-0.0319595	10	10	pseudo_transcript_0	10	10	pseudo_transcript_0	0.0189421	-0.135766	10	10	pseudo_transcript_0	0.133882	-0.0377413	10	10	pseudo_transcript_0	0.038899	-0.11885	10	10
RNF145	0.00237935	-0.178165	P1	0.602322	0.0175572	10	10	P2	0.326576	-0.0170266	10	10	P2	0.436456	-0.00830253	10	10	P1	0.024899	-0.227289	9	9	P1	9.38526e-05	-0.154316	10	10	P1	9	9	P1	0.022465	-0.134479	10	10	P1	0.0187678	-0.105467	10	10	P1	0.00923816	-0.105563	10	10
NDUFB10	0.00239563	-0.233164	P1P2	0.211108	0.0296775	10	10	P1P2	0.61366	0.0389892	10	10	P1P2	0.37726	0.0354816	10	10	P1P2	0.000632892	-0.353392	10	10	P1P2	0.0975037	-0.0710408	10	10	P1P2	10	10	P1P2	0.0148758	-0.139299	10	10	P1P2	0.769871	-0.0437809	10	10	P1P2	0.153033	-0.11833	10	10
pseudo_1783	0.00240506	-0.0726407	pseudo_transcript_0	0.0973447	0.0628716	10	10	pseudo_transcript_0	0.0579939	0.0647985	10	10	pseudo_transcript_0	0.0456755	0.0570064	10	10	pseudo_transcript_0	0.106634	-0.128833	10	10	pseudo_transcript_0	0.00386701	-0.1122	10	10	pseudo_transcript_0	10	10	pseudo_transcript_0	0.60259	-0.0252547	10	10	pseudo_transcript_0	0.79967	0.0250487	10	10	pseudo_transcript_0	0.674534	0.018675	10	10
NFIC	0.00240506	-0.158867	P1	0.00241745	0.0988521	10	10	P1	0.0595678	0.0689329	10	10	P1	0.00594725	0.0812851	10	10	P1	0.0016141	-0.228111	10	10	P1	0.344268	-0.134259	10	10	P1	10	10	P2	0.340997	-0.0606962	10	10	P2	0.382479	0.0106235	10	10	P2	0.33742	-0.0198161	10	10
WWP2	0.00241453	0.170818	P1P2	0.21964	-0.0293085	10	10	P1P2	0.797019	-0.0167632	10	10	P1P2	0.546318	-0.0226099	10	10	P1P2	0.00731766	0.248104	10	10	P1P2	0.00544497	0.107181	10	10	P1P2	10	10	P1P2	0.184956	0.101031	10	10	P1P2	0.0578842	0.0994986	10	10	P1P2	0.0953716	0.0931696	10	10
SRRM2	0.00242166	0.141798	P1P2	0.0173362	-0.0900222	10	10	P1P2	0.0289205	-0.0835195	10	10	P1P2	0.0152405	-0.0804881	10	10	P1P2	0.0117785	0.193822	10	10	P1P2	0.00140574	0.0909264	10	10	P1P2	10	10	P1P2	0.437787	-0.0198055	10	10	P1P2	0.510324	-0.0422561	10	10	P1P2	0.442003	-0.0279027	10	10
CNN1	0.00242642	-0.13353	P1	0.731751	-0.0771914	10	10	P1	0.563799	0.00412179	10	10	P2	0.976744	-0.0198945	10	10	P1	0.0351163	-0.168307	10	10	P1	0.0096706	-0.146173	10	10	P1	10	10	P1	0.347917	-0.175073	10	10	P1	0.159756	-0.14377	10	10	P1	0.264585	-0.152392	10	10
RBM4	0.00242642	0.140066	P1	0.00206481	0.107047	10	10	P1	0.000840847	0.159652	10	10	P1	0.00100437	0.133349	10	10	P2	0.0044652	0.17873	10	10	P1	0.00275041	-0.160871	10	10	P2	10	10	P1	0.00970947	0.1551	10	10	P1	0.00417907	0.165691	10	10	P1	0.00496498	0.159026	10	10
MED24	0.00244555	-0.163976	P1P2	0.246595	0.0846603	10	10	P1P2	0.115153	0.108258	10	10	P1P2	0.167177	0.0964594	10	10	P1P2	0.0166118	-0.183237	10	10	P1P2	0.00469006	-0.167674	10	10	P1P2	10	10	P1P2	0.686244	-0.0211962	10	10	P1P2	0.694744	0.0519228	10	10	P1P2	0.962969	0.0328834	10	10
SND1	0.00245035	0.132028	P1P2	0.916133	0.0310154	10	10	P1P2	0.687098	-0.0137585	10	10	P1P2	0.874545	0.0172301	10	10	P1P2	0.0647547	0.175048	10	10	P1P2	0.00149041	0.118116	10	10	P1P2	10	10	P1P2	0.0529121	0.107553	10	10	P1P2	0.0940972	0.102405	10	10	P1P2	0.0603329	0.0996797	10	10
CNEP1R1	0.00248762	0.0677521	P1P2	0.307499	0.021156	9	9	P1P2	0.0179443	0.0280785	9	9	P1P2	0.0689915	0.0506373	9	9	P1P2	0.0316899	0.114013	9	9	P1P2	0.0177548	0.109294	9	9	P1P2	9	9	P1P2	0.0125108	0.150634	9	9	P1P2	0.000394841	0.147183	9	9	P1P2	0.00167818	0.148909	9	9
pseudo_11727	0.00250621	0.137711	pseudo_transcript_0	0.32806	-0.0323497	10	10	pseudo_transcript_0	0.82713	0.000579171	10	10	pseudo_transcript_0	0.496732	-0.0281418	10	10	pseudo_transcript_0	0.00337548	0.188713	10	10	pseudo_transcript_0	0.0686912	0.106967	10	10	pseudo_transcript_0	10	10	pseudo_transcript_0	0.127358	0.024745	10	10	pseudo_transcript_0	0.374866	0.0357566	10	10	pseudo_transcript_0	0.167967	0.0285056	10	10
pseudo_16551	0.00251851	-0.246758	pseudo_transcript_0	0.0191512	0.085648	10	10	pseudo_transcript_0	0.916025	0.0473481	10	10	pseudo_transcript_0	0.197915	0.066498	10	10	pseudo_transcript_0	0.00234126	-0.430239	10	10	pseudo_transcript_0	0.205767	-0.126851	10	10	pseudo_transcript_0	10	10	pseudo_transcript_0	0.331419	-0.0221002	8	8	pseudo_transcript_0	0.225113	0.00166952	9	9	pseudo_transcript_0	0.129676	-0.0644351	8	8
WDR12	0.00254474	-0.168537	P1P2	0.0267928	0.265217	10	10	P1P2	0.00326646	0.142835	9	9	P1P2	0.0113007	0.125483	9	9	P1P2	0.0135825	-0.350529	10	10	P1P2	0.0194623	-0.210269	9	9	P1P2	9	9	P1P2	0.671875	0.0733209	8	8	P1P2	0.377761	0.0799773	8	8	P1P2	0.574211	0.0821171	8	8
BCR	0.00255074	-0.237463	P1P2	0.000263035	0.115339	10	10	P1P2	0.000301181	0.0993933	10	10	P1P2	9.3016e-05	0.101089	10	10	P1P2	0.00792484	-0.288278	10	10	P1P2	0.00954328	-0.194171	10	10	P1P2	10	10	P1P2	0.0532381	0.121697	10	10	P1P2	0.130461	0.143766	10	10	P1P2	0.0650192	0.125618	10	10
pseudo_847	0.00255394	-0.293157	pseudo_transcript_0	0.934478	0.0202411	9	9	pseudo_transcript_0	0.510857	-0.0499222	9	9	pseudo_transcript_0	0.836124	-0.00353118	9	9	pseudo_transcript_0	0.00252694	-0.419362	9	9	pseudo_transcript_0	0.0806733	-0.184793	9	9	pseudo_transcript_0	9	9	pseudo_transcript_0	0.0120843	-0.144243	9	9	pseudo_transcript_0	0.224576	-0.23959	9	9	pseudo_transcript_0	0.0269897	-0.210147	9	9
OR5A1	0.00255574	-0.170126	ENST00000302030.2	0.00423121	0.112259	10	10	ENST00000302030.2	0.0410719	0.0677372	10	10	ENST00000302030.2	0.00791494	0.062545	10	10	ENST00000302030.2	0.00224417	-0.169907	10	10	ENST00000302030.2	0.0813284	-0.180615	10	10	ENST00000302030.2	10	10	ENST00000302030.2	0.303489	0.0417034	10	10	ENST00000302030.2	0.0598061	-0.0620952	10	10	ENST00000302030.2	0.119667	0.0290668	10	10
pseudo_8148	0.00255657	-0.0944511	pseudo_transcript_0	0.27267	0.0561177	9	9	pseudo_transcript_0	0.532838	0.0734474	10	10	pseudo_transcript_0	0.44148	0.0375551	9	9	pseudo_transcript_0	0.00986255	-0.149197	9	9	pseudo_transcript_0	0.0890101	-0.0879111	10	10	pseudo_transcript_0	9	9	pseudo_transcript_0	0.307804	-0.0201012	9	9	pseudo_transcript_0	0.810894	0.0586595	10	10	pseudo_transcript_0	0.350439	-0.00786412	9	9
CLPP	0.00256074	-0.0952731	P1P2	0.812963	-0.0276093	10	10	P1P2	0.251902	0.0471831	10	10	P1P2	0.626902	-0.0144931	10	10	P1P2	0.125414	-0.0869521	10	10	P1P2	0.000563956	-0.136457	10	10	P1P2	10	10	P1P2	0.181657	-0.109384	10	10	P1P2	0.125567	-0.0326781	10	10	P1P2	0.145093	-0.04803	10	10
MRPL19	0.00256324	-0.287105	P1P2	6.34919e-06	0.146178	10	10	P1P2	7.68785e-06	0.146131	10	10	P1P2	1.85114e-06	0.141167	10	10	P1P2	0.105961	-0.299701	10	10	P1P2	0.000626265	-0.234477	10	10	P1P2	10	10	P1P2	0.0133664	0.0726842	10	10	P1P2	0.00702557	0.189908	10	10	P1P2	0.0128784	0.180044	10	10
SHC1	0.00257831	-0.133328	P2	0.730418	0.0267764	10	10	P1	0.354276	0.0149053	10	10	P1	0.577446	0.0075137	10	10	P1	0.0194904	-0.182499	10	10	P1	0.0346103	-0.16486	10	10	P1	10	10	P1	0.0900807	-0.140464	10	10	P2	0.326416	0.111226	10	10	P1	0.18505	-0.071118	10	10
ANKRD11	0.00260107	0.155351	P1P2	0.733752	-0.0328925	10	10	P1P2	0.211351	-0.0203692	10	10	P1P2	0.414289	-0.0560944	10	10	P1P2	0.0083446	0.0669096	10	10	P1P2	0.00395663	0.139814	10	10	P1P2	10	10	P1P2	0.188894	0.109211	10	10	P1P2	0.239381	0.0269306	10	10	P1P2	0.187224	0.0876731	10	10
OR2B11	0.00262034	-0.105103	ENST00000318749.6	0.119375	0.0457199	8	8	ENST00000318749.6	0.213323	0.0666894	8	8	ENST00000318749.6	0.134617	0.0490237	8	8	ENST00000318749.6	0.0495193	-0.136252	8	8	ENST00000318749.6	0.00790602	-0.143239	8	8	ENST00000318749.6	8	8	ENST00000318749.6	0.872723	0.054439	8	8	ENST00000318749.6	0.610384	-0.0448655	8	8	ENST00000318749.6	0.829646	0.0488064	8	8
HLA-DPA1	0.00265986	-0.148452	P1	0.0209904	0.0825193	9	9	P1	0.00159763	0.0899974	10	10	P1	0.00691073	0.073154	9	9	P2	0.00161186	-0.244661	9	9	P1	0.156431	-0.17228	10	10	P2	9	9	P2	0.0109685	-0.128037	9	9	P1	0.0241554	0.107488	9	9	P2	0.0309986	-0.130642	9	9
ZNF385A	0.0026626	0.0883092	P2	0.299016	0.0134429	9	9	P2	0.437556	-0.00827218	10	10	P2	0.164592	0.0236059	9	9	P2	0.0154219	0.1602	9	9	P2	0.00887516	0.0768937	10	10	P2	9	9	P2	0.00520357	0.0930079	9	9	P2	0.0342051	0.0178447	10	10	P2	0.00325324	0.0806157	9	9
MRPS30	0.00269283	-0.127307	P1P2	0.207909	0.0373335	9	9	P1P2	0.497988	0.0155499	9	9	P1P2	0.233757	0.0239707	9	9	P1P2	0.0170989	-0.211831	9	9	P1P2	0.0451148	-0.113677	9	9	P1P2	9	9	P1P2	0.441295	-0.0390467	9	9	P1P2	0.808816	-0.043443	9	9	P1P2	0.694912	-0.0505266	9	9
NSUN7	0.00272028	0.0496607	P1P2	0.400779	0.0419169	10	10	P1P2	0.168765	0.0351815	10	10	P1P2	0.277621	0.0385492	10	10	P1P2	0.0407062	0.0753048	10	10	P1P2	0.00465782	0.114681	10	10	P1P2	10	10	P1P2	0.059837	0.208728	10	10	P1P2	0.0370198	0.1909	9	9	P1P2	0.0477309	0.199814	9	9
RPS27	0.00272293	-0.145121	P1P2	0.00100968	0.114323	10	10	P1P2	0.215845	0.108925	10	10	P1P2	0.0122745	0.111624	10	10	P1P2	0.0084618	-0.291704	10	10	P1P2	0.229191	-0.0422686	10	10	P1P2	10	10	P1P2	0.443114	0.0615663	10	10	P1P2	0.209869	0.107053	10	10	P1P2	0.387237	0.133015	10	10
HSD17B10	0.00274579	-0.215082	P1P2	0.00480797	0.0911965	10	10	P1P2	0.000163332	0.176589	10	10	P1P2	0.000202122	0.126052	10	10	P1P2	0.0792898	-0.132745	9	9	P1P2	0.000106538	-0.234601	10	10	P1P2	9	9	P1P2	0.479315	-0.0260045	10	10	P1P2	0.017791	0.166993	10	10	P1P2	0.0969134	0.0779523	10	10
PAK3	0.00275486	0.115523	P1P2	0.163918	-0.0543385	10	10	P1P2	0.397862	-0.00943895	10	10	P1P2	0.218327	-0.0181225	10	10	P1P2	0.0133209	0.181513	10	10	P1P2	0.0269505	0.0413604	10	10	P1P2	10	10	P1P2	0.644064	0.06182	10	10	P1P2	0.638381	0.0396736	10	10	P1P2	0.575102	0.044569	10	10
PLK1	0.00277973	-0.214075	P1P2	0.00409139	0.146227	9	9	P1P2	0.0466901	0.0858326	9	9	P1P2	0.0107304	0.115021	9	9	P1P2	0.0141103	-0.312891	9	9	P1P2	0.00613284	-0.0655437	9	9	P1P2	9	9	P1P2	0.210697	0.060971	9	9	P1P2	0.950121	0.0511086	9	9	P1P2	0.353757	0.0455663	9	9
MCOLN3	0.00278444	-0.13664	P1P2	0.0850225	0.10115	10	10	P1P2	0.855998	-0.0203997	10	10	P1P2	0.515089	0.0747481	10	10	P1P2	0.00503222	-0.180241	10	10	P1P2	0.131973	-0.160575	10	10	P1P2	10	10	P1P2	0.731419	0.00813774	10	10	P1P2	0.244589	-0.106114	9	9	P1P2	0.239732	-0.0880417	9	9
MED7	0.00280069	-0.19505	P1P2	0.00354975	0.0581098	10	10	P1P2	0.00361413	0.144904	10	10	P1P2	0.00244035	0.126081	10	10	P1P2	0.0175949	-0.302356	10	10	P1P2	0.00989177	-0.157367	10	10	P1P2	10	10	P1P2	0.203844	-0.0680716	10	10	P1P2	0.0282354	0.0844548	10	10	P1P2	0.103847	0.0467289	10	10
ATXN3	0.00283621	-0.103727	P1P2	0.877458	0.00311492	10	10	P1P2	0.222463	0.0409304	10	10	P1P2	0.354822	0.0156741	10	10	P1P2	0.244149	-0.104473	10	10	P1P2	0.000170744	-0.137341	10	10	P1P2	10	10	P1P2	0.360161	-0.0419557	10	10	P1P2	0.498702	-0.0533301	10	10	P1P2	0.397747	-0.0418719	10	10
TMEM132E	0.0028555	-0.137805	P1P2	0.976317	0.0299488	10	10	P1P2	0.481266	0.00741675	10	10	P1P2	0.618116	0.0232489	10	10	P1P2	0.0113837	-0.179765	10	10	P1P2	0.0314756	-0.153064	10	10	P1P2	10	10	P1P2	0.0696924	0.00997479	10	10	P1P2	0.0335829	-0.0120878	10	10	P1P2	0.0397199	0.00610362	10	10
MARS2	0.00288385	-0.109573	P1P2	0.321886	0.0590553	9	9	P1P2	0.234391	0.0931031	10	10	P1P2	0.408797	0.0859051	9	9	P1P2	0.00745981	-0.147367	9	9	P1P2	0.0709609	-0.0447964	10	10	P1P2	9	9	P1P2	0.673152	0.0164443	9	9	P1P2	0.839171	0.0294075	9	9	P1P2	0.72237	-0.0177754	9	9
DEGS1	0.00288606	0.148324	P1P2	0.171192	-0.0462381	10	10	P1P2	0.178149	-0.016496	10	10	P1P2	0.144357	-0.0229707	10	10	P1P2	0.00721796	0.187305	10	10	P1P2	0.0107494	0.126474	10	10	P1P2	10	10	P1P2	0.236347	0.022464	10	10	P1P2	0.390512	0.0254084	10	10	P1P2	0.289485	0.0649777	10	10
MAP2K3	0.00293955	0.166806	P1P2	0.332756	-0.107382	10	10	P1P2	0.326069	-0.0575227	10	10	P1P2	0.367426	-0.0944269	10	10	P1P2	0.00389217	0.225953	10	10	P1P2	0.0913293	0.138264	10	10	P1P2	10	10	P1P2	0.310186	0.0264869	10	10	P1P2	0.977452	0.0101299	10	10	P1P2	0.562224	-0.0356811	10	10
TSG101	0.00293955	-0.167248	P1P2	0.389207	0.0425477	10	10	P1P2	0.330069	0.0161601	10	10	P1P2	0.316236	0.0163858	10	10	P1P2	0.00448389	-0.26689	10	10	P1P2	0.277532	-0.141423	10	10	P1P2	10	10	P1P2	0.0783388	-0.126851	10	10	P1P2	0.774287	-0.0196041	10	10	P1P2	0.223574	-0.0798939	10	10
pseudo_15720	0.00295663	0.147893	pseudo_transcript_0	0.319586	0.038313	10	10	pseudo_transcript_0	0.772265	0.0388781	10	10	pseudo_transcript_0	0.612497	0.0398725	10	10	pseudo_transcript_0	0.00893776	0.217867	10	10	pseudo_transcript_0	0.0426238	0.134701	10	10	pseudo_transcript_0	10	10	pseudo_transcript_0	0.0507639	0.118987	10	10	pseudo_transcript_0	0.0964759	0.141134	10	10	pseudo_transcript_0	0.0597271	0.125795	10	10
HDAC6	0.00296125	-0.128566	P1P2	0.660825	0.0164561	9	9	P1P2	0.493966	-0.016922	9	9	P1P2	0.472527	-0.0193328	9	9	P1P2	0.00109967	-0.146016	9	9	P1P2	0.205808	-0.12454	9	9	P1P2	9	9	P1P2	0.045209	-0.0972573	9	9	P1P2	0.513649	-0.0418783	9	9	P1P2	0.144906	-0.0767859	9	9
CAMLG	0.00297093	-0.20252	P1P2	0.0183185	-0.101952	10	10	P1P2	0.0290719	-0.0188037	10	10	P1P2	0.0125545	-0.0857208	10	10	P1P2	0.138814	-0.265723	10	10	P1P2	0.000379126	-0.185814	10	10	P1P2	10	10	P1P2	0.000369378	-0.189675	10	10	P1P2	0.000218829	-0.199682	10	10	P1P2	0.000198702	-0.192075	10	10
POLDIP2	0.00298818	-0.140006	P1P2	0.106303	-0.014527	10	10	P1P2	0.0239212	-0.0665261	10	10	P1P2	0.0357126	-0.0264649	10	10	P1P2	0.00278816	-0.1826	10	10	P1P2	0.160164	-0.14013	10	10	P1P2	10	10	P1P2	0.00569878	-0.158541	10	10	P1P2	0.000338676	-0.12815	10	10	P1P2	0.00110856	-0.14163	10	10
SNRPF	0.00298818	-0.146423	P1P2	0.000523766	0.0890873	10	10	P1P2	0.000658402	0.15766	10	10	P1P2	0.000258879	0.122011	10	10	P1P2	0.266005	-0.122581	10	10	P1P2	0.00112168	-0.193202	10	10	P1P2	10	10	P1P2	0.134804	0.173123	10	10	P1P2	0.00538944	0.187439	10	10	P1P2	0.0285779	0.177499	10	10
RPL30	0.00301422	-0.0645676	P1P2	0.0931261	0.157291	10	10	P1P2	0.00570747	0.20157	10	10	P1P2	0.0332143	0.177767	10	10	P1P2	0.0410272	-0.0932296	10	10	P1P2	0.0125866	-0.190579	10	10	P1P2	10	10	P1P2	0.31096	0.188776	10	10	P1P2	0.107215	0.264305	10	10	P1P2	0.181438	0.219855	10	10
PSD	0.00306102	0.151675	P1	0.113863	0.0939023	10	10	P1	0.0696357	0.0835047	10	10	P1	0.0507027	0.0803424	10	10	P1	0.0448588	0.20642	10	10	P1	0.0044152	0.140676	10	10	P1	10	10	P1	0.00102835	0.161984	10	10	P1	0.000259327	0.165001	10	10	P1	0.000206306	0.163117	10	10
PDCL3	0.0030817	0.117432	P1P2	0.0276674	-0.107399	10	10	P1P2	0.159801	-0.0814838	10	10	P1P2	0.0726435	-0.0894058	10	10	P1P2	0.00343054	0.18443	10	10	P1P2	0.276686	0.059785	10	10	P1P2	10	10	P1P2	0.680185	0.0262418	10	10	P1P2	0.236673	0.0327172	10	10	P1P2	0.432202	0.0264425	10	10
pseudo_4998	0.00313849	-0.10296	pseudo_transcript_0	0.299686	0.0224704	10	10	pseudo_transcript_0	0.916025	0.0163524	10	10	pseudo_transcript_0	0.487593	0.0175175	10	10	pseudo_transcript_0	0.0022653	-0.144791	10	10	pseudo_transcript_0	0.0757818	-0.0148558	10	10	pseudo_transcript_0	10	10	pseudo_transcript_0	0.459136	-0.122739	10	10	pseudo_transcript_0	0.516044	0.0110253	10	10	pseudo_transcript_0	0.514448	-0.0596772	10	10
RPL26	0.00313849	-0.192109	P1P2	0.12577	0.121248	10	10	P1P2	0.120717	0.0873993	10	10	P1P2	0.10212	0.101556	10	10	P1P2	0.00685257	-0.241175	10	10	P1P2	0.104793	-0.189479	10	10	P1P2	10	10	P1P2	0.70465	0.040465	10	10	P1P2	0.89303	0.0212028	9	9	P1P2	0.600805	-0.0216032	9	9
pseudo_17787	0.0031392	0.0752704	pseudo_transcript_0	0.930641	-0.0111211	9	9	pseudo_transcript_0	0.947959	0.0264648	9	9	pseudo_transcript_0	0.854931	0.0272626	9	9	pseudo_transcript_0	0.083849	0.0983525	9	9	pseudo_transcript_0	0.00560703	0.119369	9	9	pseudo_transcript_0	9	9	pseudo_transcript_0	0.273703	0.0542356	9	9	pseudo_transcript_0	0.134241	0.0813083	9	9	pseudo_transcript_0	0.151529	0.0667602	9	9
pseudo_14554	0.00316792	-0.161922	pseudo_transcript_1	0.107073	0.0683481	10	10	pseudo_transcript_0	0.0964243	0.0199058	9	9	pseudo_transcript_0	0.171376	0.022275	9	9	pseudo_transcript_0	0.0658407	-0.250123	9	9	pseudo_transcript_0	0.003513	-0.109755	9	9	pseudo_transcript_0	9	9	pseudo_transcript_0	0.264017	-0.058171	9	9	pseudo_transcript_1	0.538277	0.0369727	10	10	pseudo_transcript_0	0.34674	-0.0333319	9	9
pseudo_9899	0.00321466	-0.151383	pseudo_transcript_0	0.122126	0.159702	10	10	pseudo_transcript_0	0.103255	0.138802	10	10	pseudo_transcript_0	0.09857	0.144436	10	10	pseudo_transcript_0	0.0251386	-0.203678	10	10	pseudo_transcript_0	0.0350028	-0.173246	10	10	pseudo_transcript_0	10	10	pseudo_transcript_0	0.692649	0.15787	10	10	pseudo_transcript_0	0.854197	0.0470379	9	9	pseudo_transcript_0	0.644234	0.0389216	9	9
BCKDHB	0.003227	0.118056	P1P2	0.425219	-0.0199338	10	10	P1P2	0.161203	-0.0372983	10	10	P1P2	0.159931	-0.0207901	10	10	P1P2	0.0216041	0.157714	10	10	P1P2	0.0158673	0.130632	10	10	P1P2	10	10	P1P2	0.361711	0.0528057	10	10	P1P2	0.52488	0.000420798	10	10	P1P2	0.44042	0.0266133	10	10
LST1	0.00326703	-0.135758	P1	0.228386	-0.00872452	9	9	P2	0.169632	0.0706533	10	10	P2	0.242945	0.012716	10	10	P1	0.00347966	-0.18417	9	9	P2	0.00329744	-0.135189	10	10	P1	9	9	P1	0.196771	-0.0950007	9	9	P2	0.564475	-0.0146312	10	10	P1	0.316912	-0.0371847	9	9
RPL36A-HNRNPH2	0.00331462	-0.104861	P1P2	0.4678	0.0252721	10	10	P1P2	0.0101652	0.0372527	10	10	P1P2	0.0704091	0.0725862	10	10	P1P2	0.381882	-0.195192	10	10	P1P2	0.00284474	-0.140239	10	10	P1P2	10	10	P1P2	0.90673	0.0105768	10	10	P1P2	0.430895	0.0280779	10	10	P1P2	0.624171	0.0193274	10	10
P4HB	0.00334324	-0.111424	P1P2	0.0885017	-0.0491024	10	10	P1P2	0.143764	-0.0425758	10	10	P1P2	0.0795444	-0.0426448	10	10	P1P2	0.0040392	-0.141067	10	10	P1P2	0.0613347	-0.108407	10	10	P1P2	10	10	P1P2	0.00109419	-0.139236	10	10	P1P2	0.0177412	-0.11914	10	10	P1P2	0.00330599	-0.125678	10	10
pseudo_12268	0.00334643	0.112369	pseudo_transcript_0	0.892268	0.0217493	10	10	pseudo_transcript_0	0.676957	0.0314438	10	10	pseudo_transcript_0	0.885985	0.0509884	10	10	pseudo_transcript_0	0.109752	0.169368	10	10	pseudo_transcript_0	0.00333363	0.125051	10	10	pseudo_transcript_0	10	10	pseudo_transcript_0	0.238336	0.130257	10	10	pseudo_transcript_0	0.00608293	0.113329	10	10	pseudo_transcript_0	0.0415242	0.117299	10	10
pseudo_361	0.00334963	-0.122275	pseudo_transcript_0	0.411797	-0.000692389	10	10	pseudo_transcript_0	0.874155	0.00213814	10	10	pseudo_transcript_0	0.731486	-0.00178308	10	10	pseudo_transcript_0	0.00129491	-0.186999	10	10	pseudo_transcript_0	0.297948	-0.100932	10	10	pseudo_transcript_0	10	10	pseudo_transcript_0	0.115323	-0.143105	10	10	pseudo_transcript_0	0.414628	-0.0584175	10	10	pseudo_transcript_0	0.210106	-0.0878636	10	10
2022-03-06	0.00341414	-0.111117	P1P2	0.467347	0.010716	10	10	P1P2	0.215245	-0.00128866	10	10	P1P2	0.267788	0.00196544	10	10	P1P2	0.0102907	-0.182943	10	10	P1P2	0.0330656	-0.0894606	10	10	P1P2	10	10	P1P2	0.178926	-0.115962	10	10	P1P2	0.987722	-0.0282025	10	10	P1P2	0.417399	-0.0585907	10	10
pseudo_6980	0.00343045	0.0914357	pseudo_transcript_0	0.356347	-0.0535801	10	10	pseudo_transcript_0	0.841365	0.0219665	10	10	pseudo_transcript_0	0.686999	-0.0139698	10	10	pseudo_transcript_0	0.00903889	0.141746	10	10	pseudo_transcript_0	0.0608063	0.0817498	10	10	pseudo_transcript_0	10	10	pseudo_transcript_0	0.299627	0.0296726	10	10	pseudo_transcript_0	0.152543	0.0892915	10	10	pseudo_transcript_0	0.190619	0.0405216	10	10
pseudo_5444	0.00344026	0.106651	pseudo_transcript_0	0.6286	-0.0135998	10	10	pseudo_transcript_0	0.146565	-0.0479419	10	10	pseudo_transcript_0	0.309425	-0.0164223	10	10	pseudo_transcript_0	0.0151935	0.146474	10	10	pseudo_transcript_0	0.00669873	0.0977433	10	10	pseudo_transcript_0	10	10	pseudo_transcript_0	0.153993	0.04049	10	10	pseudo_transcript_0	0.781207	0.0280203	10	10	pseudo_transcript_0	0.350427	0.0342552	10	10
pseudo_5965	0.00344354	0.157245	pseudo_transcript_0	0.231859	-0.0292793	10	10	pseudo_transcript_1	0.138832	0.0908865	10	10	pseudo_transcript_1	0.432645	0.0537377	9	9	pseudo_transcript_0	0.00167993	0.193186	10	10	pseudo_transcript_0	0.13672	0.12902	10	10	pseudo_transcript_0	10	10	pseudo_transcript_1	0.152401	0.116649	9	9	pseudo_transcript_1	0.0551304	0.129855	9	9	pseudo_transcript_1	0.0774506	0.119097	9	9
NXNL2	0.00346327	-0.0998364	P1P2	0.97349	0.0502481	10	10	P1P2	0.628405	0.0193316	10	10	P1P2	0.761514	0.0253237	10	10	P1P2	0.0216886	-0.158963	10	10	P1P2	0.01946	-0.075411	10	10	P1P2	10	10	P1P2	0.131605	-0.0996083	10	10	P1P2	0.108773	-0.0930258	10	10	P1P2	0.0976917	-0.0874146	10	10
pseudo_5741	0.00350303	-0.133757	pseudo_transcript_0	0.0341183	0.1572	10	10	pseudo_transcript_0	0.194053	0.100845	10	10	pseudo_transcript_0	0.0762015	0.129022	10	10	pseudo_transcript_0	0.00290793	-0.186908	10	10	pseudo_transcript_0	0.130994	-0.0703632	10	10	pseudo_transcript_0	10	10	pseudo_transcript_0	0.67221	0.177047	10	10	pseudo_transcript_0	0.696424	0.0400776	9	9	pseudo_transcript_0	0.914446	0.0378418	9	9
pseudo_2807	0.00350704	0.154443	pseudo_transcript_0	0.526978	-0.00831932	9	9	pseudo_transcript_0	0.561924	-0.00431142	9	9	pseudo_transcript_0	0.943042	-0.0045505	9	9	pseudo_transcript_0	0.00190119	0.176144	9	9	pseudo_transcript_0	0.155781	0.132742	9	9	pseudo_transcript_0	9	9	pseudo_transcript_0	0.0193958	0.0809527	9	9	pseudo_transcript_0	0.066805	0.061666	9	9	pseudo_transcript_0	0.0273377	0.0665833	9	9
pseudo_13205	0.00353985	-0.130755	pseudo_transcript_0	0.354271	-0.00891913	10	10	pseudo_transcript_0	0.244195	-0.0484442	10	10	pseudo_transcript_0	0.289849	-0.0181751	10	10	pseudo_transcript_0	0.00624099	-0.1728	10	10	pseudo_transcript_0	0.0498446	-0.137152	10	10	pseudo_transcript_0	10	10	pseudo_transcript_0	0.00851816	-0.123907	10	10	pseudo_transcript_0	0.00887303	-0.118382	10	10	pseudo_transcript_0	0.00575829	-0.113093	10	10
ERAP2	0.00356008	-0.109155	P1P2	0.305295	0.0183944	10	10	P1P2	0.310735	0.0094967	10	10	P1P2	0.194636	0.00438135	10	10	P1P2	0.0147169	-0.22171	10	10	P1P2	0.183551	-0.0820327	10	10	P1P2	10	10	P1P2	0.200093	-0.103721	10	10	P1P2	0.883181	-0.00208918	10	10	P1P2	0.527741	-0.0748709	10	10
MRP63	0.00358002	-0.109788	P1P2	0.00243964	0.103484	8	8	P1P2	0.000324187	0.216914	10	10	P1P2	0.00164765	0.106964	8	8	P1P2	0.47449	-0.053266	8	8	P1P2	0.000577631	-0.224036	10	10	P1P2	8	8	P1P2	0.0296246	0.173534	8	8	P1P2	0.173387	0.15663	9	9	P1P2	0.102715	0.126397	8	8
RPS24	0.00358381	-0.187209	P1P2	0.000332936	0.120476	10	10	P1P2	0.000214463	0.124786	10	10	P1P2	1.69016e-05	0.114599	10	10	P1P2	0.0353607	-0.0875308	10	10	P1P2	0.00192362	-0.174841	10	10	P1P2	10	10	P1P2	0.00340914	0.106068	10	10	P1P2	0.00875831	0.0494088	10	10	P1P2	0.00228696	0.0989317	10	10
ZNF256	0.00360085	0.123979	P1P2	0.546682	-0.0256527	10	10	P1P2	0.646676	-0.00446103	10	10	P1P2	0.498608	-0.00891511	10	10	P1P2	0.00578813	0.120967	10	10	P1P2	0.0387787	0.139274	10	10	P1P2	10	10	P1P2	0.257141	0.0500034	10	10	P1P2	0.150475	0.0895824	10	10	P1P2	0.177878	0.0893069	10	10
LPIN1	0.00361111	0.108612	P1P2	0.167889	0.0642255	10	10	P1P2	0.219909	0.0207127	10	10	P1P2	0.154462	0.0492657	10	10	P1P2	0.0254675	0.150646	10	10	P1P2	0.004556	0.0900595	10	10	P1P2	10	10	P1P2	0.00625751	0.154615	10	10	P1P2	0.00398978	0.107336	10	10	P1P2	0.00352423	0.130976	10	10
pseudo_13375	0.0036248	-0.105445	pseudo_transcript_0	0.109278	0.0257053	10	10	pseudo_transcript_0	0.794863	0.0313671	10	10	pseudo_transcript_0	0.268811	0.0257876	10	10	pseudo_transcript_0	0.00816481	-0.207335	9	9	pseudo_transcript_0	0.34917	-0.0610488	10	10	pseudo_transcript_0	9	9	pseudo_transcript_0	0.517167	-0.0483775	10	10	pseudo_transcript_0	0.919028	-0.0191777	10	10	pseudo_transcript_0	0.649793	-0.0300212	10	10
CHMP6	0.00362483	-0.118972	P1P2	0.823407	0.0228114	10	10	P1P2	0.32045	0.0940023	10	10	P1P2	0.73349	0.0473513	10	10	P1P2	0.093519	-0.0400028	10	10	P1P2	0.000800653	-0.154853	10	10	P1P2	10	10	P1P2	0.137945	-0.0203613	10	10	P1P2	0.318671	-0.0122177	10	10	P1P2	0.153203	-0.0115006	10	10
RPL27A	0.00368368	-0.179195	P1P2	0.042321	0.0882794	10	10	P1P2	0.0408684	0.132161	10	10	P1P2	0.0437857	0.10829	10	10	P1P2	0.0296032	-0.213027	10	10	P1P2	0.00570711	-0.193683	10	10	P1P2	10	10	P1P2	0.876674	0.047312	10	10	P1P2	0.627418	0.0853757	8	8	P1P2	0.959119	0.0588728	8	8
NOTCH3	0.00370465	-0.219539	P1P2	0.462295	0.0570256	10	10	P1P2	0.970555	0.0126801	10	10	P1P2	0.471046	0.0279082	10	10	P1P2	0.0190326	-0.327151	10	10	P1P2	0.0268187	-0.158168	10	10	P1P2	10	10	P1P2	0.130852	-0.0505262	10	10	P1P2	0.0783084	-0.0861703	10	10	P1P2	0.0742771	-0.0692123	10	10
VPS72	0.00370715	0.111681	P1P2	0.31908	-0.0788065	9	9	P1P2	0.879952	0.038478	10	10	P1P2	0.402455	-0.0314791	9	9	P1P2	0.00337145	0.170686	9	9	P1P2	0.358645	0.0342084	10	10	P1P2	9	9	P1P2	0.267957	-0.0193945	9	9	P1P2	0.718697	0.0196539	9	9	P1P2	0.412544	0.0215579	9	9
pseudo_9909	0.00373279	-0.0855475	pseudo_transcript_0	0.167207	0.101173	10	10	pseudo_transcript_0	0.366243	0.054004	10	10	pseudo_transcript_0	0.333245	0.102948	10	10	pseudo_transcript_0	0.0188746	-0.147431	10	10	pseudo_transcript_0	0.0326438	-0.0380344	10	10	pseudo_transcript_0	10	10	pseudo_transcript_0	0.83504	0.0622266	10	10	pseudo_transcript_0	0.754983	0.0895842	10	10	pseudo_transcript_0	0.788897	0.0701029	10	10
SEC63	0.00376823	0.186809	P1P2	0.75072	-0.0204179	10	10	P1P2	0.558744	0.017967	10	10	P1P2	0.913627	0.00736522	10	10	P1P2	0.00623258	0.300632	10	10	P1P2	0.0424137	0.035794	10	10	P1P2	10	10	P1P2	0.00620728	0.114615	10	10	P1P2	0.0595455	0.0892539	10	10	P1P2	0.0150924	0.101232	10	10
pseudo_9551	0.00380398	-0.160034	pseudo_transcript_0	0.112452	0.0137244	10	10	pseudo_transcript_0	0.898777	-0.0148671	10	10	pseudo_transcript_0	0.386442	-0.00411448	10	10	pseudo_transcript_0	0.00256454	-0.285821	10	10	pseudo_transcript_0	0.244411	-0.0404044	10	10	pseudo_transcript_0	10	10	pseudo_transcript_0	0.434661	-0.204499	10	10	pseudo_transcript_0	0.381351	-0.0283575	10	10	pseudo_transcript_0	0.350733	-0.0435124	10	10
pseudo_15422	0.00381836	-0.0989471	pseudo_transcript_0	0.404765	-0.0445866	10	10	pseudo_transcript_0	0.879952	-0.0608677	10	10	pseudo_transcript_0	0.535545	-0.0549192	10	10	pseudo_transcript_0	0.0545191	-0.125242	10	10	pseudo_transcript_0	0.0019496	-0.0859337	10	10	pseudo_transcript_0	10	10	pseudo_transcript_0	0.574154	-0.0835592	10	10	pseudo_transcript_0	0.204698	-0.190321	10	10	pseudo_transcript_0	0.371635	-0.163529	10	10
pseudo_8684	0.0038764	-0.140875	pseudo_transcript_1	0.331175	0.0548062	9	9	pseudo_transcript_1	0.0465575	0.0611569	10	10	pseudo_transcript_1	0.160602	0.0429023	9	9	pseudo_transcript_0	0.0052177	-0.241721	10	10	pseudo_transcript_0	0.182438	-0.0506873	10	10	pseudo_transcript_0	10	10	pseudo_transcript_0	0.019259	-0.0354978	10	10	pseudo_transcript_1	0.207299	0.0982018	10	10	pseudo_transcript_0	0.0585701	-0.0857616	10	10
TFG	0.00389103	-0.220379	P1P2	0.0114882	-0.0555849	10	10	P1P2	0.052899	-0.0356946	10	10	P1P2	0.0142624	-0.0448846	10	10	P1P2	0.0710386	-0.271856	10	10	P1P2	0.000525007	-0.168902	10	10	P1P2	10	10	P1P2	0.000384162	-0.18006	10	10	P1P2	6.16572e-05	-0.14578	10	10	P1P2	9.36911e-05	-0.16292	10	10
IMMT	0.0038947	-0.162591	P1P2	0.582817	0.0308261	10	10	P1P2	0.00894935	0.0978333	10	10	P1P2	0.0489778	0.0700333	10	10	P1P2	0.828194	-0.0444927	10	10	P1P2	4.34248e-05	-0.31336	10	10	P1P2	10	10	P1P2	0.31244	-0.0384331	10	10	P1P2	0.331474	-0.122477	10	10	P1P2	0.972902	-0.0460714	10	10
PPAN-P2RY11	0.00390572	-0.13647	P1P2	0.0133381	0.11354	10	10	P1P2	0.0231802	0.118666	10	10	P1P2	0.0129798	0.116103	10	10	P1P2	0.139605	-0.137978	10	10	P1P2	0.0222302	-0.165072	10	10	P1P2	10	10	P1P2	0.292584	0.078525	9	9	P1P2	0.544744	0.177231	10	10	P1P2	0.534098	0.0788266	9	9
ABHD17B	0.00390939	-0.100728	P1P2	0.109017	0.078373	10	10	P1P2	0.0596474	0.0819423	10	10	P1P2	0.0465156	0.0721281	10	10	P1P2	0.0245294	-0.150901	10	10	P1P2	0.0408075	-0.106463	10	10	P1P2	10	10	P1P2	0.865997	0.0119427	10	10	P1P2	0.708017	0.0766519	10	10	P1P2	0.894149	0.0583503	10	10
CNIH1	0.00393153	-0.142045	P1P2	0.174308	-0.0457394	10	10	P1P2	0.391166	0.0209721	10	10	P1P2	0.273062	-0.0161106	10	10	P1P2	0.0459752	-0.163739	10	10	P1P2	0.0133201	-0.190167	10	10	P1P2	10	10	P1P2	0.00786228	-0.122825	10	10	P1P2	0.00905938	-0.139272	10	10	P1P2	0.00469286	-0.120913	10	10
TRIP13	0.00394636	-0.107005	P1P2	0.710742	0.0236707	10	10	P1P2	0.254959	0.0391769	10	10	P1P2	0.448942	0.0323278	10	10	P1P2	0.025351	-0.149218	10	10	P1P2	0.0241571	-0.0452369	10	10	P1P2	10	10	P1P2	0.121933	-0.0213559	10	10	P1P2	0.992798	0.019312	10	10	P1P2	0.411799	-0.0672014	10	10
SKP2	0.00395379	-0.152945	P1P2	0.672945	0.0152413	10	10	P1P2	0.878328	0.0353631	10	10	P1P2	0.692887	0.0187704	10	10	P1P2	0.0582656	-0.246492	10	10	P1P2	0.020105	-0.123093	10	10	P1P2	10	10	P1P2	0.111295	-0.117249	10	10	P1P2	0.313386	-0.054879	10	10	P1P2	0.128591	-0.0482879	10	10
TBCD	0.00397242	-0.10728	P1P2	0.512073	0.0302996	10	10	P1P2	0.0633015	0.10009	10	10	P1P2	0.19535	0.0818022	10	10	P1P2	0.149412	-0.143188	10	10	P1P2	0.000466214	-0.115561	10	10	P1P2	10	10	P1P2	0.616005	-0.0286668	10	10	P1P2	0.742757	0.0338959	10	10	P1P2	0.896261	0.0345967	10	10
SPTSSA	0.00399488	-0.181502	P1P2	0.107073	0.0470465	10	10	P1P2	0.538067	0.0208329	10	10	P1P2	0.212951	0.0262536	10	10	P1P2	0.00655353	-0.281592	10	10	P1P2	0.0703193	-0.12021	10	10	P1P2	10	10	P1P2	0.461016	-0.132573	10	10	P1P2	0.853836	-0.0639209	10	10	P1P2	0.592827	-0.0762995	10	10
pseudo_6730	0.00403258	-0.102889	pseudo_transcript_0	0.224787	0.0380789	10	10	pseudo_transcript_0	0.00665386	0.107219	10	10	pseudo_transcript_0	0.0230073	0.0830806	10	10	pseudo_transcript_0	0.499851	-0.138292	10	10	pseudo_transcript_0	0.000352066	-0.1458	10	10	pseudo_transcript_0	10	10	pseudo_transcript_0	0.707826	0.0513714	10	10	pseudo_transcript_0	0.247997	0.0504658	10	10	pseudo_transcript_0	0.364217	0.0461946	10	10
MAATS1	0.00405154	-0.148745	P1P2	0.151289	0.0290149	10	10	P1P2	0.532259	0.00982102	10	10	P1P2	0.333098	0.0528062	10	10	P1P2	0.00971739	-0.202215	10	10	P1P2	0.0900102	-0.134388	10	10	P1P2	10	10	P1P2	0.283251	-0.031738	10	10	P1P2	0.480568	-0.0649334	10	10	P1P2	0.277106	-0.0381186	10	10
RGS14	0.00406183	0.112253	P1	0.034211	-0.102082	9	9	P1	0.0874598	-0.0755062	9	9	P1	0.0370481	-0.0841091	9	9	P1	0.00673036	0.157698	9	9	P1	0.329778	0.147488	9	9	P1	9	9	P2	0.145576	-0.105355	10	10	P2	0.415983	-0.0478643	10	10	P2	0.218536	-0.0694582	10	10
pseudo_14788	0.00408206	-0.119802	pseudo_transcript_0	0.458526	0.0662957	10	10	pseudo_transcript_0	0.354123	0.0190026	10	10	pseudo_transcript_0	0.328243	0.0221459	10	10	pseudo_transcript_0	0.0935768	-0.121411	10	10	pseudo_transcript_0	0.0226552	-0.186973	10	10	pseudo_transcript_0	10	10	pseudo_transcript_0	0.909884	0.00479351	10	10	pseudo_transcript_0	0.180278	-0.0392652	10	10	pseudo_transcript_0	0.436212	0.00895795	10	10
NUDT5	0.0040974	-0.178843	P1P2	0.000445712	0.246822	10	10	P1P2	0.00115101	0.23768	10	10	P1P2	0.000994911	0.233346	10	10	P1P2	0.00536511	-0.0885171	10	10	P1P2	0.0476059	-0.181115	10	10	P1P2	10	10	P1P2	0.011805	0.353461	10	10	P1P2	0.000427251	0.343798	10	10	P1P2	0.00242148	0.348629	10	10
ERMARD	0.00411473	0.209557	P1P2	0.199185	-0.0263335	8	8	P1P2	0.67778	-0.0298139	9	9	P1P2	0.473757	-0.0619782	8	8	P1P2	0.000561092	0.369401	9	9	P1P2	0.127268	-0.049192	8	8	P1P2	8	8	P1P2	0.0281153	0.145942	9	9	P1P2	0.346311	0.0439988	8	8	P1P2	0.242	0.125665	8	8
SESN2	0.00413597	-0.0861637	P1P2	0.222763	0.0836981	10	10	P1P2	0.140092	0.0599831	10	10	P1P2	0.152755	0.0704627	10	10	P1P2	0.0492776	-0.12058	10	10	P1P2	0.00259282	-0.121926	10	10	P1P2	10	10	P1P2	0.320628	0.0831398	10	10	P1P2	0.357599	0.057138	10	10	P1P2	0.26573	0.0727599	10	10
pseudo_17697	0.00413985	-0.105899	pseudo_transcript_0	0.520665	0.0779192	10	10	pseudo_transcript_0	0.974777	-0.0247749	10	10	pseudo_transcript_0	0.7469	0.0246451	10	10	pseudo_transcript_0	0.0204029	-0.147797	10	10	pseudo_transcript_0	0.0186111	-0.0828129	10	10	pseudo_transcript_0	10	10	pseudo_transcript_0	0.286703	-0.0249775	10	10	pseudo_transcript_0	0.202069	-0.0591129	10	10	pseudo_transcript_0	0.230765	-0.0420452	10	10
DTNA	0.00417161	0.121342	P1P2	0.983385	0.0599373	10	10	P1P2	0.941419	0.0365993	9	9	P1P2	0.81535	0.0322225	9	9	P1P2	0.050034	0.0888055	10	10	P1P2	0.0595502	0.0840529	9	9	P1P2	9	9	P1P2	0.326287	0.121163	9	9	P1P2	0.383446	0.105832	9	9	P1P2	0.34923	0.117966	9	9
pseudo_9832	0.00417487	0.106195	pseudo_transcript_0	0.912033	0.000319601	10	10	pseudo_transcript_0	0.456892	-0.000719435	10	10	pseudo_transcript_0	0.661922	-0.00202089	10	10	pseudo_transcript_0	0.0575424	0.176765	10	10	pseudo_transcript_0	0.0257935	0.109038	10	10	pseudo_transcript_0	10	10	pseudo_transcript_0	0.0727647	0.0193551	10	10	pseudo_transcript_0	0.0727378	0.0344016	10	10	pseudo_transcript_0	0.0504557	0.0265429	10	10
pseudo_4729	0.00418661	0.218091	pseudo_transcript_0	0.316365	0.0859702	9	9	pseudo_transcript_0	0.407702	0.0570581	10	10	pseudo_transcript_0	0.452479	0.0680594	9	9	pseudo_transcript_0	0.017204	0.336998	10	10	pseudo_transcript_0	0.0183476	0.118862	10	10	pseudo_transcript_0	10	10	pseudo_transcript_0	0.00881066	0.185674	10	10	pseudo_transcript_0	0.116023	0.12787	9	9	pseudo_transcript_0	0.0452047	0.156772	9	9
pseudo_16507	0.00420623	-0.13459	pseudo_transcript_0	0.0151087	-0.0241086	9	9	pseudo_transcript_1	0.0723016	0.155974	10	10	pseudo_transcript_0	0.0135318	-0.0620588	9	9	pseudo_transcript_1	0.214492	-0.136141	10	10	pseudo_transcript_1	0.0107041	-0.243765	10	10	pseudo_transcript_1	10	10	pseudo_transcript_0	0.0391295	-0.0847456	10	10	pseudo_transcript_0	0.0207791	-0.0771711	8	8	pseudo_transcript_0	0.0160758	-0.0882319	8	8
FBXW7	0.00421016	0.131201	ENST00000603548.1	0.350143	0.0258848	10	10	ENST00000603548.1	0.616556	0.026688	10	10	ENST00000603548.1	0.466324	0.0262864	10	10	ENST00000281708.4	0.00608022	0.190723	10	10	ENST00000281708.4	0.0875269	0.0993829	10	10	ENST00000281708.4	10	10	ENST00000603548.1	0.361555	0.0493786	10	10	ENST00000603548.1	0.197143	0.0440197	10	10	ENST00000603548.1	0.240607	0.0447048	10	10
EBPL	0.00422594	0.0881298	P1P2	0.211108	-0.0596885	10	10	P1P2	0.615314	0.0200989	10	10	P1P2	0.635741	-0.0179558	10	10	P1P2	0.0186583	0.19902	10	10	P1P2	0.468723	0.0468663	10	10	P1P2	10	10	P1P2	0.485286	0.0419796	10	10	P1P2	0.3048	0.0931529	10	10	P1P2	0.313631	0.0719545	10	10
VPS35	0.00423793	0.109156	P1P2	0.90864	0.0361469	9	9	P1P2	0.0676454	0.0961274	10	10	P1P2	0.398086	0.0262193	9	9	P1P2	0.00847478	0.173781	9	9	P1P2	0.472888	-0.0344958	10	10	P1P2	9	9	P1P2	0.0142667	0.0604653	9	9	P1P2	0.0393277	0.132273	9	9	P1P2	0.0188493	0.119833	9	9
pseudo_7603	0.0042497	0.069552	pseudo_transcript_0	0.325001	0.064928	10	10	pseudo_transcript_0	0.323395	0.0342011	10	10	pseudo_transcript_0	0.368843	0.0528138	10	10	pseudo_transcript_0	0.126072	0.113664	10	10	pseudo_transcript_0	0.0402455	0.137829	10	10	pseudo_transcript_0	10	10	pseudo_transcript_0	0.0240501	0.138021	10	10	pseudo_transcript_0	0.205439	0.224239	10	10	pseudo_transcript_0	0.0656255	0.176825	10	10
NDUFA8	0.0042656	-0.205132	P1P2	0.1272	0.0412158	10	10	P1P2	0.00185131	0.138386	10	10	P1P2	0.00644886	0.101867	10	10	P1P2	0.0309353	-0.190024	10	10	P1P2	0.0174506	-0.251582	10	10	P1P2	10	10	P1P2	0.783766	-0.0592356	10	10	P1P2	0.164061	0.114828	10	10	P1P2	0.65943	0.0517451	10	10
pseudo_5234	0.00428198	0.127046	pseudo_transcript_0	0.756437	-0.0110819	9	9	pseudo_transcript_0	0.0623453	-0.0392962	9	9	pseudo_transcript_0	0.262817	-0.0169719	9	9	pseudo_transcript_0	0.121129	0.0803711	9	9	pseudo_transcript_0	0.00323342	0.193457	9	9	pseudo_transcript_0	9	9	pseudo_transcript_0	0.559513	0.0456716	9	9	pseudo_transcript_0	0.492662	0.0957408	9	9	pseudo_transcript_0	0.499223	0.0563043	9	9
CPNE1	0.00431768	0.0947509	P1P2	0.0299347	0.0174194	10	10	P1P2	0.00233467	0.0966831	10	10	P1P2	0.00403683	0.0750805	10	10	P1P2	0.000568725	0.194704	10	10	P1P2	0.959269	0.0387376	10	10	P1P2	10	10	P1P2	0.000158102	0.155827	10	10	P1P2	0.000509999	0.15914	10	10	P1P2	0.000226263	0.156123	10	10
ACTR1A	0.00432171	0.120092	P1P2	0.00897895	-0.0790173	10	10	P1P2	0.0542098	-0.0600905	10	10	P1P2	0.0122643	-0.0695539	10	10	P1P2	0.00110253	0.166134	10	10	P1P2	0.399455	0.0970887	10	10	P1P2	10	10	P1P2	0.831819	-0.0311232	10	10	P1P2	0.191699	-0.0746423	10	10	P1P2	0.45318	-0.0757219	10	10
NOMO1	0.0043419	-0.111057	P1P2	0.0231415	0.052074	10	10	P1P2	0.00776275	0.0448386	10	10	P1P2	0.00814714	0.0484563	10	10	P1P2	0.0700722	-0.142661	10	10	P1P2	0.000536039	-0.0909356	10	10	P1P2	10	10	P1P2	0.694063	0.0331054	10	10	P1P2	0.635952	0.00750767	10	10	P1P2	0.671935	0.019164	10	10
CHMP3	0.00435812	-0.162148	P1P2	0.0255694	0.0997791	10	10	P1P2	0.0540996	0.133911	10	10	P1P2	0.0246227	0.1072	10	10	P1P2	0.0379124	-0.166357	10	10	P1P2	0.0302423	-0.204027	10	10	P1P2	10	10	P1P2	0.510043	0.0574371	10	10	P1P2	0.19668	0.0346698	10	10	P1P2	0.322836	0.054491	10	10
TMEM19	0.0043744	0.102287	P1P2	0.321312	-0.0171861	10	10	P1P2	0.483833	-0.0310453	10	10	P1P2	0.451606	-0.0236093	10	10	P1P2	0.0301165	0.126219	10	10	P1P2	0.0255887	0.122961	10	10	P1P2	10	10	P1P2	0.832394	0.0685724	10	10	P1P2	0.678311	0.0443787	10	10	P1P2	0.698973	0.0557423	10	10
MARCKSL1	0.00440118	-0.134999	P1P2	0.733293	-0.0464191	8	8	P1P2	0.371755	-0.000911645	8	8	P1P2	0.774278	-0.0055228	8	8	P1P2	0.0686817	-0.173437	7	7	P1P2	0.000350907	-0.121258	8	8	P1P2	7	7	P1P2	0.0391441	-0.130219	8	8	P1P2	0.194536	-0.0660262	7	7	P1P2	0.135515	-0.109898	7	7
pseudo_15958	0.00440301	-0.117427	pseudo_transcript_0	0.00818926	0.0553237	10	10	pseudo_transcript_0	0.0306242	0.0251721	10	10	pseudo_transcript_0	0.00650688	0.0513563	10	10	pseudo_transcript_0	0.0267191	-0.15661	10	10	pseudo_transcript_0	0.04088	-0.140428	10	10	pseudo_transcript_0	10	10	pseudo_transcript_0	0.489444	0.0170617	10	10	pseudo_transcript_0	0.616449	0.0270962	10	10	pseudo_transcript_0	0.516747	0.0162088	10	10
ACTL6A	0.00440301	0.132509	P1P2	0.354962	-0.0305658	10	10	P1P2	0.662174	0.00173067	10	10	P1P2	0.851283	-0.0284815	10	10	P1P2	0.00353808	0.199579	10	10	P1P2	0.134024	0.0250472	10	10	P1P2	10	10	P1P2	0.0418095	0.0235976	10	10	P1P2	0.191498	0.0198838	10	10	P1P2	0.0680529	0.0109941	10	10
ZMYM6	0.00440301	0.173608	P1P2	0.358507	0.0212033	10	10	P1P2	0.742177	0.0148081	10	10	P1P2	0.53691	0.0195611	10	10	P1P2	0.0131563	0.0679519	10	10	P1P2	0.0034771	0.148861	10	10	P1P2	10	10	P1P2	0.0265642	0.0888469	10	10	P1P2	0.0112375	0.136031	10	10	P1P2	0.0203359	0.1462	10	10
pseudo_6578	0.00441944	-0.135907	pseudo_transcript_1	0.0402356	0.061931	10	10	pseudo_transcript_1	0.19144	0.0350234	10	10	pseudo_transcript_1	0.067518	0.0531482	10	10	pseudo_transcript_0	0.00218187	-0.245244	10	10	pseudo_transcript_1	0.257533	-0.011617	10	10	pseudo_transcript_0	10	10	pseudo_transcript_1	0.0185119	0.091629	10	10	pseudo_transcript_1	0.0428963	0.0703512	10	10	pseudo_transcript_1	0.0205941	0.0744735	10	10
pseudo_4562	0.00442311	0.0988005	pseudo_transcript_0	0.818468	-0.00412876	10	10	pseudo_transcript_0	0.314405	0.104128	9	9	pseudo_transcript_0	0.333137	0.0680129	9	9	pseudo_transcript_0	0.0151461	0.138401	9	9	pseudo_transcript_0	0.0288232	0.0986429	9	9	pseudo_transcript_0	9	9	pseudo_transcript_0	0.112759	0.086933	10	10	pseudo_transcript_0	0.0236024	0.179824	9	9	pseudo_transcript_0	0.0190961	0.189303	9	9
TMEM59	0.00443592	-0.177936	P1P2	0.00627456	0.122843	10	10	P1P2	0.0443058	0.0391585	10	10	P1P2	0.0117607	0.066838	10	10	P1P2	0.0028523	-0.275513	10	10	P1P2	0.0922364	-0.0858738	10	10	P1P2	10	10	P1P2	0.552463	0.0434149	10	10	P1P2	0.241515	0.0377242	10	10	P1P2	0.349662	0.0405695	10	10
PITPNB	0.00445246	0.156204	P1P2	0.0916393	-0.103705	10	10	P1P2	0.166997	-0.0920818	10	10	P1P2	0.143626	-0.0945721	10	10	P1P2	0.0252156	0.203255	10	10	P1P2	0.0123844	0.132368	10	10	P1P2	10	10	P1P2	0.880161	0.01937	10	10	P1P2	0.690267	0.00290984	10	10	P1P2	0.774774	0.0111399	10	10
ING3	0.00448153	0.174381	P1P2	0.0843295	-0.029566	10	10	P1P2	0.0514033	-0.0787441	10	10	P1P2	0.0521907	-0.0745577	10	10	P1P2	0.0291411	0.216214	10	10	P1P2	0.00707049	0.15984	10	10	P1P2	10	10	P1P2	0.491019	-0.0389619	10	10	P1P2	0.946792	0.0202061	10	10	P1P2	0.733089	-0.0345421	10	10
pseudo_11861	0.00454864	-0.120214	pseudo_transcript_0	0.0683054	0.12042	10	10	pseudo_transcript_0	0.380373	0.0588284	10	10	pseudo_transcript_0	0.198224	0.10792	10	10	pseudo_transcript_0	0.000830113	-0.162759	10	10	pseudo_transcript_0	0.491417	-0.0144427	10	10	pseudo_transcript_0	10	10	pseudo_transcript_0	0.994473	0.0525027	10	10	pseudo_transcript_0	0.256704	0.041914	10	10	pseudo_transcript_0	0.631116	0.0537437	10	10
UTP6	0.00458253	-0.212261	P1P2	0.747249	-0.0287234	10	10	P1P2	0.465208	-0.0381147	10	10	P1P2	0.461449	-0.0275824	10	10	P1P2	0.0124479	-0.311439	10	10	P1P2	0.0400025	-0.136525	10	10	P1P2	10	10	P1P2	0.0226219	-0.0695005	10	10	P1P2	0.399144	-0.063648	10	10	P1P2	0.0972121	-0.16515	10	10
pseudo_10361	0.00459074	0.168699	pseudo_transcript_0	0.00363287	-0.160184	9	9	pseudo_transcript_0	0.621392	-0.0126025	8	8	pseudo_transcript_0	0.0170583	-0.0564692	8	8	pseudo_transcript_0	0.000813024	0.309094	8	8	pseudo_transcript_0	0.974658	0.0330162	8	8	pseudo_transcript_0	8	8	pseudo_transcript_0	0.382484	-0.0227219	9	9	pseudo_transcript_0	0.49234	0.0360623	8	8	pseudo_transcript_0	0.619073	0.00805701	8	8
pseudo_12256	0.00461665	-0.1682	pseudo_transcript_0	0.0455244	0.0648131	10	10	pseudo_transcript_0	0.304183	0.0497025	10	10	pseudo_transcript_0	0.0830056	0.0551147	10	10	pseudo_transcript_0	0.0121803	-0.213523	10	10	pseudo_transcript_0	0.0173257	-0.129454	10	10	pseudo_transcript_0	10	10	pseudo_transcript_0	0.76256	0.00139902	10	10	pseudo_transcript_0	0.453476	-0.0374737	10	10	pseudo_transcript_0	0.611423	-0.0400131	10	10
SLMO2	0.00461665	-0.229299	P1P2	0.000681017	0.125468	10	10	P1P2	0.0174995	0.117259	10	10	P1P2	0.00272473	0.118586	10	10	P1P2	0.023667	-0.286231	10	10	P1P2	0.0293776	-0.22792	10	10	P1P2	10	10	P1P2	0.195475	0.0698179	10	10	P1P2	0.35114	0.159336	10	10	P1P2	0.230765	0.0669515	10	10
RRM1	0.00462462	-0.278	P1P2	0.00845677	0.217439	9	9	P1P2	3.33085e-06	0.197417	10	10	P1P2	0.000129327	0.19862	9	9	P1P2	0.016854	-0.448788	9	9	P1P2	0.00431221	-0.153411	10	10	P1P2	9	9	P1P2	0.639379	0.0983507	7	7	P1P2	0.0169126	0.306802	7	7	P1P2	0.182163	0.190866	6	6
pseudo_8999	0.00462522	-0.118145	pseudo_transcript_0	0.613998	0.0189123	10	10	pseudo_transcript_0	0.856806	0.0219216	10	10	pseudo_transcript_0	0.697041	0.0188602	10	10	pseudo_transcript_0	0.0285561	-0.185819	10	10	pseudo_transcript_0	0.0409381	-0.112307	10	10	pseudo_transcript_0	10	10	pseudo_transcript_0	0.11296	-0.0815334	10	10	pseudo_transcript_0	0.392475	-0.0895756	10	10	pseudo_transcript_0	0.20307	-0.0814772	10	10
ATF7IP	0.00464239	0.101431	P1	0.388557	0.0187979	10	10	P1	0.0692068	0.0591574	10	10	P1	0.166179	0.0245637	10	10	P1	0.00644012	0.171285	10	10	P1	0.207142	0.0249621	10	10	P1	10	10	P1	0.00693849	0.128853	10	10	P1	0.00830892	0.0948117	10	10	P1	0.00506657	0.111468	10	10
PLD2	0.00464239	0.0981641	P1P2	0.178323	-0.0621064	10	10	P1P2	0.891798	0.00763304	10	10	P1P2	0.430895	-0.0266152	10	10	P1P2	0.0116799	0.158101	10	10	P1P2	0.101495	0.0749038	10	10	P1P2	10	10	P1P2	0.489629	0.0194505	10	10	P1P2	0.29147	0.0175976	10	10	P1P2	0.344641	0.018524	10	10
POLI	0.0046467	0.110916	P1P2	0.396981	-0.0682058	10	10	P1P2	0.734188	-0.0261312	10	10	P1P2	0.532431	-0.0581148	10	10	P1P2	0.00614905	0.167014	10	10	P1P2	0.121158	0.0523122	10	10	P1P2	10	10	P1P2	0.352782	0.0886108	10	10	P1P2	0.542192	0.0225933	10	10	P1P2	0.367678	0.0296296	10	10
FOSB	0.00464726	0.170741	P2	0.0769795	-0.0915814	9	9	P1	0.301973	0.0256959	10	10	P2	0.188854	-0.0299976	9	9	P2	0.00291478	0.310231	9	9	P2	0.381668	0.0201687	10	10	P2	9	9	P2	0.250127	0.026827	9	9	P1	0.144683	0.106389	10	10	P1	0.134435	0.0343431	10	10
NFAT5	0.0046518	0.103361	P1P2	0.458035	0.0358806	9	9	P1P2	0.165736	0.0742718	10	10	P1P2	0.410747	0.0391012	9	9	P1P2	0.00347791	0.181025	9	9	P1P2	0.500731	0.0241863	10	10	P1P2	9	9	P1P2	0.010162	0.161553	9	9	P1P2	0.0520474	0.119365	10	10	P1P2	0.0283033	0.135988	9	9
pseudo_3988	0.00465531	0.125288	pseudo_transcript_0	0.998939	-0.0390392	10	10	pseudo_transcript_0	0.774291	-0.00838879	10	10	pseudo_transcript_0	0.960464	-0.0179798	10	10	pseudo_transcript_0	0.0155314	0.220478	10	10	pseudo_transcript_0	0.128091	0.0619128	10	10	pseudo_transcript_0	10	10	pseudo_transcript_0	0.219526	0.0890073	10	10	pseudo_transcript_0	0.330517	0.107229	10	10	pseudo_transcript_0	0.28989	0.130858	10	10
RPS29	0.00466394	0.142364	P1	0.0422461	0.0967419	10	10	P1	0.00513104	0.0606359	10	10	P1	0.00909078	0.0755185	10	10	P2	0.0137689	0.22561	10	10	P2	0.100454	0.100396	10	10	P2	10	10	P2	0.0681409	0.115009	10	10	P1	0.0721264	0.10881	10	10	P2	0.0901294	0.0998536	10	10
PEX12	0.00468559	-0.134989	P1P2	0.280894	0.0158261	10	10	P1P2	0.689588	0.054796	10	10	P1P2	0.416323	0.0223816	10	10	P1P2	0.0186509	-0.22371	10	10	P1P2	0.137849	-0.133682	10	10	P1P2	10	10	P1P2	0.121436	-0.0805048	10	10	P1P2	0.309848	-0.00601934	10	10	P1P2	0.210863	-0.0660578	10	10
TMEM247	0.00469743	-0.0935065	ENST00000434431.1	0.648909	0.0218264	9	9	ENST00000434431.1	0.948823	-0.00436316	9	9	ENST00000434431.1	0.788575	0.0087316	9	9	ENST00000434431.1	0.0222172	-0.153498	9	9	ENST00000434431.1	0.0609271	-0.0823014	9	9	ENST00000434431.1	9	9	ENST00000434431.1	0.236633	-0.0985656	9	9	ENST00000434431.1	0.168223	-0.038672	9	9	ENST00000434431.1	0.162011	-0.0781341	9	9
TNPO1	0.00469743	-0.121738	P1P2	0.896679	-0.0168444	9	9	P1P2	0.182453	0.0493428	10	10	P1P2	0.687678	-0.00750776	9	9	P1P2	0.0124638	-0.139189	9	9	P1P2	0.136023	-0.133487	10	10	P1P2	9	9	P1P2	0.0592082	-0.113873	9	9	P1P2	0.810206	0.0398044	10	10	P1P2	0.124167	-0.0901796	9	9
pseudo_2503	0.00469861	-0.152321	pseudo_transcript_0	0.290423	0.0312425	10	10	pseudo_transcript_0	0.85196	-0.00777046	10	10	pseudo_transcript_0	0.658492	0.0283534	10	10	pseudo_transcript_0	0.00434038	-0.210159	10	10	pseudo_transcript_0	0.101096	-0.124581	10	10	pseudo_transcript_0	10	10	pseudo_transcript_0	0.163131	-0.0895647	10	10	pseudo_transcript_0	0.0931994	-0.0791452	10	10	pseudo_transcript_0	0.0907505	-0.0900937	10	10
pseudo_1593	0.00470296	0.121859	pseudo_transcript_0	0.0821477	-0.0698453	10	10	pseudo_transcript_0	0.137893	-0.0894414	10	10	pseudo_transcript_0	0.0714261	-0.0758904	10	10	pseudo_transcript_0	0.0494487	0.109038	10	10	pseudo_transcript_0	0.0338243	0.192943	10	10	pseudo_transcript_0	10	10	pseudo_transcript_0	0.709581	-0.0894278	10	10	pseudo_transcript_0	0.889375	-0.00302564	10	10	pseudo_transcript_0	0.815275	-0.0225316	10	10
FBXO18	0.0047204	0.111609	P1P2	0.78615	-0.0367248	10	10	P1P2	0.487883	-0.0038595	10	10	P1P2	0.631525	-0.0144002	10	10	P1P2	0.0807496	0.20962	10	10	P1P2	0.0478044	0.0380771	10	10	P1P2	10	10	P1P2	0.290587	0.0555754	10	10	P1P2	0.415136	0.0554432	10	10	P1P2	0.363903	0.0632273	10	10
TAF1B	0.00474228	-0.10891	P1P2	0.101962	0.0289387	10	10	P1P2	0.0362355	0.0209537	10	10	P1P2	0.0402325	0.0198497	10	10	P1P2	0.0356324	-0.159065	10	10	P1P2	0.0644581	-0.0793042	10	10	P1P2	10	10	P1P2	0.877487	-0.0447842	10	10	P1P2	0.507097	0.0225652	10	10	P1P2	0.648939	-0.000427995	10	10
pseudo_15740	0.00475106	-0.0903086	pseudo_transcript_0	0.207891	0.0199367	10	10	pseudo_transcript_0	0.961646	0.00374426	10	10	pseudo_transcript_0	0.45696	0.00356845	10	10	pseudo_transcript_0	0.00279357	-0.170929	10	10	pseudo_transcript_0	0.904173	-0.0598307	10	10	pseudo_transcript_0	10	10	pseudo_transcript_0	0.130551	-0.0471535	10	10	pseudo_transcript_0	0.592907	0.000147395	10	10	pseudo_transcript_0	0.26357	-0.0291343	10	10
ANKDD1B	0.00480403	-0.1007	P1P2	0.535634	-0.0319416	10	10	P1P2	0.405374	-0.0383945	10	10	P1P2	0.45965	-0.0631096	10	10	P1P2	0.00106849	-0.204789	10	10	P1P2	0.819205	-0.0280479	10	10	P1P2	10	10	P1P2	0.0019387	-0.160437	10	10	P1P2	0.157918	-0.0738203	10	10	P1P2	0.0159793	-0.115584	10	10
TSSK3	0.00480403	0.0868339	P1P2	0.163114	-0.0156003	10	10	P1P2	0.729319	0.0024886	10	10	P1P2	0.349309	-0.00655585	10	10	P1P2	0.00373943	0.154494	10	10	P1P2	0.347204	0.0794934	10	10	P1P2	10	10	P1P2	0.498938	0.0677985	10	10	P1P2	0.882481	0.0607082	10	10	P1P2	0.66524	0.0631425	10	10
pseudo_6191	0.00482031	-0.110903	pseudo_transcript_0	0.163077	-0.00619304	9	9	pseudo_transcript_0	0.310542	0.0120806	9	9	pseudo_transcript_0	0.191228	0.00147642	9	9	pseudo_transcript_0	0.0136816	-0.166508	9	9	pseudo_transcript_0	0.0436223	-0.0923264	9	9	pseudo_transcript_0	9	9	pseudo_transcript_0	0.386561	-0.0777132	9	9	pseudo_transcript_0	0.870135	-0.000891565	9	9	pseudo_transcript_0	0.582759	-0.0510997	9	9
TLR10	0.00483071	0.103255	P1P2	0.426936	-0.0324159	10	10	P1P2	0.770128	0.0361696	10	10	P1P2	0.704059	-0.0234187	10	10	P1P2	0.034556	0.183778	10	10	P1P2	0.0755636	0.0871123	10	10	P1P2	10	10	P1P2	0.452192	0.0468119	10	10	P1P2	0.391493	0.0678741	10	10	P1P2	0.396094	0.112147	10	10
IDH1	0.00483449	-0.14999	P1P2	0.433388	0.00568448	8	8	P1P2	0.240622	-0.0277258	8	8	P1P2	0.273804	-0.0068854	8	8	P1P2	0.00923622	-0.196105	8	8	P1P2	0.0421622	-0.140366	8	8	P1P2	8	8	P1P2	0.0306014	-0.127385	8	8	P1P2	0.0104016	-0.135047	8	8	P1P2	0.0160612	-0.131216	8	8
GPX4	0.00483964	-0.131941	P1P2	0.221756	0.0230043	10	10	P1P2	0.530619	0.0492228	10	10	P1P2	0.156528	-0.025836	10	10	P1P2	0.00472248	-0.171165	10	10	P1P2	0.239085	-0.092029	10	10	P1P2	10	10	P1P2	0.483169	-0.0902321	10	10	P1P2	0.605866	-0.0595116	10	10	P1P2	0.968644	-0.0759087	10	10
HSPE1-MOB4	0.00485561	-0.100686	P1P2	0.0289006	0.0826058	9	9	P1P2	0.00724314	0.136431	10	10	P1P2	0.0167887	0.0898248	9	9	P1P2	0.0485483	-0.155744	9	9	P1P2	0.0128607	-0.126437	10	10	P1P2	9	9	P1P2	0.48077	0.0395623	9	9	P1P2	0.0777337	0.153968	10	10	P1P2	0.352622	0.110837	9	9
NABP2	0.00485561	0.0816369	P1	0.117478	-0.0183531	9	9	P2	0.248269	0.00940922	10	10	P1	0.21531	-0.00956191	9	9	P1	0.00215739	0.179907	9	9	P2	0.160383	0.0325788	10	10	P1	9	9	P2	0.103824	0.0823942	10	10	P2	0.261688	0.0707634	9	9	P2	0.207069	0.0332061	9	9
CNPPD1	0.00489975	-0.130516	P2	0.748033	-0.0224026	10	10	P1	0.435947	0.0216149	8	8	P1	0.565701	0.0199113	8	8	P1	0.0325058	-0.153274	8	8	P1	0.00887365	-0.121053	8	8	P1	8	8	P2	0.194206	-0.10978	10	10	P2	0.613848	0.0203426	10	10	P2	0.335779	-0.0474247	10	10
pseudo_6424	0.00491158	0.106293	pseudo_transcript_0	0.778437	0.000226673	10	10	pseudo_transcript_0	0.680618	-0.0228201	10	10	pseudo_transcript_0	0.962587	-0.0217695	10	10	pseudo_transcript_0	0.0233854	0.123021	10	10	pseudo_transcript_0	0.0388899	0.118609	10	10	pseudo_transcript_0	10	10	pseudo_transcript_0	0.075534	0.0936227	10	10	pseudo_transcript_0	0.216726	0.0218541	10	10	pseudo_transcript_0	0.0987171	0.0753378	10	10
TMEM135	0.00492971	0.132138	P1P2	0.134079	-0.0440943	10	10	P1P2	0.0011848	-0.0650571	10	10	P1P2	0.0059258	-0.0495553	10	10	P1P2	0.214492	0.110081	10	10	P1P2	0.000364543	0.137409	10	10	P1P2	10	10	P1P2	0.909534	-0.00996339	10	10	P1P2	0.40747	-0.0358588	10	10	P1P2	0.607683	-0.0127439	10	10
VSX2	0.0049509	-0.101324	P1P2	0.105445	0.0604184	9	9	P1P2	0.166406	0.0524847	9	9	P1P2	0.0521339	0.0650641	9	9	P1P2	0.0504645	-0.130094	9	9	P1P2	0.0138552	-0.102575	9	9	P1P2	9	9	P1P2	0.59087	0.0572251	9	9	P1P2	0.90542	0.0129422	8	8	P1P2	0.936931	-0.0193258	8	8
POLG2	0.00495246	-0.168042	P1P2	0.921995	-0.021696	10	10	P1P2	0.631958	-0.00550956	10	10	P1P2	0.841781	-0.0109021	10	10	P1P2	0.0101252	-0.261423	10	10	P1P2	0.17418	-0.164777	10	10	P1P2	10	10	P1P2	0.0806125	-0.178629	10	10	P1P2	0.0419624	-0.0138494	10	10	P1P2	0.0560445	-0.0606233	10	10
pseudo_4000	0.00496616	0.133228	pseudo_transcript_0	0.841152	0.0350846	10	10	pseudo_transcript_0	0.632795	-0.0273063	10	10	pseudo_transcript_0	0.610214	-0.0103937	10	10	pseudo_transcript_0	0.0432883	0.0932735	10	10	pseudo_transcript_0	0.0118	0.147048	10	10	pseudo_transcript_0	10	10	pseudo_transcript_0	0.209619	0.0731652	10	10	pseudo_transcript_0	0.280644	0.0459496	10	10	pseudo_transcript_0	0.233315	0.0595574	10	10
CEBPB	0.00496616	-0.100886	P1P2	0.680616	0.0146431	10	10	P1P2	0.776432	0.00137195	10	10	P1P2	0.918559	0.00730202	10	10	P1P2	0.0110426	-0.160723	10	10	P1P2	0.0539793	-0.048284	10	10	P1P2	10	10	P1P2	0.178022	-0.0684384	10	10	P1P2	0.250795	-0.107226	10	10	P1P2	0.183482	-0.0595327	10	10
pseudo_8284	0.00499366	-0.123051	pseudo_transcript_0	0.745795	-0.019839	10	10	pseudo_transcript_0	0.28389	-0.0321064	10	10	pseudo_transcript_0	0.5003	-0.0259727	10	10	pseudo_transcript_0	0.0396423	-0.0778143	10	10	pseudo_transcript_0	0.0157842	-0.119437	10	10	pseudo_transcript_0	10	10	pseudo_transcript_0	0.148038	-0.138319	10	10	pseudo_transcript_0	0.0251859	-0.15398	10	10	pseudo_transcript_0	0.0368158	-0.131196	10	10
SCARB2	0.00500286	-0.105955	P1P2	0.113796	0.0575464	10	10	P1P2	0.0339804	0.0574972	10	10	P1P2	0.0508078	0.0575218	10	10	P1P2	0.0230175	-0.143961	10	10	P1P2	0.0130374	-0.0837653	10	10	P1P2	10	10	P1P2	0.928601	-0.0571188	10	10	P1P2	0.465058	-0.027219	10	10	P1P2	0.660075	-0.0421689	10	10
JOSD1	0.00501207	-0.139617	P1P2	0.0220387	0.0972261	10	10	P1P2	0.0843936	0.0911532	10	10	P1P2	0.0316097	0.0831801	10	10	P1P2	0.0106021	-0.229731	10	10	P1P2	0.0794188	-0.0913627	10	10	P1P2	10	10	P1P2	0.695043	0.0205214	10	10	P1P2	0.287093	0.124369	10	10	P1P2	0.387889	0.0885289	10	10
UBA2	0.00503517	0.145113	P1P2	0.242821	-0.0562443	10	10	P1P2	0.226728	-0.0638216	10	10	P1P2	0.217442	-0.060033	10	10	P1P2	0.0298812	0.162789	10	10	P1P2	0.00441929	0.140427	10	10	P1P2	10	10	P1P2	0.623282	-0.00454288	10	10	P1P2	0.438902	0.0332613	10	10	P1P2	0.499633	0.0319877	10	10
pseudo_8803	0.00505836	0.094972	pseudo_transcript_0	0.445031	0.0124665	10	10	pseudo_transcript_0	0.0429117	0.0604944	10	10	pseudo_transcript_0	0.122851	0.0454784	10	10	pseudo_transcript_0	0.00871578	0.212303	10	10	pseudo_transcript_0	0.627397	0.0215962	10	10	pseudo_transcript_0	10	10	pseudo_transcript_0	0.00114655	0.0968033	10	10	pseudo_transcript_0	0.0108311	0.0841377	10	10	pseudo_transcript_0	0.00197807	0.0845011	10	10
ANAPC13	0.00506301	-0.142058	P1P2	0.0525642	0.0943832	10	10	P1P2	0.00609165	0.173552	10	10	P1P2	0.0144867	0.128279	10	10	P1P2	0.0885665	-0.026317	10	10	P1P2	0.0421448	-0.276363	10	10	P1P2	10	10	P1P2	0.611863	0.101835	10	10	P1P2	0.119465	0.0575163	9	9	P1P2	0.369725	0.0757419	9	9
MKI67	0.00506381	-0.123276	P1P2	0.65216	-0.0300337	9	9	P1P2	0.0464766	-0.0858439	10	10	P1P2	0.0937592	-0.0598645	9	9	P1P2	0.00875509	-0.189333	9	9	P1P2	0.115321	-0.0963101	9	9	P1P2	8	8	P1P2	0.00449617	-0.123641	9	9	P1P2	0.00663026	-0.118264	10	10	P1P2	0.00397835	-0.117779	9	9
DDX39B	0.00507232	-0.116012	P1P2	0.153107	0.0810114	10	10	P1P2	0.0166132	0.0754231	10	10	P1P2	0.0281716	0.0673992	10	10	P1P2	0.0844651	-0.0899566	10	10	P1P2	0.00806111	-0.138742	10	10	P1P2	10	10	P1P2	0.647662	0.00961315	10	10	P1P2	0.717284	0.0612175	10	10	P1P2	0.611007	0.0272302	10	10
pseudo_6905	0.00507699	-0.125002	pseudo_transcript_0	0.0269148	0.100114	10	10	pseudo_transcript_0	0.392305	0.0884003	10	10	pseudo_transcript_0	0.0926812	0.0897673	10	10	pseudo_transcript_0	0.0113357	-0.198873	10	10	pseudo_transcript_0	0.112241	-0.111451	10	10	pseudo_transcript_0	10	10	pseudo_transcript_0	0.825846	-0.0101768	10	10	pseudo_transcript_0	0.602151	0.0291488	10	10	pseudo_transcript_0	0.68977	0.0312825	10	10
pseudo_3837	0.00508165	-0.122853	pseudo_transcript_0	0.0123465	0.110621	10	10	pseudo_transcript_0	0.439294	0.045852	10	10	pseudo_transcript_0	0.0727378	0.0886073	10	10	pseudo_transcript_0	0.00426621	-0.18282	10	10	pseudo_transcript_0	0.290027	-0.100705	10	10	pseudo_transcript_0	10	10	pseudo_transcript_0	0.874119	0.0903917	10	10	pseudo_transcript_0	0.93796	0.0578276	10	10	pseudo_transcript_0	0.891804	0.0741097	10	10
MRPL34	0.00509567	-0.156365	P1P2	0.00161699	0.102863	10	10	P1P2	3.31381e-05	0.122309	10	10	P1P2	0.000210812	0.112019	10	10	P1P2	0.0723911	-0.068565	10	10	P1P2	0.000185469	-0.154	10	10	P1P2	10	10	P1P2	0.0102889	0.105854	10	10	P1P2	0.0095694	0.13247	10	10	P1P2	0.00443431	0.104742	10	10
pseudo_14622	0.00517578	-0.120877	pseudo_transcript_0	0.912384	0.0290664	10	10	pseudo_transcript_0	0.66559	-0.0132872	10	10	pseudo_transcript_0	0.863132	0.0545656	10	10	pseudo_transcript_0	0.0124739	-0.14563	10	10	pseudo_transcript_0	0.0492471	-0.117062	10	10	pseudo_transcript_0	10	10	pseudo_transcript_0	0.134458	-0.032354	10	10	pseudo_transcript_0	0.100027	-0.106122	10	10	pseudo_transcript_0	0.100302	-0.0375097	10	10
NUDC	0.00519655	-0.185069	P1P2	0.956043	-0.0445616	9	9	P1P2	0.290781	-0.0788895	9	9	P1P2	0.631444	-0.0743972	9	9	P1P2	0.00690969	-0.246245	9	9	P1P2	0.0355573	-0.123892	9	9	P1P2	9	9	P1P2	0.012704	-0.159567	9	9	P1P2	0.00585081	-0.151747	9	9	P1P2	0.00580076	-0.146979	9	9
SMG7	0.00521676	-0.136088	P1P2	0.28441	-0.0687937	9	9	P1P2	0.33349	-0.027232	9	9	P1P2	0.89809	-0.0506946	9	9	P1P2	0.0165577	-0.254953	8	8	P1P2	0.0485114	-0.0519675	9	9	P1P2	8	8	P1P2	0.0932896	-0.157023	9	9	P1P2	0.0339386	-0.121203	9	9	P1P2	0.0476957	-0.13606	9	9
ERAL1	0.00521866	-0.216284	P1P2	0.000166835	0.0933801	10	10	P1P2	7.97864e-06	0.101434	10	10	P1P2	1.19889e-05	0.0903314	10	10	P1P2	0.0810069	-0.303467	10	10	P1P2	0.00225079	-0.168563	10	10	P1P2	10	10	P1P2	0.165545	0.0716329	10	10	P1P2	0.0247744	0.164073	10	10	P1P2	0.0574318	0.140742	10	10
BTK	0.00526667	-0.147503	P1P2	0.234639	0.0588673	10	10	P1P2	0.568576	0.0570098	10	10	P1P2	0.349004	0.0525811	10	10	P1P2	0.0169159	-0.195484	10	10	P1P2	0.0355535	-0.131189	10	10	P1P2	10	10	P1P2	0.508435	-0.0568723	10	10	P1P2	0.445405	-0.0359448	10	10	P1P2	0.476371	-0.0464085	10	10
WSB1	0.00526667	0.122161	P1P2	0.00629711	0.148766	10	10	P1P2	0.00144232	0.106525	10	10	P1P2	0.00195534	0.125974	10	10	P1P2	0.0338042	0.157584	10	10	P1P2	0.0293557	0.133705	10	10	P1P2	10	10	P1P2	2.48688e-05	0.250714	10	10	P1P2	6.49823e-05	0.253375	10	10	P1P2	2.55858e-05	0.243867	10	10
KPNB1	0.00531833	-0.0782531	P1P2	0.0214977	0.112619	9	9	P1P2	0.00295655	0.105341	10	10	P1P2	0.0072621	0.0866301	9	9	P1P2	0.0369578	-0.165299	9	9	P1P2	0.0109139	-0.174337	10	10	P1P2	9	9	P1P2	0.919312	0.00824847	9	9	P1P2	0.0933016	0.0669881	9	9	P1P2	0.342827	0.0581158	9	9
GPR180	0.00533374	0.0635958	P1P2	0.675785	-0.0231931	9	9	P1P2	0.048357	-0.0581665	9	9	P1P2	0.270541	-0.0585149	9	9	P1P2	0.0806873	0.229738	9	9	P1P2	0.0187472	0.0572011	9	9	P1P2	9	9	P1P2	0.177165	0.10335	9	9	P1P2	0.952357	0.0389751	9	9	P1P2	0.53822	0.0528636	9	9
pseudo_3822	0.00536879	0.131704	pseudo_transcript_0	0.011344	-0.0722685	10	10	pseudo_transcript_0	0.80361	-0.0337735	10	10	pseudo_transcript_0	0.13148	-0.0628258	10	10	pseudo_transcript_0	0.00950268	0.237547	10	10	pseudo_transcript_0	0.378393	0.097265	10	10	pseudo_transcript_0	10	10	pseudo_transcript_0	0.941141	-0.0219753	10	10	pseudo_transcript_0	0.657288	0.0216263	9	9	pseudo_transcript_0	0.628391	-0.0298426	9	9
pseudo_10573	0.0053776	-0.152643	pseudo_transcript_0	0.841175	0.00555592	9	9	pseudo_transcript_0	0.55017	0.0235323	9	9	pseudo_transcript_0	0.635554	0.0134443	9	9	pseudo_transcript_0	0.138077	-0.191506	9	9	pseudo_transcript_0	0.00595283	-0.178453	9	9	pseudo_transcript_0	9	9	pseudo_transcript_0	0.283769	-0.0659533	9	9	pseudo_transcript_0	0.0600739	-0.0895364	9	9	pseudo_transcript_0	0.108375	-0.0533986	9	9
KDM3A	0.0054131	-0.0998164	P1P2	0.868383	0.0164104	10	10	P1P2	0.768779	0.0310401	10	10	P1P2	0.846181	0.041644	10	10	P1P2	0.0334213	-0.0505366	10	10	P1P2	0.0142361	-0.103207	10	10	P1P2	10	10	P1P2	0.133807	-0.0955648	10	10	P1P2	0.11881	-0.0839114	10	10	P1P2	0.117845	-0.0880337	10	10
RAN	0.005427	-0.226549	P1P2	0.38256	0.0254287	9	9	P1P2	0.533998	0.0203867	10	10	P1P2	0.983696	-0.0103871	9	9	P1P2	0.00718002	-0.294981	9	9	P1P2	0.00753967	-0.18148	10	10	P1P2	9	9	P1P2	0.0610079	-0.0905054	9	9	P1P2	0.00750285	-0.171711	9	9	P1P2	0.0139849	-0.148416	9	9
MGA	0.00553793	0.101901	P1P2	0.0374737	-0.092205	10	10	P1P2	0.026468	-0.0832795	10	10	P1P2	0.0213173	-0.0875252	10	10	P1P2	0.00932432	0.11133	10	10	P1P2	0.0730794	0.116639	10	10	P1P2	10	10	P1P2	0.691453	-0.118337	10	10	P1P2	0.387254	-0.123162	10	10	P1P2	0.586686	-0.12075	10	10
pseudo_4119	0.00556165	-0.120906	pseudo_transcript_0	0.668175	0.0225715	9	9	pseudo_transcript_0	0.243231	-0.0270282	9	9	pseudo_transcript_0	0.570995	0.00310158	9	9	pseudo_transcript_0	9.81305e-05	-0.241505	9	9	pseudo_transcript_0	0.349551	0.0265842	9	9	pseudo_transcript_0	9	9	pseudo_transcript_0	0.0892099	-0.0824977	9	9	pseudo_transcript_0	0.374068	-0.0357999	9	9	pseudo_transcript_0	0.184447	-0.0591488	9	9
ERLIN1	0.00556827	0.108083	P1P2	0.586674	0.0118406	10	10	P1P2	0.961529	0.0503735	10	10	P1P2	0.765125	0.031107	10	10	P1P2	0.0249564	0.0992948	10	10	P1P2	0.0541262	0.109227	10	10	P1P2	10	10	P1P2	0.0966391	0.136505	10	10	P1P2	0.116175	0.138661	10	10	P1P2	0.0906373	0.134133	10	10
SLC22A18	0.00557842	0.170442	P1	0.291706	-0.124511	10	10	P1	0.065875	-0.0815696	10	10	P1	0.188397	-0.103041	10	10	P1	0.063247	0.166404	10	10	P1	0.0163081	0.156245	10	10	P1	10	10	P2	0.858121	0.0420149	10	10	P2	0.614367	-0.00877969	10	10	P2	0.772503	0.0432565	10	10
TMUB1	0.00559367	-0.108812	P1P2	0.144181	0.0578391	10	10	P1P2	0.0196738	0.0482638	10	10	P1P2	0.0402613	0.0509523	10	10	P1P2	0.0290974	-0.052054	10	10	P1P2	0.0260491	-0.11924	10	10	P1P2	10	10	P1P2	0.880393	-0.0402341	10	10	P1P2	0.482965	0.0338078	10	10	P1P2	0.715739	-0.0263535	10	10
ZNF800	0.00560719	-0.0998284	P1P2	0.247575	0.00662796	9	9	P1P2	0.738187	0.00942862	9	9	P1P2	0.443055	0.00834382	9	9	P1P2	0.0675079	-0.154672	9	9	P1P2	0.00996463	-0.0902335	9	9	P1P2	9	9	P1P2	0.454868	-0.0300486	9	9	P1P2	0.2329	-0.0855268	9	9	P1P2	0.308665	-0.0788953	9	9
SLC24A1	0.00561407	-0.150571	P2	0.207464	0.01386	10	10	P1	0.779138	-0.0517704	10	10	P2	0.443114	0.0119799	10	10	P1	0.00170901	-0.0995956	10	10	P1	0.141677	-0.0865832	10	10	P1	10	10	P1	0.0675195	-0.170132	10	10	P1	0.518342	-0.143965	10	10	P1	0.192536	-0.151082	10	10
COX5A	0.00562941	-0.118025	P1P2	0.0384588	0.0208359	10	10	P1P2	0.0202054	0.0161849	10	10	P1P2	0.016172	0.0152516	10	10	P1P2	0.0515407	-0.160971	10	10	P1P2	0.00528911	-0.118088	10	10	P1P2	10	10	P1P2	0.642585	-0.00147009	10	10	P1P2	0.621143	-0.00708743	10	10	P1P2	0.552064	-0.0124991	10	10
UHRF1	0.00563453	-0.118176	P1P2	0.104083	0.112059	10	10	P1P2	0.199047	0.0884763	10	10	P1P2	0.155493	0.092891	10	10	P1P2	0.0139287	-0.19323	10	10	P1P2	0.0384468	-0.0842887	10	10	P1P2	10	10	P1P2	0.715294	0.031238	10	10	P1P2	0.47214	0.0318429	10	10	P1P2	0.575709	0.0378604	10	10
COL18A1	0.00564479	0.112755	P1P2	0.630489	-0.0306049	10	10	P1P2	0.948525	-0.0371535	10	10	P1P2	0.786893	-0.0308332	10	10	P1P2	0.00910951	0.120064	10	10	P1P2	0.0698185	0.1283	10	10	P1P2	10	10	P1P2	0.149697	0.0187317	10	10	P1P2	0.288637	0.0305947	10	10	P1P2	0.188217	0.0215372	10	10
AASDHPPT	0.00567566	-0.0556263	P1P2	0.701304	0.0312313	10	10	P1P2	0.506519	0.0295635	10	10	P1P2	0.556402	0.0227319	10	10	P1P2	0.0171281	-0.180805	10	10	P1P2	0.0174785	-0.0208235	10	10	P1P2	10	10	P1P2	0.131077	-0.096571	10	10	P1P2	0.56798	-0.0200957	10	10	P1P2	0.311073	-0.086292	10	10
SLC25A19	0.00567566	-0.107567	P1P2	0.484161	0.0809163	10	10	P1P2	0.126124	0.0501186	10	10	P1P2	0.247755	0.0474374	10	10	P1P2	0.0486321	-0.159554	10	10	P1P2	0.0135079	-0.10063	10	10	P1P2	10	10	P1P2	0.699295	-0.0301922	10	10	P1P2	0.708898	0.0379591	10	10	P1P2	0.987337	-0.0141202	10	10
NDUFA4L2	0.00568082	-0.152483	P1P2	0.817779	-0.00978131	10	10	P1P2	0.748298	0.022278	10	10	P1P2	0.91668	0.0227408	10	10	P1P2	0.071689	-0.236052	10	10	P1P2	0.0117018	-0.118225	10	10	P1P2	10	10	P1P2	0.0532563	-0.107584	10	10	P1P2	0.146238	-0.0318793	10	10	P1P2	0.0840518	-0.0550825	10	10
pseudo_16526	0.00569112	-0.104558	pseudo_transcript_0	0.810377	0.00529481	9	9	pseudo_transcript_0	0.788298	-0.0185622	9	9	pseudo_transcript_0	0.971378	-0.0230146	9	9	pseudo_transcript_0	0.037555	-0.175647	9	9	pseudo_transcript_0	0.0491336	-0.050159	9	9	pseudo_transcript_0	9	9	pseudo_transcript_0	0.12704	-0.0724209	9	9	pseudo_transcript_0	0.213295	-0.0714911	9	9	pseudo_transcript_0	0.167766	-0.104361	9	9
pseudo_12763	0.0057015	-0.120742	pseudo_transcript_1	0.442435	-0.0444169	9	9	pseudo_transcript_1	0.0156425	-0.0554205	9	9	pseudo_transcript_1	0.11031	-0.0658906	9	9	pseudo_transcript_0	0.183984	-0.106972	10	10	pseudo_transcript_0	0.0167799	-0.227298	10	10	pseudo_transcript_0	10	10	pseudo_transcript_1	0.0247729	-0.109199	9	9	pseudo_transcript_1	0.0874286	-0.0969552	9	9	pseudo_transcript_1	0.029695	-0.0932578	9	9
pseudo_13300	0.00571705	-0.130141	pseudo_transcript_0	0.890867	0.00491981	10	10	pseudo_transcript_0	0.914859	0.00310145	10	10	pseudo_transcript_0	0.946792	-0.00343456	10	10	pseudo_transcript_0	0.00964259	-0.232122	10	10	pseudo_transcript_0	0.217006	-0.0396527	10	10	pseudo_transcript_0	10	10	pseudo_transcript_0	0.0501046	-0.159837	10	10	pseudo_transcript_0	0.532625	-0.0788335	10	10	pseudo_transcript_0	0.2071	-0.143426	10	10
SLC7A6	0.00572225	0.0362703	P1P2	0.0031501	-0.0825731	10	10	P1P2	0.273192	-0.0244934	10	10	P1P2	0.0134288	-0.0550718	10	10	P1P2	0.0184957	0.028882	10	10	P1P2	0.0563131	0.050661	10	10	P1P2	10	10	P1P2	0.468668	-0.154543	10	10	P1P2	0.634158	-0.0282587	10	10	P1P2	0.621654	-0.0460346	10	10
MYO1B	0.00579015	0.116077	P1P2	0.804837	0.0145031	10	10	P1P2	0.977826	0.0265054	10	10	P1P2	0.961172	0.0378454	10	10	P1P2	0.00676461	0.124405	10	10	P1P2	0.090738	0.14527	10	10	P1P2	10	10	P1P2	0.0469962	0.131548	10	10	P1P2	0.151612	0.114529	10	10	P1P2	0.0680529	0.121775	10	10
pseudo_6160	0.00582377	-0.0881198	pseudo_transcript_0	0.747574	-0.0141004	9	9	pseudo_transcript_0	0.265843	-0.0297293	9	9	pseudo_transcript_0	0.472431	-0.0232587	9	9	pseudo_transcript_0	0.00385173	-0.150561	8	8	pseudo_transcript_0	0.246762	-0.0379503	8	8	pseudo_transcript_0	8	8	pseudo_transcript_0	0.0232773	-0.105103	9	9	pseudo_transcript_0	0.271288	-0.039118	9	9	pseudo_transcript_0	0.0694141	-0.0906677	9	9
ATP6AP1	0.00584818	-0.173505	P1P2	0.023249	0.122876	10	10	P1P2	0.0218085	0.119115	10	10	P1P2	0.0205298	0.118867	10	10	P1P2	0.0174334	-0.239332	10	10	P1P2	0.00718368	-0.133118	10	10	P1P2	10	10	P1P2	0.523671	0.0653935	10	10	P1P2	0.206606	0.0724036	10	10	P1P2	0.298768	0.133128	10	10
CALR	0.00585348	0.173111	P1P2	0.456559	-0.035226	10	10	P1P2	0.335501	-0.000807419	10	10	P1P2	0.346876	-0.00519298	10	10	P1P2	0.00547377	0.223265	10	10	P1P2	0.0488071	0.139206	10	10	P1P2	10	10	P1P2	0.0188747	0.137865	10	10	P1P2	0.018085	0.0939062	10	10	P1P2	0.0141088	0.107638	10	10
KDELR1	0.00585879	-0.113281	P1P2	0.0462957	0.0982207	10	10	P1P2	0.364918	0.0592268	10	10	P1P2	0.114467	0.0935574	10	10	P1P2	0.00685867	-0.179505	10	10	P1P2	0.184279	-0.0374776	10	10	P1P2	10	10	P1P2	0.986125	0.0490226	10	10	P1P2	0.416153	0.0498844	10	10	P1P2	0.649579	0.0494535	10	10
HAND1	0.00588005	0.171844	P1P2	0.306132	0.00903007	10	10	P1P2	0.397534	-0.0283141	10	10	P1P2	0.309566	0.00149849	10	10	P1P2	0.0287932	0.160312	10	10	P1P2	0.00716786	0.138435	10	10	P1P2	10	10	P1P2	0.017997	0.148735	10	10	P1P2	0.0634916	0.140451	10	10	P1P2	0.028881	0.143737	10	10
SLC35A4	0.00588005	-0.141002	P1P2	0.546879	-0.0209449	10	10	P1P2	0.87485	-0.0185247	10	10	P1P2	0.801729	-0.0220411	10	10	P1P2	0.0152805	-0.155112	10	10	P1P2	0.028332	-0.156225	10	10	P1P2	10	10	P1P2	0.0154363	-0.108401	10	10	P1P2	0.0323675	-0.0980088	10	10	P1P2	0.0158241	-0.0990694	10	10
WDR11	0.00591208	0.164131	P1P2	0.175529	-0.0233865	10	10	P1P2	0.370706	-0.0428316	10	10	P1P2	0.238201	-0.0294999	10	10	P1P2	0.0130801	0.0624113	10	10	P1P2	0.00461302	0.145931	10	10	P1P2	10	10	P1P2	0.247493	0.0103415	10	10	P1P2	0.572502	0.0487015	10	10	P1P2	0.364845	0.0251952	10	10
USP47	0.00593889	0.10685	P1P2	0.446441	0.0133702	10	10	P1P2	0.417009	0.0272862	10	10	P1P2	0.361323	0.0194334	10	10	P1P2	0.0229108	0.132227	10	10	P1P2	0.0403028	0.0457465	10	10	P1P2	10	10	P1P2	0.0277108	0.106514	10	10	P1P2	0.0142859	0.102003	10	10	P1P2	0.0145215	0.100599	10	10
pseudo_14739	0.00596961	-0.104016	pseudo_transcript_0	0.436813	0.0349612	9	9	pseudo_transcript_0	0.0392552	0.0769459	9	9	pseudo_transcript_0	0.099295	0.0641037	9	9	pseudo_transcript_0	0.0843528	-0.150261	9	9	pseudo_transcript_0	0.0425978	-0.128402	9	9	pseudo_transcript_0	9	9	pseudo_transcript_0	0.543215	-0.0257169	9	9	pseudo_transcript_0	0.315827	0.0406517	9	9	pseudo_transcript_0	0.947011	0.0014892	9	9
DPM3	0.00601454	-0.10445	P1P2	0.0156739	0.106249	10	10	P1P2	0.0164143	0.0735034	10	10	P1P2	0.00932132	0.0898763	10	10	P1P2	0.0568267	-0.0391938	10	10	P1P2	0.0142594	-0.14678	10	10	P1P2	10	10	P1P2	0.106642	0.0620594	10	10	P1P2	0.555806	0.0467434	10	10	P1P2	0.234364	0.0518942	10	10
POLD1	0.00601454	-0.146936	P1P2	0.000773918	0.10752	10	10	P1P2	0.00196706	0.09157	10	10	P1P2	0.000606503	0.0979932	10	10	P1P2	0.0131563	-0.205422	10	10	P1P2	0.023726	-0.122848	10	10	P1P2	10	10	P1P2	0.0431003	0.10967	10	10	P1P2	0.0118748	0.0984625	10	10	P1P2	0.0194083	0.100828	10	10
pseudo_18859	0.00603826	0.125043	pseudo_transcript_0	0.21045	-0.069663	9	9	pseudo_transcript_0	0.0569928	-0.060437	9	9	pseudo_transcript_0	0.0917294	-0.0614035	9	9	pseudo_transcript_0	0.0310273	0.170753	9	9	pseudo_transcript_0	0.0125307	0.102648	9	9	pseudo_transcript_0	9	9	pseudo_transcript_0	0.898253	0.0448618	9	9	pseudo_transcript_0	0.719397	-0.0310034	9	9	pseudo_transcript_0	0.98166	-0.0286221	9	9
pseudo_815	0.00603826	-0.0990841	pseudo_transcript_0	0.35349	0.0412524	9	9	pseudo_transcript_0	0.169403	-0.0416887	10	10	pseudo_transcript_0	0.307471	0.00360942	9	9	pseudo_transcript_0	0.0117217	-0.149891	9	9	pseudo_transcript_0	0.36352	-0.102334	10	10	pseudo_transcript_0	9	9	pseudo_transcript_0	0.0505456	0.00533786	9	9	pseudo_transcript_0	0.0362905	-0.159973	9	9	pseudo_transcript_0	0.0149989	-0.151368	8	8
pseudo_16047	0.0061018	-0.136847	pseudo_transcript_0	0.85166	0.0655055	9	9	pseudo_transcript_0	0.741113	-0.0722481	9	9	pseudo_transcript_0	0.914777	-0.0551273	9	9	pseudo_transcript_0	0.00664541	-0.224612	9	9	pseudo_transcript_0	0.163987	-0.10867	9	9	pseudo_transcript_0	9	9	pseudo_transcript_0	0.113835	-0.161897	9	9	pseudo_transcript_0	0.585498	-0.073061	9	9	pseudo_transcript_0	0.331259	-0.149667	9	9
PSMD6	0.00610206	0.117565	P1P2	0.00129907	0.153101	10	10	P1P2	0.00187544	0.17988	10	10	P1P2	0.00101819	0.166491	10	10	P1P2	0.011734	0.151885	10	10	P1P2	0.0383367	0.0891657	10	10	P1P2	10	10	P1P2	4.1552e-05	0.27612	10	10	P1P2	9.54958e-05	0.332442	10	10	P1P2	3.68322e-05	0.304281	10	10
IP6K1	0.0061186	-0.0974182	P1P2	0.0144941	-0.0407274	10	10	P1P2	0.0012707	-0.0951015	10	10	P1P2	0.00307434	-0.0893046	10	10	P1P2	0.00287999	-0.174409	10	10	P1P2	0.480363	-0.0290154	10	10	P1P2	10	10	P1P2	7.92742e-05	-0.170656	10	10	P1P2	0.000439089	-0.15966	10	10	P1P2	0.000159659	-0.164162	10	10
pseudo_4836	0.00611924	-0.129811	pseudo_transcript_0	0.0614613	-0.0501074	9	9	pseudo_transcript_0	0.0528391	-0.0535281	9	9	pseudo_transcript_0	0.0375177	-0.0511652	9	9	pseudo_transcript_0	0.00722711	-0.187316	9	9	pseudo_transcript_0	0.115142	-0.107498	9	9	pseudo_transcript_0	9	9	pseudo_transcript_0	0.00121273	-0.183027	9	9	pseudo_transcript_0	0.00356412	-0.168847	9	9	pseudo_transcript_0	0.00122978	-0.175937	9	9
MRPL3	0.00612215	-0.13067	P1P2	0.503755	0.0329075	9	9	P1P2	0.00598341	0.12653	10	10	P1P2	0.0919398	0.0774961	9	9	P1P2	0.144358	-0.227109	9	9	P1P2	0.00259031	-0.195406	10	10	P1P2	9	9	P1P2	0.708309	-0.13699	9	9	P1P2	0.233145	0.0463501	9	9	P1P2	0.707896	-0.030792	9	9
INTS10	0.00612578	-0.127154	P1P2	0.507015	0.00710215	8	8	P1P2	0.0110528	0.0890218	9	9	P1P2	0.156762	0.0224727	8	8	P1P2	0.24274	-0.100491	8	8	P1P2	0.000512398	-0.192413	9	9	P1P2	8	8	P1P2	0.65906	-0.0316492	8	8	P1P2	0.412609	-0.0671336	8	8	P1P2	0.494005	-0.0610964	8	8
RNASE12	0.00613518	-0.223848	P1P2	0.936197	-0.00303415	10	10	P1P2	0.681373	0.022325	10	10	P1P2	0.75296	0.00964544	10	10	P1P2	0.0382283	-0.30218	10	10	P1P2	0.0519042	-0.192351	10	10	P1P2	10	10	P1P2	0.248338	-0.19859	10	10	P1P2	0.16393	-0.0867469	9	9	P1P2	0.164561	-0.142669	9	9
TRAPPC11	0.00613518	-0.211735	P1P2	0.648227	-0.0423485	10	10	P1P2	0.884362	-0.0345587	10	10	P1P2	0.783708	-0.0384536	10	10	P1P2	0.0167937	-0.270524	10	10	P1P2	0.0186554	-0.192408	10	10	P1P2	10	10	P1P2	0.0423159	-0.215679	10	10	P1P2	0.139657	-0.193652	10	10	P1P2	0.0657996	-0.204665	10	10
RPL17	0.00618061	-0.134667	P1P2	0.000117922	0.0961055	9	9	P1P2	1.82119e-05	0.182805	10	10	P1P2	4.17429e-05	0.118215	9	9	P1P2	0.0985568	-0.0709138	9	9	P1P2	4.90304e-05	-0.19118	10	10	P1P2	9	9	P1P2	0.128791	0.144814	9	9	P1P2	0.00534692	0.190622	9	9	P1P2	0.0140949	0.171317	9	9
KIF26B	0.00620189	0.0929174	P1P2	0.10021	-0.0541093	10	10	P1P2	0.0429722	-0.0317668	10	10	P1P2	0.0451968	-0.0317845	10	10	P1P2	0.148537	0.0512383	10	10	P1P2	0.000609205	0.0960078	10	10	P1P2	10	10	P1P2	0.718046	-0.0377992	10	10	P1P2	0.808371	0.00762724	10	10	P1P2	0.888052	-0.0328783	10	10
BMS1	0.00624111	-0.0873913	P1P2	0.021271	0.168862	10	10	P1P2	0.0401487	0.124071	10	10	P1P2	0.0245661	0.146467	10	10	P1P2	0.180492	-0.200219	10	10	P1P2	0.0287055	-0.0393967	10	10	P1P2	10	10	P1P2	0.762335	0.236299	10	10	P1P2	0.158519	0.0137737	9	9	P1P2	0.753277	0.0649677	9	9
ILF2	0.00624111	-0.173652	P1P2	0.152096	0.0804919	9	9	P1P2	0.0269111	0.213386	10	10	P1P2	0.0760347	0.137833	9	9	P1P2	0.256585	-0.250245	10	10	P1P2	0.00258779	-0.18354	10	10	P1P2	10	10	P1P2	0.572347	0.299314	10	10	P1P2	0.551753	0.195222	9	9	P1P2	0.811389	0.0962175	9	9
TSR2	0.0062455	-0.19412	P1P2	0.00614532	0.0940239	9	9	P1P2	0.0427331	0.100979	9	9	P1P2	0.00796164	0.0885277	9	9	P1P2	0.0154153	-0.24191	9	9	P1P2	0.0475644	-0.165265	9	9	P1P2	9	9	P1P2	0.753875	-0.000905669	9	9	P1P2	0.301228	0.043951	9	9	P1P2	0.445014	0.0432921	9	9
MTSS1L	0.00624673	0.269194	P1P2	0.174262	-0.0686684	10	10	P1P2	0.771928	0.00712066	10	10	P1P2	0.339942	-0.0249064	10	10	P1P2	0.0813423	0.37937	10	10	P1P2	0.00127682	0.16109	10	10	P1P2	10	10	P1P2	0.307733	0.0830716	10	10	P1P2	0.0928537	0.135146	10	10	P1P2	0.179123	0.141783	10	10
MTFMT	0.0062862	-0.118592	P1P2	0.0525283	0.123339	10	10	P1P2	0.0526831	0.0968478	10	10	P1P2	0.0375471	0.110093	10	10	P1P2	0.0243978	-0.102106	10	10	P1P2	0.0430618	-0.14039	10	10	P1P2	10	10	P1P2	0.398986	0.0842787	10	10	P1P2	0.700656	0.0683756	10	10	P1P2	0.535722	0.0763271	10	10
FAM122A	0.00628712	-0.0279777	P1P2	0.00331521	0.13973	9	9	P1P2	0.0229906	0.118447	9	9	P1P2	0.0044506	0.127775	9	9	P1P2	0.00425824	-0.07152	9	9	P1P2	0.639145	-0.0311337	9	9	P1P2	9	9	P1P2	0.119113	0.0783188	9	9	P1P2	0.0185405	0.171846	9	9	P1P2	0.0552914	0.162998	9	9
pseudo_8112	0.00630886	-0.132619	pseudo_transcript_0	0.212405	0.0627184	10	10	pseudo_transcript_0	0.732416	0.0373131	10	10	pseudo_transcript_0	0.39873	0.0338444	10	10	pseudo_transcript_0	0.00276932	-0.212736	10	10	pseudo_transcript_0	0.213248	-0.0341752	10	10	pseudo_transcript_0	10	10	pseudo_transcript_0	0.111792	-0.0752452	10	10	pseudo_transcript_0	0.895927	0.0383896	10	10	pseudo_transcript_0	0.402232	0.0162133	10	10
EPC2	0.00634298	0.0660621	P1P2	0.407101	-0.026948	10	10	P1P2	0.285744	0.0334838	10	10	P1P2	0.941139	0.0227226	10	10	P1P2	0.00221993	0.269594	10	10	P1P2	0.377677	-0.0518045	10	10	P1P2	10	10	P1P2	0.00587628	0.0276164	10	10	P1P2	0.0842215	0.0341432	10	10	P1P2	0.0152662	0.0308798	10	10
pseudo_2262	0.00636011	0.140075	pseudo_transcript_0	0.151415	-0.0428816	10	10	pseudo_transcript_0	0.538456	-0.0430602	10	10	pseudo_transcript_0	0.268811	-0.0475683	10	10	pseudo_transcript_0	0.00325219	0.197536	10	10	pseudo_transcript_0	0.357721	0.135794	10	10	pseudo_transcript_0	10	10	pseudo_transcript_0	0.334609	0.0238197	10	10	pseudo_transcript_0	0.898854	0.0082007	10	10	pseudo_transcript_0	0.569652	0.0160102	10	10
PRIM1	0.00636011	-0.267174	P1P2	0.00147224	0.137072	9	9	P1P2	0.0990316	0.122476	10	10	P1P2	0.0185795	0.101818	9	9	P1P2	0.0182177	-0.190106	10	10	P1P2	0.00283245	-0.174754	10	10	P1P2	10	10	P1P2	0.504475	0.123495	9	9	P1P2	0.751569	-0.0304286	8	8	P1P2	0.950662	0.00809849	8	8
SGPL1	0.00637155	0.101732	P1P2	0.866407	0.0102674	10	10	P1P2	0.677387	-0.0111878	10	10	P1P2	0.779163	-0.0115701	10	10	P1P2	0.0298031	0.118398	10	10	P1P2	0.0237533	0.0989085	10	10	P1P2	10	10	P1P2	0.159384	0.0907965	10	10	P1P2	0.229254	0.0493633	10	10	P1P2	0.167785	0.079251	10	10
GTPBP4	0.006383	-0.138827	P1P2	0.032312	0.00890677	10	10	P1P2	0.0532242	0.0349535	10	10	P1P2	0.0278968	0.0219302	10	10	P1P2	0.0200367	-0.172231	10	10	P1P2	0.0119787	-0.105423	10	10	P1P2	10	10	P1P2	0.939148	-0.0546891	10	10	P1P2	0.478362	0.0219461	10	10	P1P2	0.599821	-0.00182461	10	10
MIS18A	0.00643778	-0.130878	P1P2	0.0245528	0.0587887	9	9	P1P2	0.0220634	0.119292	10	10	P1P2	0.02459	0.0776006	9	9	P1P2	0.0684254	-0.160434	9	9	P1P2	0.0129461	-0.15409	10	10	P1P2	9	9	P1P2	0.58819	0.0287814	9	9	P1P2	0.408089	0.0480791	9	9	P1P2	0.580936	0.0923989	9	9
RPF1	0.00645214	-0.124335	P1P2	0.0309312	0.0625387	10	10	P1P2	0.00111348	0.0981002	10	10	P1P2	0.00423406	0.097484	10	10	P1P2	0.233823	-0.165239	10	10	P1P2	0.000735558	-0.128032	10	10	P1P2	10	10	P1P2	0.215349	0.0552495	10	10	P1P2	0.0555779	0.0474698	10	10	P1P2	0.0945495	0.0489733	10	10
RBM33	0.00646373	0.0781276	P1P2	0.527591	0.0465041	10	10	P1P2	0.962818	0.0321209	10	10	P1P2	0.704059	0.0376556	10	10	P1P2	0.0261265	0.139978	10	10	P1P2	0.178463	0.05704	10	10	P1P2	10	10	P1P2	0.0255364	0.136568	10	10	P1P2	0.457497	0.0774107	10	10	P1P2	0.119597	0.125447	10	10
MLEC	0.0064986	-0.20485	P2	0.708983	-0.0127008	10	10	P2	0.137308	0.038512	10	10	P2	0.36039	0.0443246	10	10	P1	0.0123805	-0.270867	10	10	P1	0.0152442	-0.177599	10	10	P1	10	10	P1	0.00831355	-0.139385	10	10	P1	0.0263456	-0.0576538	10	10	P1	0.0102343	-0.11813	10	10
DHRS7B	0.00652195	-0.130754	P1P2	0.00522628	0.0598806	10	10	P1P2	0.00129971	0.0757148	10	10	P1P2	0.000771861	0.0628519	10	10	P1P2	0.0696613	-0.0551856	10	10	P1P2	0.00114637	-0.155371	10	10	P1P2	10	10	P1P2	0.138141	0.0511942	10	10	P1P2	0.208206	0.0717814	10	10	P1P2	0.117149	0.0468562	10	10
SBNO1	0.0065278	-0.119017	P1P2	0.0187011	0.0622087	10	10	P1P2	0.0859938	0.0458478	10	10	P1P2	0.0216363	0.0469334	10	10	P1P2	0.0805956	-0.155299	10	10	P1P2	0.0053277	-0.111833	10	10	P1P2	10	10	P1P2	0.545781	0.0384992	10	10	P1P2	0.880145	-0.0280416	10	10	P1P2	0.77046	0.0155454	10	10
ZC3H4	0.0065278	-0.115003	P1	0.339061	0.103916	10	10	P1	0.161996	0.0841285	10	10	P1	0.238555	0.0907621	10	10	P1	0.0470985	-0.154974	10	10	P1	0.0148047	-0.0595597	10	10	P1	10	10	P2	0.926611	-0.0435217	10	10	P2	0.512037	0.0111451	10	10	P2	0.746978	-0.0413978	10	10
TMEM97	0.00653365	-0.175084	P1P2	0.660379	0.0752337	10	10	P1P2	0.303837	-0.0397638	10	10	P1P2	0.933841	0.0116046	10	10	P1P2	0.0496031	-0.363483	10	10	P1P2	0.628755	-0.0942981	10	10	P1P2	10	10	P1P2	0.0696017	-0.132174	10	10	P1P2	0.0761035	-0.0615766	10	10	P1P2	0.0261903	-0.0937327	10	10
pseudo_10828	0.00655135	-0.164731	pseudo_transcript_0	0.740742	0.00220858	9	9	pseudo_transcript_0	0.363038	-0.0463868	9	9	pseudo_transcript_0	0.491482	-0.0138338	9	9	pseudo_transcript_0	0.0133867	-0.228019	9	9	pseudo_transcript_0	0.060863	-0.138771	9	9	pseudo_transcript_0	9	9	pseudo_transcript_0	0.0285072	-0.137343	9	9	pseudo_transcript_0	0.034614	-0.125989	9	9	pseudo_transcript_0	0.0270547	-0.129851	9	9
RFC3	0.00656886	-0.250513	P1P2	0.0010118	0.211594	10	10	P1P2	0.000372705	0.119083	10	10	P1P2	0.00035157	0.155946	10	10	P1P2	0.00827208	-0.357982	10	10	P1P2	0.169379	-0.210905	10	10	P1P2	10	10	P1P2	0.261831	0.221219	9	9	P1P2	0.0612521	0.191174	9	9	P1P2	0.123403	0.206197	9	9
MPP5	0.00660425	-0.0869845	P1P2	0.30767	0.00142038	10	10	P1P2	0.851499	-0.00248867	10	10	P1P2	0.475428	-0.00610047	10	10	P1P2	0.0201952	-0.140903	10	10	P1P2	0.252984	-0.124637	10	10	P1P2	10	10	P1P2	0.364978	-0.0723992	10	10	P1P2	0.289175	-0.0542441	10	10	P1P2	0.287463	-0.0907782	10	10
pseudo_2566	0.00661349	-0.182875	pseudo_transcript_0	0.826591	-0.00099103	9	9	pseudo_transcript_0	0.656467	-0.0202618	9	9	pseudo_transcript_0	0.754094	-0.0146207	9	9	pseudo_transcript_0	0.0340921	-0.209854	9	9	pseudo_transcript_0	0.024098	-0.18821	9	9	pseudo_transcript_0	9	9	pseudo_transcript_0	0.0830156	-0.0936066	9	9	pseudo_transcript_0	0.109098	-0.204331	9	9	pseudo_transcript_0	0.0910904	-0.129237	9	9
GINS3	0.00661608	-0.124951	P1P2	0.00315764	0.119568	10	10	P1P2	0.0266686	0.119402	10	10	P1P2	0.0061049	0.116637	10	10	P1P2	0.0180152	-0.0624274	10	10	P1P2	0.0439957	-0.127096	10	10	P1P2	10	10	P1P2	0.0564764	0.12459	10	10	P1P2	0.0479333	0.132385	10	10	P1P2	0.0425731	0.126231	10	10
KRT86	0.00663387	0.117929	P1P2	0.661128	-0.00408317	10	10	P1P2	0.732748	0.0231693	10	10	P1P2	0.650374	-0.000146949	10	10	P1P2	0.0848922	0.154992	10	10	P1P2	0.00612717	0.100026	10	10	P1P2	10	10	P1P2	0.279171	0.0492494	10	10	P1P2	0.136863	0.105569	10	10	P1P2	0.188716	0.108094	10	10
MYO7A	0.00665765	-0.117733	P1P2	0.236154	0.0468424	10	10	P1P2	0.882969	0.0268721	10	10	P1P2	0.467774	0.0450568	10	10	P1P2	0.00552381	-0.148623	10	10	P1P2	0.12176	-0.0552734	10	10	P1P2	10	10	P1P2	0.234718	-0.0652209	10	10	P1P2	0.367662	-0.0264357	10	10	P1P2	0.266495	-0.0587228	10	10
pseudo_1132	0.00671144	0.129576	pseudo_transcript_0	0.142645	-0.0675785	10	10	pseudo_transcript_0	0.121954	0.012734	10	10	pseudo_transcript_0	0.123715	-0.052439	10	10	pseudo_transcript_0	0.0300379	0.207819	10	10	pseudo_transcript_0	0.0387371	0.0395362	10	10	pseudo_transcript_0	10	10	pseudo_transcript_0	0.601769	0.0558763	10	10	pseudo_transcript_0	0.596597	0.0590651	10	10	pseudo_transcript_0	0.557432	0.0586014	10	10
MYOM3	0.00672344	-0.140743	P1	0.492503	0.00981825	10	10	P2	0.185804	0.0653213	10	10	P1	0.494111	0.0343627	10	10	P1	0.117933	-0.128072	10	10	P1	0.00319861	-0.127685	10	10	P1	10	10	P1	0.344822	-0.0562303	10	10	P1	0.572502	-0.0359859	10	10	P1	0.402399	-0.0425359	10	10
RPL28	0.00674149	-0.129364	P1P2	0.283405	0.0393399	10	10	P1P2	0.481724	0.0734437	10	10	P1P2	0.266512	0.0363499	10	10	P1P2	0.126145	-0.163475	10	10	P1P2	0.0578114	-0.18618	10	10	P1P2	10	10	P1P2	0.746101	0.0052694	10	10	P1P2	0.258197	-0.0256123	10	10	P1P2	0.398078	-0.00607534	10	10
YBEY	0.00674149	-0.0415146	P1P2	0.0224185	0.0472906	10	10	P1P2	0.00540131	0.0736807	10	10	P1P2	0.00530403	0.0571193	10	10	P1P2	0.0656171	-0.0615458	10	10	P1P2	0.0435649	-0.150693	10	10	P1P2	10	10	P1P2	0.568443	0.0199774	10	10	P1P2	0.177409	0.0309853	10	10	P1P2	0.333549	0.0369025	10	10
PLIN2	0.00674751	-0.0319001	P1	0.0521158	-0.0328532	10	10	P1	0.0198912	-0.046608	10	10	P1	0.0181864	-0.0363391	10	10	P1	0.00208879	-0.156991	10	10	P2	0.200853	-0.0542992	10	10	P1	10	10	P1	0.000179779	-0.116645	10	10	P1	0.00948334	-0.0947997	10	10	P1	0.000899661	-0.0996306	10	10
XKR7	0.00674751	-0.116746	P1P2	0.717133	0.02609	10	10	P1P2	0.597641	-0.0210806	10	10	P1P2	0.931253	0.0158355	10	10	P1P2	0.00840302	-0.20713	10	10	P1P2	0.433807	-0.0574441	10	10	P1P2	10	10	P1P2	0.0762152	-0.0684406	10	10	P1P2	0.177361	-0.0259175	10	10	P1P2	0.0893998	-0.0471791	10	10
ASGR1	0.00675354	0.0738021	P1P2	0.867337	0.0102837	10	10	P1P2	0.804748	0.0222413	10	10	P1P2	0.836692	0.0115638	10	10	P1P2	0.0250233	0.116613	10	10	P1P2	0.0625272	0.061423	10	10	P1P2	10	10	P1P2	0.125893	0.114863	10	10	P1P2	0.176791	0.094447	10	10	P1P2	0.135287	0.104655	10	10
pseudo_2137	0.00676561	0.0454154	pseudo_transcript_0	0.209013	-0.0724975	10	10	pseudo_transcript_0	0.505202	-0.0271586	10	10	pseudo_transcript_0	0.300635	-0.0609492	10	10	pseudo_transcript_0	0.0217055	0.0643093	10	10	pseudo_transcript_0	0.0425787	0.110708	10	10	pseudo_transcript_0	10	10	pseudo_transcript_0	0.907431	0.0263676	10	10	pseudo_transcript_0	0.724373	0.0509328	10	10	pseudo_transcript_0	0.756434	0.0366355	10	10
LRRC27	0.00676561	-0.115961	P1P2	0.151373	0.0231408	10	10	P1P2	0.52677	-0.0248845	10	10	P1P2	0.594341	0.006693	10	10	P1P2	0.00455725	-0.191148	10	10	P1P2	0.229533	-0.057237	10	10	P1P2	10	10	P1P2	0.16577	-0.0626562	10	10	P1P2	0.122313	-0.0370408	10	10	P1P2	0.120374	-0.0315148	10	10
ZNF614	0.00678982	0.0561074	P1P2	0.888182	0.0147541	10	10	P1P2	0.482732	0.0360219	10	10	P1P2	0.639333	0.0159452	10	10	P1P2	0.00922034	0.10358	10	10	P1P2	0.288888	0.0544594	10	10	P1P2	10	10	P1P2	0.049129	0.084738	10	10	P1P2	0.157483	0.0751746	10	10	P1P2	0.0669848	0.0760356	10	10
pseudo_15872	0.00679588	0.115152	pseudo_transcript_0	0.385072	-0.018899	10	10	pseudo_transcript_0	0.703398	-0.0106248	10	10	pseudo_transcript_0	0.770324	-0.0155245	10	10	pseudo_transcript_0	0.00578551	0.163703	10	10	pseudo_transcript_0	0.259021	0.0418531	10	10	pseudo_transcript_0	10	10	pseudo_transcript_0	0.141861	0.048361	10	10	pseudo_transcript_0	0.36039	0.0866463	10	10	pseudo_transcript_0	0.190619	0.0470498	10	10
pseudo_16239	0.00679588	0.160384	pseudo_transcript_0	0.0812157	-0.0206401	10	10	pseudo_transcript_0	0.816834	0.02478	10	10	pseudo_transcript_0	0.241991	-0.0107553	10	10	pseudo_transcript_0	0.00402786	0.266458	10	10	pseudo_transcript_0	0.344193	0.0910483	10	10	pseudo_transcript_0	10	10	pseudo_transcript_0	0.203163	0.115987	10	10	pseudo_transcript_0	0.640391	0.0660301	10	10	pseudo_transcript_0	0.36563	0.0680045	10	10
DSG2	0.0068063	0.0438693	P1P2	0.556364	0.0371695	9	9	P1P2	0.401441	0.0417145	9	9	P1P2	0.452385	0.0451453	9	9	P1P2	0.0338163	0.0674591	9	9	P1P2	0.090376	0.132323	9	9	P1P2	9	9	P1P2	0.135168	0.180877	9	9	P1P2	0.0252341	0.138194	9	9	P1P2	0.0613566	0.159096	9	9
pseudo_1011	0.00683236	0.108347	pseudo_transcript_0	0.0660548	-0.0817787	10	10	pseudo_transcript_0	0.17327	-0.0340742	10	10	pseudo_transcript_0	0.0707776	-0.0668462	10	10	pseudo_transcript_0	0.0209549	0.0889773	10	10	pseudo_transcript_0	0.097266	0.0961117	10	10	pseudo_transcript_0	10	10	pseudo_transcript_0	0.843679	0.014832	10	10	pseudo_transcript_0	0.675605	-0.0386271	10	10	pseudo_transcript_0	0.725286	-0.0303188	10	10
CBFA2T3	0.00686902	-0.099516	P2	0.0001428	0.257471	10	10	P2	0.000145288	0.223919	10	10	P2	0.000194225	0.228581	10	10	P2	0.0221498	-0.110139	10	10	P2	0.0112875	-0.235948	10	10	P2	10	10	P2	3.53244e-05	0.217306	10	10	P2	6.73361e-06	0.261488	10	10	P2	8.08487e-06	0.222181	10	10
PLEKHA2	0.00687515	-0.107766	P1P2	0.000300396	0.102382	10	10	P1P2	0.00162279	0.0599678	10	10	P1P2	0.000170214	0.0739031	10	10	P1P2	0.00974662	-0.0918845	10	10	P1P2	0.294003	-0.0742501	10	10	P1P2	10	10	P1P2	0.0402925	0.0884199	10	10	P1P2	0.0123054	0.0981046	10	10	P1P2	0.0155176	0.0876593	10	10
APBB3	0.00690297	-0.11798	P1P2	0.343484	0.0544807	9	9	P1P2	0.590168	0.0132826	9	9	P1P2	0.463916	0.0249624	9	9	P1P2	0.00274596	-0.160638	9	9	P1P2	0.0981577	-0.0268292	9	9	P1P2	9	9	P1P2	0.167495	-0.0692565	9	9	P1P2	0.69481	-0.0357447	9	9	P1P2	0.34923	-0.070334	9	9
CAD	0.00694986	-0.214528	P1P2	0.000695837	0.193528	6	6	P1P2	8.40955e-08	0.253196	10	10	P1P2	9.09654e-05	0.20628	6	6	P1P2	0.149486	-0.20163	6	6	P1P2	6.77334e-05	-0.284744	10	10	P1P2	6	6	P1P2	0.00256508	0.24271	6	6	P1P2	0.000174495	0.276701	8	8	P1P2	0.0023797	0.244046	6	6
pseudo_3237	0.00695176	-0.114356	pseudo_transcript_0	0.108118	0.0692842	9	9	pseudo_transcript_0	0.39979	0.0479164	9	9	pseudo_transcript_0	0.189117	0.0702323	9	9	pseudo_transcript_0	0.0036927	-0.154245	9	9	pseudo_transcript_0	0.135288	-0.0327195	9	9	pseudo_transcript_0	9	9	pseudo_transcript_0	0.651516	-0.0147167	9	9	pseudo_transcript_0	0.936836	0.0726052	9	9	pseudo_transcript_0	0.821713	0.0459499	9	9
KCNIP1	0.00697385	-0.0933508	P1P2	0.456469	-0.0242955	10	10	P1P2	0.694253	-0.0692189	10	10	P1P2	0.714853	-0.0374651	10	10	P1P2	0.00204261	-0.203136	10	10	P1P2	0.771299	-0.00469069	10	10	P1P2	10	10	P1P2	0.0605812	-0.11437	10	10	P1P2	0.684605	-0.0700911	10	10	P1P2	0.231806	-0.10941	10	10
CLNS1A	0.00698339	-0.11817	P1P2	0.434433	0.0544151	7	7	P1P2	0.0384928	0.145529	10	10	P1P2	0.944846	0.0402284	7	7	P1P2	0.580665	-0.0432625	7	7	P1P2	1.37484e-06	-0.283732	10	10	P1P2	7	7	P1P2	0.308669	0.0157162	7	7	P1P2	0.0197295	-0.113074	7	7	P1P2	0.053701	-0.115073	6	6
pseudo_14142	0.00698628	0.131872	pseudo_transcript_0	0.979615	0.0284662	10	10	pseudo_transcript_0	0.644354	-0.021726	10	10	pseudo_transcript_0	0.831379	-0.0164727	10	10	pseudo_transcript_0	0.0216041	0.216193	10	10	pseudo_transcript_0	0.068022	0.0399737	10	10	pseudo_transcript_0	10	10	pseudo_transcript_0	0.234834	0.181142	10	10	pseudo_transcript_0	0.742645	0.0544104	10	10	pseudo_transcript_0	0.453716	0.162631	10	10
pseudo_4627	0.00698628	-0.186839	pseudo_transcript_0	0.21622	0.0889054	10	10	pseudo_transcript_0	0.947354	0.0123048	10	10	pseudo_transcript_0	0.482965	0.0291441	10	10	pseudo_transcript_0	0.00203045	-0.301466	10	10	pseudo_transcript_0	0.414694	-0.070754	10	10	pseudo_transcript_0	10	10	pseudo_transcript_0	0.135034	-0.12399	10	10	pseudo_transcript_0	0.510895	-0.0479024	10	10	pseudo_transcript_0	0.235767	-0.0509595	10	10
RINT1	0.00700087	-0.146243	P1P2	0.210167	0.0589157	9	9	P1P2	0.713758	0.069542	9	9	P1P2	0.390294	0.0686109	9	9	P1P2	0.0131318	-0.1883	9	9	P1P2	0.0632953	-0.131748	9	9	P1P2	9	9	P1P2	0.439454	-0.00801041	9	9	P1P2	0.561177	0.0412823	9	9	P1P2	0.426232	0.0225419	9	9
pseudo_416	0.00700495	-0.0965369	pseudo_transcript_0	0.837803	-0.00482355	10	10	pseudo_transcript_0	0.82713	0.0242431	10	10	pseudo_transcript_0	0.997521	0.000597095	10	10	pseudo_transcript_0	0.0136782	-0.172465	10	10	pseudo_transcript_0	0.391435	-0.0723438	10	10	pseudo_transcript_0	10	10	pseudo_transcript_0	0.139556	-0.0531685	10	10	pseudo_transcript_0	0.673983	0.00632011	10	10	pseudo_transcript_0	0.253691	-0.0388053	10	10
RNF103	0.00701119	0.0848988	P1P2	0.764027	-0.0168467	9	9	P1P2	0.205606	0.0268047	10	10	P1P2	0.821654	0.00648235	9	9	P1P2	0.00135074	0.177515	10	10	P1P2	0.948249	-0.0307335	10	10	P1P2	10	10	P1P2	0.0437121	0.153619	10	10	P1P2	0.370223	0.0399372	9	9	P1P2	0.187621	0.0479884	9	9
RPL36A	0.00710533	-0.0804397	P1P2	0.97832	-0.0182931	10	10	P1P2	0.0877823	0.0355455	10	10	P1P2	0.351905	0.0247849	10	10	P1P2	0.46229	-0.14399	10	10	P1P2	0.00605619	-0.140239	10	10	P1P2	10	10	P1P2	0.443027	-0.0538288	10	10	P1P2	0.97344	-0.0322096	10	10	P1P2	0.695462	-0.0387693	10	10
GFM1	0.00715599	-0.179772	P1P2	0.324928	0.109408	10	10	P1P2	0.195826	0.0619879	10	10	P1P2	0.129224	0.0896461	10	10	P1P2	0.0103171	-0.372281	10	10	P1P2	0.17209	-0.046841	10	10	P1P2	10	10	P1P2	0.476846	-0.0760226	10	10	P1P2	0.267022	0.0567521	10	10	P1P2	0.879154	0.0264802	10	10
TRAPPC12	0.00716235	-0.105527	P1P2	0.0586736	-0.0754941	10	10	P1P2	0.00218947	-0.0457643	10	10	P1P2	0.0089193	-0.0565836	10	10	P1P2	0.0093203	-0.159346	10	10	P1P2	0.0905136	-0.0365021	10	10	P1P2	10	10	P1P2	0.00290388	-0.160484	10	10	P1P2	0.000949819	-0.140894	10	10	P1P2	0.00127184	-0.144065	10	10
PROC	0.00719421	-0.133931	P2	0.0345579	0.0714562	10	10	P2	0.317807	0.026389	10	10	P2	0.101069	0.0589933	10	10	P2	0.147542	-0.22397	10	10	P2	0.0277326	-0.128109	10	10	P2	10	10	P2	0.551281	0.00222242	10	10	P1	0.330591	0.117358	10	10	P1	0.788897	0.0480265	10	10
PSEN1	0.00720059	-0.156136	P1P2	0.0299347	0.00769609	10	10	P1P2	0.402309	0.013349	10	10	P1P2	0.0950606	0.00773249	10	10	P1P2	0.0886496	-0.217247	10	10	P1P2	0.051993	-0.212937	10	10	P1P2	10	10	P1P2	0.787392	-0.0303253	10	10	P1P2	0.628791	-0.110822	10	10	P1P2	0.608721	-0.0653515	10	10
pseudo_11316	0.00721727	-0.135552	pseudo_transcript_0	0.291368	0.0774717	10	10	pseudo_transcript_0	0.984864	-0.0324809	10	10	pseudo_transcript_0	0.458035	0.0165159	10	10	pseudo_transcript_0	0.00377443	-0.200742	9	9	pseudo_transcript_0	0.321985	-0.0491104	9	9	pseudo_transcript_0	9	9	pseudo_transcript_0	0.529155	-0.120092	10	10	pseudo_transcript_0	0.869651	-0.0572127	10	10	pseudo_transcript_0	0.809292	-0.0596181	10	10
ZNF846	0.00722619	-0.119291	P1P2	0.013421	0.07748	10	10	P1P2	0.00280446	0.0767351	10	10	P1P2	0.00334449	0.0771076	10	10	P1P2	0.11863	-0.189744	10	10	P1P2	0.00911918	-0.0959522	10	10	P1P2	10	10	P1P2	0.392754	0.032244	10	10	P1P2	0.118531	0.0616904	10	10	P1P2	0.255919	0.0590366	10	10
KANSL3	0.0072583	0.179737	P1P2	0.250166	0.0479902	10	10	P1P2	0.0517916	0.0910526	10	10	P1P2	0.056033	0.0462051	10	10	P1P2	0.040272	0.299396	10	10	P1P2	0.0934378	0.118936	10	10	P1P2	10	10	P1P2	0.0015156	0.176344	10	10	P1P2	0.00140891	0.1593	10	10	P1P2	0.00100966	0.165119	10	10
ST8SIA3	0.00729701	0.102535	P1P2	0.206826	-0.0651146	10	10	P1P2	0.283559	-0.0274895	10	10	P1P2	0.198844	-0.0560753	10	10	P1P2	0.0107563	0.169374	10	10	P1P2	0.139379	0.0504624	10	10	P1P2	10	10	P1P2	0.631225	0.0362994	10	10	P1P2	0.904009	-0.0438902	10	10	P1P2	0.786614	-0.026555	10	10
VDAC1	0.0073359	-0.138199	P1P2	0.640917	-0.0112745	10	10	P1P2	0.953444	-0.0322469	10	10	P1P2	0.783026	-0.0215076	10	10	P1P2	0.0181524	-0.197913	10	10	P1P2	0.0322504	-0.116951	10	10	P1P2	10	10	P1P2	0.0459754	-0.14754	10	10	P1P2	0.133154	-0.112675	10	10	P1P2	0.0690897	-0.124571	10	10
HTR3D	0.00734058	-0.17751	ENST00000382489.3	0.105043	-0.0531956	9	9	ENST00000428798.2	0.185023	0.0230484	10	10	ENST00000382489.3	0.0443123	0.0109364	8	8	ENST00000428798.2	0.289575	0.0290316	10	10	ENST00000382489.3	0.0186289	-0.140534	8	8	ENST00000382489.3	8	8	ENST00000382489.3	0.449007	0.0197806	10	10	ENST00000382489.3	0.370909	-0.0620887	8	8	ENST00000428798.2	0.450682	-0.044467	10	10
SAV1	0.0073424	0.127093	P1P2	0.445823	-0.0353927	10	10	P1P2	0.809076	0.00765156	10	10	P1P2	0.696603	-0.019415	10	10	P1P2	0.0246521	0.177344	10	10	P1P2	0.0197996	0.0345222	10	10	P1P2	10	10	P1P2	0.196239	0.0495332	10	10	P1P2	0.0563763	0.0586168	10	10	P1P2	0.094491	0.054075	10	10
LOC730183	0.00739458	0.0581408	NM_001256932	0.480212	0.0227645	9	9	NM_001256932	0.172482	0.0835204	10	10	NM_001256932	0.308582	0.01852	9	9	NM_001256932	0.0232592	0.174133	10	10	NM_001256932	0.481829	0.015454	10	10	NM_001256932	10	10	NM_001256932	0.015784	0.155278	10	10	NM_001256932	0.0680911	0.107845	9	9	NM_001256932	0.0477661	0.0996321	9	9
LY6G5C	0.00744709	-0.127017	P1P2	0.255622	0.0253662	10	10	P1P2	0.95321	0.022532	10	10	P1P2	0.540037	0.0239491	10	10	P1P2	0.013415	-0.15427	10	10	P1P2	0.0885686	-0.146682	10	10	P1P2	10	10	P1P2	0.477211	-0.0401702	10	10	P1P2	0.220827	-0.098674	10	10	P1P2	0.321531	-0.0399185	10	10
CDK6	0.00745368	-0.116096	P1	0.346878	0.0252024	10	10	P1	0.589195	0.0272339	10	10	P1	0.511085	0.0613752	10	10	P1	0.0156327	-0.104969	10	10	P1	0.0879095	-0.193699	10	10	P1	10	10	P1	0.283251	-0.0824288	10	10	P1	0.234745	-0.0466945	10	10	P1	0.1797	-0.0726348	10	10
UMOD	0.00750657	-0.0466364	P2	0.108984	0.0890262	10	10	P1	0.548798	0.0233798	10	10	P2	0.251896	0.0745718	10	10	P2	0.010282	-0.185521	10	10	P2	0.48864	-0.103223	10	10	P2	10	10	P2	0.634267	-0.00559193	10	10	P1	0.324741	0.026963	10	10	P1	0.482454	0.0285269	10	10
RPL4	0.00760665	-0.154838	P1P2	0.899745	-0.00833588	10	10	P1P2	0.439294	-0.0226051	10	10	P1P2	0.532431	-0.0173893	10	10	P1P2	0.00535045	-0.102395	10	10	P1P2	0.113042	-0.0891559	10	10	P1P2	10	10	P1P2	0.0855885	-0.164274	10	10	P1P2	0.782798	-0.0477883	10	10	P1P2	0.289755	-0.0617255	10	10
pseudo_11816	0.00762008	-0.115278	pseudo_transcript_0	0.378321	0.0724571	10	10	pseudo_transcript_0	0.393282	0.0841451	10	10	pseudo_transcript_0	0.388067	0.0746177	10	10	pseudo_transcript_0	0.0166118	-0.111188	10	10	pseudo_transcript_0	0.0409091	-0.125468	10	10	pseudo_transcript_0	10	10	pseudo_transcript_1	0.271069	-0.0967636	10	10	pseudo_transcript_1	0.418703	-0.0791457	10	10	pseudo_transcript_1	0.369099	-0.0915448	10	10
TOLLIP	0.00763354	-0.122006	P1P2	0.228247	0.0742277	10	10	P1P2	0.44734	0.0344975	10	10	P1P2	0.305358	0.0680978	10	10	P1P2	0.00462741	-0.198433	10	10	P1P2	0.389973	-0.047197	10	10	P1P2	10	10	P1P2	0.331812	-0.0902593	10	10	P1P2	0.8543	0.0520622	10	10	P1P2	0.795757	-0.0206786	10	10
INTS12	0.00763615	0.152067	P1P2	0.585992	-0.0462023	9	9	P1P2	0.695798	-0.00635486	9	9	P1P2	0.528847	-0.0248472	9	9	P1P2	0.0293763	0.0985581	9	9	P1P2	0.0195594	0.13244	9	9	P1P2	9	9	P1P2	0.508153	0.0533725	9	9	P1P2	0.242005	0.120497	9	9	P1P2	0.386991	0.0672677	9	9
FEM1B	0.00764701	-0.15304	P1P2	0.687341	0.0167664	10	10	P1P2	0.922563	-0.00367611	10	10	P1P2	0.78348	0.0216693	10	10	P1P2	0.0290756	-0.167103	10	10	P1P2	0.0122004	-0.15148	10	10	P1P2	10	10	P1P2	0.21743	-0.0701747	10	10	P1P2	0.177409	-0.116235	10	10	P1P2	0.190317	-0.111416	10	10
ZNF574	0.00768757	-0.156184	P1	0.0545202	0.0847404	10	10	P1	0.0122957	0.147034	10	10	P1	0.00817569	0.107555	10	10	P2	0.500227	-0.0541115	10	10	P1	0.00129331	-0.223558	10	10	P1	10	10	P1	0.348371	0.130911	10	10	P1	0.150685	0.129179	10	10	P1	0.238474	0.125187	10	10
ODF3L2	0.00770745	-0.0884483	P1P2	0.32402	0.0507727	9	9	P1P2	0.581637	-0.019458	9	9	P1P2	0.699656	0.0352392	9	9	P1P2	0.00563082	-0.154738	9	9	P1P2	0.468985	-0.0382578	9	9	P1P2	9	9	P1P2	0.461836	-0.0189414	9	9	P1P2	0.627013	-0.112595	9	9	P1P2	0.578154	-0.035098	9	9
PANK1	0.00772178	-0.127098	P2	0.048828	0.105944	10	10	P2	0.105959	0.0450646	10	10	P2	0.0640847	0.0909969	10	10	P2	0.0466248	-0.19728	9	9	P2	0.0821026	-0.124983	10	10	P2	9	9	P2	0.417529	-0.0636214	10	10	P2	0.297193	0.0325961	10	10	P2	0.318932	-0.0544036	10	10
TRABD2B	0.00773513	0.201175	P1P2	0.356193	-0.064166	10	10	P1P2	0.96315	0.0106626	9	9	P1P2	0.678974	-0.0274511	9	9	P1P2	0.00244218	0.232323	10	10	P1P2	0.398304	0.153865	10	10	P1P2	10	10	P1P2	0.175378	0.0596134	10	10	P1P2	0.396418	0.0710901	10	10	P1P2	0.238356	0.0643611	10	10
pseudo_18449	0.00774877	0.125432	pseudo_transcript_0	0.710852	-0.0183664	10	10	pseudo_transcript_0	0.871375	-0.000286171	10	10	pseudo_transcript_0	0.935724	-0.0221585	10	10	pseudo_transcript_0	0.0279074	0.157989	10	10	pseudo_transcript_0	0.0664815	0.136769	10	10	pseudo_transcript_0	10	10	pseudo_transcript_0	0.242765	0.0990355	10	10	pseudo_transcript_0	0.120782	0.0484852	10	10	pseudo_transcript_0	0.164698	0.0571006	10	10
TRIM11	0.00774877	0.15336	P1P2	0.355039	-0.0456441	10	10	P1P2	0.418699	-0.0529292	10	10	P1P2	0.399392	-0.0556984	10	10	P1P2	0.0164916	0.169357	10	10	P1P2	0.0186997	0.157823	10	10	P1P2	10	10	P1P2	0.380308	0.0179906	10	10	P1P2	0.189543	-0.073108	10	10	P1P2	0.242396	-0.0566037	10	10
ANKRD52	0.00775051	0.125031	P1P2	0.988447	-0.00901771	9	9	P1P2	0.594241	0.0178256	9	9	P1P2	0.808816	0.0137574	9	9	P1P2	0.00306187	0.167571	9	9	P1P2	0.275508	-0.00892142	9	9	P1P2	9	9	P1P2	0.0317281	0.125355	9	9	P1P2	0.324866	0.11773	9	9	P1P2	0.118678	0.121542	9	9
SLC48A1	0.00775051	-0.132802	P1	0.671011	0.053492	9	9	P2	0.740177	-0.0365482	10	10	P1	0.5451	0.0366652	9	9	P1	0.0115925	-0.229041	9	9	P2	0.108693	-0.0552337	10	10	P1	9	9	P1	0.0896494	-0.0713218	9	9	P2	0.934665	-0.116376	10	10	P1	0.381351	-0.024163	9	9
pseudo_4122	0.00779667	-0.142996	pseudo_transcript_0	0.0011093	0.100332	10	10	pseudo_transcript_0	0.00695517	0.0919922	10	10	pseudo_transcript_0	0.00192433	0.095441	10	10	pseudo_transcript_0	0.0354769	-0.104762	10	10	pseudo_transcript_0	0.0112496	-0.117564	10	10	pseudo_transcript_0	10	10	pseudo_transcript_0	0.165995	0.0595845	10	10	pseudo_transcript_0	0.0999659	0.0584762	10	10	pseudo_transcript_0	0.112238	0.0570934	10	10
pseudo_7170	0.00779667	-0.126385	pseudo_transcript_0	0.969251	-0.00534673	10	10	pseudo_transcript_0	0.157974	0.00165515	10	10	pseudo_transcript_0	0.623549	-0.0128221	10	10	pseudo_transcript_0	0.00112109	-0.180171	10	10	pseudo_transcript_0	0.6663	-0.0493233	10	10	pseudo_transcript_0	10	10	pseudo_transcript_0	0.00842261	-0.110162	10	10	pseudo_transcript_0	0.158529	-0.0345893	10	10	pseudo_transcript_0	0.0370305	-0.0914755	10	10
SLC35G5	0.00782277	-0.147	ENST00000382435.4	0.292257	0.0588534	9	9	ENST00000382435.4	0.73308	0.0626812	10	10	ENST00000382435.4	0.733681	-0.00992338	9	9	ENST00000382435.4	0.00906843	-0.278129	9	9	ENST00000382435.4	0.276686	-0.108151	10	10	ENST00000382435.4	9	9	ENST00000382435.4	0.373658	-0.0629733	9	9	ENST00000382435.4	0.121478	-0.0451529	9	9	ENST00000382435.4	0.19142	-0.0452176	9	9
PPCDC	0.00782416	-0.141338	P1	0.197321	0.0111255	10	10	P1	0.203821	0.0818632	10	10	P1	0.101008	0.0578673	10	10	P1	0.0889825	-0.208573	10	10	P1	0.00416857	-0.138558	10	10	P1	10	10	P1	0.529059	0.019525	10	10	P2	0.747797	0.0682128	10	10	P1	0.659215	0.0180654	10	10
pseudo_5968	0.00783793	0.14385	pseudo_transcript_0	0.055965	0.109809	10	10	pseudo_transcript_0	0.208251	0.0754749	10	10	pseudo_transcript_0	0.0914812	0.092435	10	10	pseudo_transcript_1	0.0014774	0.179587	10	10	pseudo_transcript_1	0.195466	0.0275451	10	10	pseudo_transcript_1	10	10	pseudo_transcript_0	0.0351912	0.144986	10	10	pseudo_transcript_0	0.0620079	0.129864	10	10	pseudo_transcript_0	0.036099	0.136827	10	10
SCFD1	0.00784483	-0.178083	P1P2	0.184694	0.064834	10	10	P1P2	0.388734	0.112221	10	10	P1P2	0.340691	0.109358	10	10	P1P2	0.0171695	-0.255477	10	10	P1P2	0.0204064	-0.045652	10	10	P1P2	10	10	P1P2	0.633112	-0.0376992	10	10	P1P2	0.961997	0.0476553	10	10	P1P2	0.853251	0.0406495	10	10
pseudo_15265	0.00785173	-0.0844897	pseudo_transcript_0	0.0708258	0.0262143	10	10	pseudo_transcript_0	0.117443	0.0182649	10	10	pseudo_transcript_0	0.0539726	0.0165105	10	10	pseudo_transcript_0	0.0394862	-0.118227	10	10	pseudo_transcript_0	0.0644581	-0.0989382	10	10	pseudo_transcript_0	10	10	pseudo_transcript_0	0.70279	-0.0125136	10	10	pseudo_transcript_0	0.593931	-0.000303355	10	10	pseudo_transcript_0	0.591801	-0.00959278	10	10
TYMP	0.00787247	0.107522	P1P2	0.298998	-0.0625101	10	10	P1P2	0.748856	-0.0319319	10	10	P1P2	0.308862	-0.0241457	10	10	P1P2	0.0155693	0.151051	10	10	P1P2	0.109474	0.0531066	10	10	P1P2	10	10	P1P2	0.564453	-0.00636506	10	10	P1P2	0.641133	0.0359438	10	10	P1P2	0.654711	0.0438143	10	10
LSM12	0.0078737	0.117145	P1P2	0.045751	-0.074979	9	9	P1P2	0.0747788	-0.0599258	9	9	P1P2	0.0350302	-0.0647906	9	9	P1P2	0.0196752	0.138762	9	9	P1P2	0.0352998	0.112422	9	9	P1P2	9	9	P1P2	0.650956	-0.0234937	9	9	P1P2	0.598002	-0.0175708	9	9	P1P2	0.632948	-0.0282622	9	9
STRAP	0.0078794	-0.173288	P1P2	0.0787975	-0.0853448	10	10	P1P2	0.0411593	-0.0930201	10	10	P1P2	0.0411337	-0.0875306	10	10	P1P2	0.00388486	-0.261389	10	10	P1P2	0.120453	-0.0546281	10	10	P1P2	10	10	P1P2	0.00302625	-0.303885	10	10	P1P2	0.00513687	-0.247686	10	10	P1P2	0.00357145	-0.275785	10	10
AGPAT5	0.00794196	-0.202117	P1P2	0.0296013	0.123296	10	10	P1P2	0.0965289	0.0400904	10	10	P1P2	0.049903	0.0971216	10	10	P1P2	0.0158308	-0.300273	10	10	P1P2	0.0331627	-0.135403	10	10	P1P2	10	10	P1P2	0.924737	-0.0067828	10	10	P1P2	0.805735	0.0426273	10	10	P1P2	0.928728	-0.00472376	10	10
COL4A5	0.00794326	-0.125028	P1P2	0.528403	-0.097147	9	9	P1P2	0.979221	0.0126446	9	9	P1P2	0.973991	-0.0573951	9	9	P1P2	0.0148469	-0.151799	8	8	P1P2	0.0172544	-0.250524	9	9	P1P2	8	8	P1P2	0.0180288	-0.159118	9	9	P1P2	0.391845	-0.183464	9	9	P1P2	0.0688639	-0.181138	9	9
PRRC1	0.00794894	-0.0920137	P1P2	0.0851831	0.0286651	10	10	P1P2	0.365152	0.054329	10	10	P1P2	0.174479	0.0556175	10	10	P1P2	0.0532125	-0.129058	10	10	P1P2	0.0232746	-0.0963917	10	10	P1P2	10	10	P1P2	0.910351	0.0305094	10	10	P1P2	0.527197	-0.00693087	10	10	P1P2	0.838154	-0.0130455	10	10
pseudo_12681	0.00796991	0.0762453	pseudo_transcript_0	0.967131	-0.0294083	10	10	pseudo_transcript_0	0.748187	-0.0332965	10	10	pseudo_transcript_0	0.896278	-0.0328675	10	10	pseudo_transcript_0	0.0380495	0.115912	10	10	pseudo_transcript_0	0.0552387	0.0761563	10	10	pseudo_transcript_0	10	10	pseudo_transcript_0	0.218642	0.0309326	10	10	pseudo_transcript_0	0.496169	0.0136169	10	10	pseudo_transcript_0	0.298492	0.0184085	10	10
RGR	0.00803311	-0.122579	P1P2	0.404765	0.0388787	10	10	P1P2	0.658232	0.038765	10	10	P1P2	0.47671	0.0326941	10	10	P1P2	0.0295368	-0.193991	10	10	P1P2	0.0370494	-0.0311909	10	10	P1P2	10	10	P1P2	0.50938	-0.0434843	10	10	P1P2	0.857319	-0.0635685	10	10	P1P2	0.698973	-0.0613106	10	10
WARS2	0.0080755	-0.147577	P1P2	0.431073	0.0275558	10	10	P1P2	0.098491	0.0380108	10	10	P1P2	0.160372	0.0235423	10	10	P1P2	0.0670166	-0.219216	10	10	P1P2	0.0299405	-0.137657	10	10	P1P2	10	10	P1P2	0.642374	-0.0870676	10	10	P1P2	0.795215	0.03726	10	10	P1P2	0.852087	-0.0480372	10	10
ZNF281	0.0080755	-0.035984	P1P2	0.848088	0.0215571	10	10	P1P2	0.533225	0.0453643	10	10	P1P2	0.867321	0.0345521	10	10	P1P2	0.122701	-0.0423641	10	10	P1P2	0.00503521	-0.121367	10	10	P1P2	10	10	P1P2	0.212416	-0.0165292	10	10	P1P2	0.253861	0.0383147	10	10	P1P2	0.21898	0.0369755	10	10
RAD9B	0.00808483	-0.11976	P1P2	0.36286	-0.00634778	8	8	P1P2	0.125289	0.104906	8	8	P1P2	0.159591	0.0148942	8	8	P1P2	0.191454	0.168973	9	9	P1P2	0.0120317	-0.106713	8	8	P1P2	8	8	P1P2	0.726187	0.0629339	9	9	P1P2	0.260396	-0.0608047	8	8	P1P2	0.525093	-0.0956832	8	8
pseudo_2572	0.0081252	0.117774	pseudo_transcript_0	0.463015	0.0726047	10	10	pseudo_transcript_0	0.193045	0.0310519	10	10	pseudo_transcript_0	0.276182	0.0518283	10	10	pseudo_transcript_0	0.0349627	0.152453	10	10	pseudo_transcript_0	0.0354248	0.108149	10	10	pseudo_transcript_0	10	10	pseudo_transcript_0	0.0560771	0.21278	10	10	pseudo_transcript_0	0.0304559	0.163534	10	10	pseudo_transcript_0	0.037955	0.188157	10	10
BRF1	0.00814659	-0.149518	P1P2	0.0900875	0.0247447	10	10	P1P2	0.111767	0.084555	10	10	P1P2	0.0984494	0.0594264	10	10	P1P2	0.0659212	-0.177945	10	10	P1P2	0.00675245	-0.164494	10	10	P1P2	10	10	P1P2	0.69995	-0.0658343	10	10	P1P2	0.501806	0.0493438	10	10	P1P2	0.549092	-0.0447665	10	10
MRPL14	0.00816087	-0.110586	P1P2	0.016822	0.117322	10	10	P1P2	0.00306306	0.110138	10	10	P1P2	0.00335407	0.10595	10	10	P1P2	0.4305	-0.230983	10	10	P1P2	0.0131292	-0.147905	10	10	P1P2	10	10	P1P2	0.434141	0.0789383	10	10	P1P2	0.0372899	0.0541856	10	10	P1P2	0.148313	0.0760305	10	10
FAM83D	0.00817805	-0.16154	P1P2	0.354379	0.0272232	9	9	P1P2	0.685741	0.0276851	9	9	P1P2	0.347273	0.0221565	9	9	P1P2	0.0533609	-0.307718	9	9	P1P2	0.0926114	-0.0732989	9	9	P1P2	9	9	P1P2	0.188496	-0.0681252	9	9	P1P2	0.741801	-0.0265434	9	9	P1P2	0.300855	-0.036501	9	9
RPL7	0.00818951	-0.157403	P1P2	0.0214544	0.0836176	10	10	P1P2	0.0207334	0.100719	10	10	P1P2	0.0098571	0.0853315	10	10	P1P2	0.0551917	-0.144163	10	10	P1P2	0.0199322	-0.228245	10	10	P1P2	10	10	P1P2	0.235415	0.0280799	10	10	P1P2	0.514516	0.0228493	10	10	P1P2	0.378021	0.0366016	10	10
SLC22A31	0.00820386	-0.14059	P1P2	0.240979	0.0837392	10	10	P1P2	0.213562	0.0220756	10	10	P1P2	0.220995	0.0333697	10	10	P1P2	0.00970073	-0.210083	10	10	P1P2	0.0922364	-0.0978474	10	10	P1P2	10	10	P1P2	0.914676	-0.0805317	10	10	P1P2	0.345966	-0.0104072	10	10	P1P2	0.664593	-0.0228034	10	10
pseudo_2438	0.00821824	0.0761609	pseudo_transcript_0	0.792517	0.0246891	10	10	pseudo_transcript_0	0.790216	0.0194616	10	10	pseudo_transcript_0	0.797156	0.01757	10	10	pseudo_transcript_0	0.0391192	0.113188	10	10	pseudo_transcript_0	0.0774964	0.0922538	10	10	pseudo_transcript_0	10	10	pseudo_transcript_0	0.199318	0.10717	10	10	pseudo_transcript_0	0.45983	0.100841	10	10	pseudo_transcript_0	0.29588	0.104005	10	10
GPR22	0.00822346	-0.140128	P1P2	0.160556	-0.0370514	9	9	P1P2	0.209194	0.00635944	9	9	P1P2	0.116096	0.00497119	9	9	P1P2	0.00986701	-0.244787	9	9	P1P2	0.352597	-0.0506648	9	9	P1P2	9	9	P1P2	0.18251	-0.148144	9	9	P1P2	0.539518	-0.0336979	9	9	P1P2	0.585659	-0.0582145	9	9
ZGLP1	0.00826149	-0.0958224	P1P2	0.425562	-0.031163	10	10	P1P2	0.220961	-0.0274697	10	10	P1P2	0.268299	-0.00432724	10	10	P1P2	0.0329206	-0.14642	10	10	P1P2	0.0361901	-0.0733994	10	10	P1P2	10	10	P1P2	0.0230096	-0.136067	10	10	P1P2	0.0172223	-0.10373	10	10	P1P2	0.0166675	-0.116243	10	10
SOWAHA	0.00830496	0.0876279	P1P2	0.605	-0.0857806	10	10	P1P2	0.369293	-0.0141915	10	10	P1P2	0.527197	-0.0305881	10	10	P1P2	0.0432577	0.0540415	10	10	P1P2	0.0135748	0.0710103	10	10	P1P2	10	10	P1P2	0.940438	0.0393617	10	10	P1P2	0.889141	0.0653877	10	10	P1P2	0.884772	-0.0125063	10	10
MED19	0.00834133	-0.155507	P1P2	0.440642	0.0765253	10	10	P1P2	0.221072	0.0398014	10	10	P1P2	0.300911	0.0441514	10	10	P1P2	0.0487335	-0.208495	10	10	P1P2	0.0108222	-0.12145	10	10	P1P2	10	10	P1P2	0.686461	-0.0605707	10	10	P1P2	0.930077	-0.0467739	10	10	P1P2	0.925428	-0.0583909	10	10
SETD5	0.00835592	0.115167	P1P2	0.702289	0.0250715	10	10	P1P2	0.786141	0.0319292	10	10	P1P2	0.661707	0.0292231	10	10	P1P2	0.0349755	0.0607565	10	10	P1P2	0.0326918	0.109859	10	10	P1P2	10	10	P1P2	0.291126	0.0966438	10	10	P1P2	0.156572	0.0941946	10	10	P1P2	0.174841	0.0936587	10	10
FGD1	0.00837647	-0.116588	P1P2	0.0148447	0.0687147	9	9	P1P2	0.14197	0.0415814	9	9	P1P2	0.0351113	0.0539059	9	9	P1P2	0.00237022	-0.175201	9	9	P1P2	0.256117	-0.0362366	9	9	P1P2	9	9	P1P2	0.571177	0.0101719	9	9	P1P2	0.617312	0.0786384	9	9	P1P2	0.976297	0.0371563	9	9
ODF4	0.00842921	0.18549	P1P2	0.439757	-0.0405557	9	9	P1P2	0.773278	-0.00646636	10	10	P1P2	0.402455	-0.0428975	9	9	P1P2	0.0269123	0.255751	10	10	P1P2	0.0343716	0.0897929	10	10	P1P2	10	10	P1P2	0.373939	0.0649609	10	10	P1P2	0.644313	0.0745751	10	10	P1P2	0.497186	0.069768	10	10
TUBA1B	0.00844394	-0.152752	P1P2	0.0388059	0.0758239	10	10	P1P2	0.00965069	0.0427251	10	10	P1P2	0.00906722	0.043272	10	10	P1P2	0.37915	-0.10294	10	10	P1P2	0.00165726	-0.197297	10	10	P1P2	10	10	P1P2	0.547742	0.120384	10	10	P1P2	0.926295	-0.0233356	9	9	P1P2	0.94141	-0.000107375	9	9
pseudo_10255	0.00846607	-0.12993	pseudo_transcript_0	0.18489	0.0112063	10	10	pseudo_transcript_0	0.253978	0.00314953	10	10	pseudo_transcript_0	0.140731	0.00472473	10	10	pseudo_transcript_0	0.16793	-0.217384	10	10	pseudo_transcript_0	0.135521	-0.122247	10	10	pseudo_transcript_0	10	10	pseudo_transcript_0	0.870172	-0.107892	10	10	pseudo_transcript_0	0.914449	-0.0817292	10	10	pseudo_transcript_0	0.926135	-0.0978023	10	10
CDC42BPA	0.00848508	0.0740593	P1P2	0.743213	-0.019134	9	9	P1P2	0.548014	-0.0404721	10	10	P1P2	0.606369	-0.0213428	9	9	P1P2	0.0928432	0.116005	9	9	P1P2	0.0219905	0.0814327	10	10	P1P2	9	9	P1P2	0.416727	0.0774594	9	9	P1P2	0.433496	0.0288376	10	10	P1P2	0.392161	0.0693907	9	9
RGP1	0.00849828	-0.0987497	P1P2	0.0477509	0.0475423	8	8	P1P2	0.203919	0.0206388	8	8	P1P2	0.0935723	0.0644124	8	8	P1P2	0.00786574	-0.146848	8	8	P1P2	0.268481	-0.0484364	8	8	P1P2	8	8	P1P2	0.759808	-0.00937768	8	8	P1P2	0.996963	0.0295939	8	8	P1P2	0.959383	0.0159827	8	8
pseudo_12738	0.0085105	0.11527	pseudo_transcript_0	0.509036	-0.0798388	10	10	pseudo_transcript_0	0.125615	-0.0648565	10	10	pseudo_transcript_0	0.27867	-0.0710382	10	10	pseudo_transcript_0	0.0381182	0.147336	10	10	pseudo_transcript_0	0.0224202	0.0924315	10	10	pseudo_transcript_0	10	10	pseudo_transcript_0	0.837111	0.0537961	10	10	pseudo_transcript_0	0.616657	-0.00918777	10	10	pseudo_transcript_0	0.902367	0.0372024	10	10
pseudo_15655	0.00852535	-0.10028	pseudo_transcript_0	0.516741	-0.0599583	10	10	pseudo_transcript_0	0.849193	-0.0692926	10	10	pseudo_transcript_0	0.82861	-0.0659456	10	10	pseudo_transcript_0	0.0682612	-0.0893975	10	10	pseudo_transcript_0	0.0324287	-0.0973814	10	10	pseudo_transcript_0	10	10	pseudo_transcript_0	0.225504	-0.173629	10	10	pseudo_transcript_0	0.212951	-0.170515	10	10	pseudo_transcript_0	0.220429	-0.192455	10	10
CHMP4A	0.00853279	-0.125366	P2	0.0482555	0.0803878	10	10	P2	0.063574	0.0688272	10	10	P2	0.0317741	0.069605	10	10	P2	0.0806469	-0.164961	10	10	P2	0.0125709	-0.119923	10	10	P2	10	10	P1	0.338314	-0.0131902	10	10	P1	0.363506	-0.0284696	10	10	P1	0.358288	-0.0182297	10	10
IPO7	0.00857753	-0.207305	P1P2	0.110856	0.0905594	10	10	P1P2	0.0374034	0.0771772	10	10	P1P2	0.0313061	0.0729965	10	10	P1P2	0.170038	-0.268357	10	10	P1P2	0.00150103	-0.196745	10	10	P1P2	10	10	P1P2	0.903578	-0.025772	10	10	P1P2	0.623549	-0.0203272	10	10	P1P2	0.808602	-0.0149975	10	10
pseudo_8506	0.008585	0.0873505	pseudo_transcript_0	0.0810355	0.097285	10	10	pseudo_transcript_0	0.0170991	0.109193	10	10	pseudo_transcript_0	0.0387584	0.0967639	10	10	pseudo_transcript_0	0.0253316	0.131556	10	10	pseudo_transcript_0	0.0989402	0.0897696	10	10	pseudo_transcript_0	10	10	pseudo_transcript_0	0.0114253	0.184832	10	10	pseudo_transcript_0	0.000155265	0.185414	10	10	pseudo_transcript_0	0.00135038	0.177836	10	10
TWF1	0.00859248	-0.0717877	P1P2	0.409277	0.0992138	10	10	P1P2	0.901571	0.0492339	10	10	P1P2	0.646331	0.0623359	10	10	P1P2	0.0119879	-0.123146	10	10	P1P2	0.122435	-0.0527302	10	10	P1P2	10	10	P1P2	0.219803	-0.00876915	10	10	P1P2	0.842707	0.0195336	10	10	P1P2	0.463608	-0.0153222	10	10
CYB5D2	0.00862247	0.084748	P1P2	0.0538555	-0.0696769	10	10	P1P2	0.170364	-0.085984	10	10	P1P2	0.103996	-0.073193	10	10	P1P2	0.0315736	0.160767	10	10	P1P2	0.193997	0.0265155	10	10	P1P2	10	10	P1P2	0.972842	0.0107455	10	10	P1P2	0.461989	-0.113469	10	10	P1P2	0.74204	-0.0999101	10	10
RHOT2	0.00862247	0.15419	P1P2	0.016768	-0.0902293	10	10	P1P2	0.0340673	-0.0228409	10	10	P1P2	0.0174591	-0.0763574	10	10	P1P2	0.0168818	0.216884	10	10	P1P2	0.0772003	0.128221	10	10	P1P2	10	10	P1P2	0.515167	-0.0142297	10	10	P1P2	0.45214	-0.0235616	10	10	P1P2	0.475453	-0.0188957	10	10
pseudo_2175	0.00865255	0.0851327	pseudo_transcript_0	0.220641	-0.0441598	10	10	pseudo_transcript_0	0.997067	-0.0488611	10	10	pseudo_transcript_0	0.69726	-0.0537304	10	10	pseudo_transcript_0	0.0101252	0.0479416	10	10	pseudo_transcript_0	0.273644	0.10176	10	10	pseudo_transcript_0	10	10	pseudo_transcript_0	0.265399	-0.0165664	10	10	pseudo_transcript_0	0.818935	-0.0360206	10	10	pseudo_transcript_0	0.451752	-0.0553536	10	10
PTDSS1	0.00866625	0.120479	P1P2	0.165353	0.0274072	10	10	P1P2	0.332704	0.0220139	10	10	P1P2	0.199465	0.0233218	10	10	P1P2	0.00466609	0.186105	10	10	P1P2	0.044077	0.132362	9	9	P1P2	9	9	P1P2	0.000703213	0.141533	10	10	P1P2	0.00624382	0.138095	10	10	P1P2	0.00142019	0.138835	10	10
SLC30A8	0.00866763	-0.0967538	P1P2	0.225578	0.0280387	10	10	P1P2	0.14999	0.0708153	10	10	P1P2	0.142817	0.0615319	10	10	P1P2	0.175019	-0.166838	10	10	P1P2	0.0564081	-0.12779	10	10	P1P2	10	10	P1P2	0.996002	-0.024353	10	10	P1P2	0.954923	0.039832	10	10	P1P2	0.863734	-0.0265897	10	10
SLC26A2	0.00873008	0.113842	P1P2	0.0231786	-0.0695542	9	9	P1P2	0.044543	-0.0749345	9	9	P1P2	0.0230228	-0.069582	9	9	P1P2	0.103585	0.176577	9	9	P1P2	0.0075363	0.111918	9	9	P1P2	9	9	P1P2	0.742806	-0.0665834	9	9	P1P2	0.496703	-0.0264197	9	9	P1P2	0.610853	-0.0465015	9	9
KIAA1191	0.00875858	0.16375	P1P2	0.322178	0.0416371	10	10	P1P2	0.483466	0.0177804	10	10	P1P2	0.403377	0.0215401	10	10	P1P2	0.0259184	0.096789	10	10	P1P2	0.00661005	0.14212	10	10	P1P2	10	10	P1P2	0.00754831	0.135669	10	10	P1P2	0.0104602	0.121982	10	10	P1P2	0.00569065	0.117277	10	10
pseudo_1898	0.00878908	0.132091	pseudo_transcript_0	0.881069	-0.0170848	10	10	pseudo_transcript_0	0.702089	-0.022936	10	10	pseudo_transcript_0	0.678744	-0.0143567	10	10	pseudo_transcript_0	0.0104232	0.19157	10	10	pseudo_transcript_0	0.0497246	0.0882269	10	10	pseudo_transcript_0	10	10	pseudo_transcript_0	0.0333646	0.0895803	10	10	pseudo_transcript_0	0.38937	0.0215054	10	10	pseudo_transcript_0	0.0976317	0.0689947	10	10
pseudo_15598	0.00881448	-0.169702	pseudo_transcript_0	0.340636	0.0660061	9	9	pseudo_transcript_0	0.909261	-0.000193139	10	10	pseudo_transcript_0	0.568242	0.0204066	9	9	pseudo_transcript_0	0.00853332	-0.336501	9	9	pseudo_transcript_0	0.508061	-0.0135013	10	10	pseudo_transcript_0	9	9	pseudo_transcript_0	0.141324	-0.145491	9	9	pseudo_transcript_0	0.637536	-0.0288711	10	10	pseudo_transcript_0	0.228726	-0.104404	9	9
ASUN	0.00883567	-0.15706	P1P2	0.754406	-0.019744	8	8	P1P2	0.0843742	0.0518	9	9	P1P2	0.478058	0.0287286	8	8	P1P2	0.237312	-0.228676	8	8	P1P2	0.00295031	-0.158987	9	9	P1P2	8	8	P1P2	0.0823302	-0.0618439	8	8	P1P2	0.71001	0.0153495	8	8	P1P2	0.184641	-0.0375775	8	8
ZMAT2	0.00886576	-0.137066	P1	0.00144227	0.0908185	10	10	P1	0.0138081	0.0885856	10	10	P1	0.0024308	0.0870807	10	10	P1	0.00426224	-0.166317	10	10	P2	0.114793	0.10499	10	10	P1	10	10	P2	0.152382	-0.0955279	10	10	P1	0.032272	0.0350794	10	10	P1	0.0713417	0.0364358	10	10
pseudo_15328	0.00887346	-0.0442685	pseudo_transcript_0	0.00173272	0.0848113	10	10	pseudo_transcript_0	0.0975357	0.0622658	10	10	pseudo_transcript_0	0.00613246	0.0699212	10	10	pseudo_transcript_0	0.00461458	-0.180891	10	10	pseudo_transcript_0	0.577279	-0.0029525	10	10	pseudo_transcript_0	10	10	pseudo_transcript_0	0.254797	0.034493	10	10	pseudo_transcript_0	0.19704	0.114499	10	10	pseudo_transcript_0	0.191323	0.0982351	10	10
SOS1	0.00893528	-0.173373	P1P2	0.000158367	0.153721	10	10	P1P2	0.000297443	0.161747	10	10	P1P2	5.57643e-05	0.146128	10	10	P1P2	0.0165449	-0.166486	10	10	P1P2	0.0367965	-0.0926862	10	10	P1P2	10	10	P1P2	0.0124628	0.173224	10	10	P1P2	0.0116966	0.225151	10	10	P1P2	0.00743542	0.189638	10	10
pseudo_13500	0.00897411	-0.127094	pseudo_transcript_0	0.585455	0.0343766	10	10	pseudo_transcript_0	0.898079	0.0512358	10	10	pseudo_transcript_0	0.788487	0.0428062	10	10	pseudo_transcript_0	0.0162928	-0.149731	10	10	pseudo_transcript_0	0.145302	-0.151987	10	10	pseudo_transcript_0	10	10	pseudo_transcript_0	0.28657	-0.0457581	10	10	pseudo_transcript_0	0.422972	-0.0243057	10	10	pseudo_transcript_0	0.329708	-0.0395616	10	10
pseudo_10798	0.0089819	0.132319	pseudo_transcript_0	0.649502	-0.00376181	10	10	pseudo_transcript_0	0.571372	0.0316307	10	10	pseudo_transcript_0	0.917619	0.0103154	10	10	pseudo_transcript_0	0.00054402	0.177347	10	10	pseudo_transcript_0	0.829517	-0.000905755	10	10	pseudo_transcript_0	10	10	pseudo_transcript_0	0.0315847	0.0518155	10	10	pseudo_transcript_0	0.197091	0.022008	10	10	pseudo_transcript_0	0.0640331	0.0369118	10	10
pseudo_15405	0.00899748	0.128374	pseudo_transcript_0	0.847393	-0.0350419	10	10	pseudo_transcript_0	0.464041	-0.0205059	10	10	pseudo_transcript_0	0.676362	-0.0321642	10	10	pseudo_transcript_0	0.00718606	0.159162	10	10	pseudo_transcript_0	0.13137	0.117641	10	10	pseudo_transcript_0	10	10	pseudo_transcript_0	0.168806	0.124611	10	10	pseudo_transcript_0	0.168089	0.0532171	10	10	pseudo_transcript_0	0.149818	0.132718	10	10
ADIPOR2	0.00903075	0.239429	P1P2	0.00750082	0.0829798	9	9	P1P2	0.127587	0.0294788	9	9	P1P2	0.0180103	0.0655391	9	9	P1P2	0.0299849	0.271712	9	9	P1P2	0.000898301	0.218548	9	9	P1P2	9	9	P1P2	9.74067e-05	0.216184	9	9	P1P2	0.00144898	0.20602	9	9	P1P2	0.000256982	0.211102	9	9
DENR	0.00903656	0.083977	P1P2	0.383458	-0.0167893	10	10	P1P2	0.413641	0.0283249	10	10	P1P2	0.912454	-0.00893793	10	10	P1P2	0.00257707	0.13176	10	10	P1P2	0.263897	0.00682396	10	10	P1P2	10	10	P1P2	0.104389	0.0686956	10	10	P1P2	0.0809248	0.0685046	10	10	P1P2	0.0774598	0.0669605	10	10
SLC39A8	0.00903656	0.0528949	P1P2	0.983268	-0.0352155	10	10	P1P2	0.865935	-0.0158877	10	10	P1P2	0.912219	-0.0356316	10	10	P1P2	0.0162402	0.198059	10	10	P1P2	0.0658734	0.0031382	10	10	P1P2	10	10	P1P2	0.166627	0.0709251	10	10	P1P2	0.236849	-0.0779315	10	10	P1P2	0.20817	0.0416564	10	10
C16orf62	0.00910727	-0.140498	P1P2	0.573227	0.0230929	10	10	P1P2	0.532259	0.0399308	10	10	P1P2	0.558589	0.0315118	10	10	P1P2	0.00708169	-0.206934	10	10	P1P2	0.224327	-0.0583808	10	10	P1P2	10	10	P1P2	0.0961667	-0.10733	10	10	P1P2	0.835305	-0.0325083	10	10	P1P2	0.367362	-0.0301426	10	10
ELOVL5	0.00910727	-0.141913	P1P2	0.175906	0.0536873	10	10	P1P2	0.387925	0.0575842	10	10	P1P2	0.254354	0.0556358	10	10	P1P2	0.0121752	-0.210627	10	10	P1P2	0.152342	-0.117147	10	10	P1P2	10	10	P1P2	0.191286	-0.06133	10	10	P1P2	0.896746	0.0171198	10	10	P1P2	0.451752	-0.0408411	10	10
INTS3	0.00910727	-0.118309	P1P2	0.00754159	0.0698756	10	10	P1P2	0.00417573	0.0913266	10	10	P1P2	0.00368456	0.0780334	10	10	P1P2	0.132077	-0.169395	10	10	P1P2	0.0543103	-0.153422	10	10	P1P2	10	10	P1P2	0.122289	-0.0448285	10	10	P1P2	0.0369135	0.104145	10	10	P1P2	0.0492794	0.0290257	10	10
NDUFB11	0.00910727	-0.198731	P1P2	0.976435	0.0135658	10	10	P1P2	0.0786311	0.105431	10	10	P1P2	0.168912	0.0279096	10	10	P1P2	0.100149	-0.124346	10	10	P1P2	0.000608875	-0.146085	10	10	P1P2	10	10	P1P2	0.0908381	-0.103149	10	10	P1P2	0.644419	0.0479709	10	10	P1P2	0.322691	-0.034156	10	10
FDPS	0.00912305	-0.31295	P1P2	0.00287395	0.11294	10	10	P1P2	0.00280581	0.100029	10	10	P1P2	0.00145731	0.105555	10	10	P1P2	0.00722436	-0.44257	10	10	P1P2	0.0678667	-0.187179	10	10	P1P2	10	10	P1P2	0.988348	-0.044047	9	9	P1P2	0.127443	0.0161427	9	9	P1P2	0.387849	0.00589629	9	9
pseudo_15050	0.00913886	0.0952506	pseudo_transcript_0	0.452105	0.0465701	10	10	pseudo_transcript_0	0.359341	0.06982	10	10	pseudo_transcript_0	0.422801	0.0769723	10	10	pseudo_transcript_1	0.0117884	0.146527	10	10	pseudo_transcript_1	0.119611	0.0367907	10	10	pseudo_transcript_1	10	10	pseudo_transcript_1	0.137125	0.0818593	10	10	pseudo_transcript_0	0.256208	0.150035	10	10	pseudo_transcript_0	0.181826	0.14189	10	10
RRM2	0.00915469	-0.238369	P1P2	0.00491524	0.233161	10	10	P1P2	0.000252343	0.197217	10	10	P1P2	0.000652347	0.208451	10	10	P1P2	0.153974	-0.395868	10	10	P1P2	0.0230872	-0.178003	10	10	P1P2	10	10	P1P2	0.109324	0.195369	10	10	P1P2	0.00584523	0.162154	9	9	P1P2	0.0265922	0.0334453	9	9
YPEL2	0.00916261	-0.252663	P1P2	0.490828	-0.0207494	10	10	P1P2	0.122594	0.00685154	10	10	P1P2	0.20491	-0.0265051	10	10	P1P2	0.0272715	-0.348347	10	10	P1P2	0.00159338	-0.178788	10	10	P1P2	10	10	P1P2	0.0281517	-0.0756742	10	10	P1P2	0.428743	-0.0858005	8	8	P1P2	0.266877	-0.0807374	8	8
GNL2	0.00917054	-0.135077	P1P2	0.710082	0.0931219	10	10	P1P2	0.078232	0.0779355	10	10	P1P2	0.218327	0.0519707	10	10	P1P2	0.0309123	-0.220712	10	10	P1P2	0.0593626	-0.0958659	10	10	P1P2	10	10	P1P2	0.292746	-0.0420763	10	10	P1P2	0.318312	0.0398081	10	10	P1P2	0.834446	0.0324967	10	10
CA1	0.00917197	0.124089	P1P2	0.981615	-0.0360966	9	9	P1P2	0.696601	-0.0233517	9	9	P1P2	0.864367	-0.0327277	9	9	P1P2	0.0300558	0.164592	9	9	P1P2	0.0826583	0.118901	9	9	P1P2	9	9	P1P2	0.127079	0.0655075	9	9	P1P2	0.427994	0.0429653	9	9	P1P2	0.201054	0.0729729	9	9
EP300	0.00917848	-0.107177	P1P2	0.0573835	0.000309068	10	10	P1P2	0.0624073	-0.0609301	10	10	P1P2	0.0437548	-0.0127952	10	10	P1P2	0.00996197	-0.144576	10	10	P1P2	0.10242	-0.0864906	10	10	P1P2	10	10	P1P2	0.00259345	-0.0544012	10	10	P1P2	0.00621581	-0.120735	10	10	P1P2	0.00218951	-0.126896	10	10
SPACA4	0.00919437	0.0490042	P1P2	0.434246	-0.00754316	9	9	P1P2	0.716538	0.0530119	10	10	P1P2	0.723368	-0.00589309	9	9	P1P2	0.0778638	0.145883	10	10	P1P2	0.118739	0.0232296	10	10	P1P2	10	10	P1P2	0.258318	0.0989334	10	10	P1P2	0.252779	0.0967939	9	9	P1P2	0.24363	0.0978637	9	9
GATS	0.00923421	0.113161	P1P2	0.640177	0.0494011	10	10	P1P2	0.885988	0.0373246	10	10	P1P2	0.8086	0.0163062	10	10	P1P2	0.0499303	0.163031	10	10	P1P2	0.0166057	0.0933297	10	10	P1P2	10	10	P1P2	0.125274	0.167663	10	10	P1P2	0.331548	0.155842	10	10	P1P2	0.200554	0.159497	10	10
NES	0.00924219	0.173076	P1	0.0478381	0.0581845	10	10	P2	0.00399145	0.0722718	10	10	P1	0.049593	0.0454776	10	10	P2	0.00229337	0.288482	10	10	P2	0.872663	0.0505496	10	10	P2	10	10	P2	0.000834283	0.151774	10	10	P2	0.00309359	0.141088	10	10	P2	0.00108559	0.144421	10	10
RPS19	0.00925596	-0.135202	P1P2	0.188338	0.0192727	10	10	P1P2	0.0660048	0.0562816	10	10	P1P2	0.146073	0.0505404	10	10	P1P2	0.0163735	-0.188257	9	9	P1P2	0.0471947	-0.12877	10	10	P1P2	9	9	P1P2	0.521946	-0.0241239	10	10	P1P2	0.28104	0.0612487	10	10	P1P2	0.91083	0.0113219	10	10
pseudo_3997	0.0093063	0.127113	pseudo_transcript_0	0.733196	-0.0201538	10	10	pseudo_transcript_0	0.459209	0.0246108	10	10	pseudo_transcript_0	0.781662	-0.0107216	10	10	pseudo_transcript_0	0.0296475	0.232694	10	10	pseudo_transcript_0	0.155572	0.0741872	10	10	pseudo_transcript_0	10	10	pseudo_transcript_0	0.205897	0.151542	10	10	pseudo_transcript_0	0.198534	0.0855734	9	9	pseudo_transcript_0	0.304891	0.0620171	9	9
TAF1	0.00932239	-0.168913	P1P2	0.0368824	0.0735816	10	10	P1P2	0.148208	0.0887219	10	10	P1P2	0.0613281	0.0804924	10	10	P1P2	0.0246615	-0.158183	10	10	P1P2	0.0360986	-0.211965	10	10	P1P2	10	10	P1P2	0.330931	-0.0677072	10	10	P1P2	0.859411	-0.0394171	10	10	P1P2	0.694147	-0.0497633	10	10
NR2E1	0.0093385	-0.148216	P1P2	0.968662	0.0399406	10	10	P1P2	0.565389	0.0328095	10	10	P1P2	0.802644	0.042038	10	10	P1P2	0.240692	-0.139809	10	10	P1P2	0.00161604	-0.154155	10	10	P1P2	10	10	P1P2	0.474567	-0.00999409	10	10	P1P2	0.242766	-0.0642874	10	10	P1P2	0.34844	-0.0549698	10	10
pseudo_18044	0.00934657	-0.165387	pseudo_transcript_1	0.193651	0.0612603	10	10	pseudo_transcript_0	0.286009	0.0763885	10	10	pseudo_transcript_0	0.610845	0.0298613	9	9	pseudo_transcript_1	0.00795966	-0.226853	10	10	pseudo_transcript_1	0.157423	-0.133861	10	10	pseudo_transcript_1	10	10	pseudo_transcript_1	0.18525	-0.00162601	10	10	pseudo_transcript_1	0.119371	-0.0506343	10	10	pseudo_transcript_1	0.116734	-0.0205687	10	10
PDRG1	0.00935464	-0.0959399	P1P2	0.11766	0.124577	10	10	P1P2	0.255204	0.117721	10	10	P1P2	0.161698	0.121149	10	10	P1P2	0.307167	-0.0742986	10	10	P1P2	0.0327038	-0.143396	10	10	P1P2	10	10	P1P2	0.801487	0.216648	10	10	P1P2	0.677878	0.0514661	10	10	P1P2	0.842561	0.165921	10	10
ATP5J2-PTCD1	0.0093747	-0.06155	P2	0.036185	0.0887217	9	9	P2	0.0153714	0.0525407	9	9	P2	0.0132802	0.0803403	9	9	P2	0.0354458	-0.195966	9	9	P1	0.0456432	-0.107362	10	10	P2	9	9	P2	0.491959	0.0242694	9	9	P2	0.14348	0.105458	9	9	P2	0.314197	0.0595754	9	9
pseudo_338	0.00939509	-0.096813	pseudo_transcript_0	0.618779	0.0533072	10	10	pseudo_transcript_0	0.461532	0.0209778	10	10	pseudo_transcript_0	0.520453	0.0395968	10	10	pseudo_transcript_0	0.00515126	-0.153371	10	10	pseudo_transcript_0	0.309363	-0.0348906	10	10	pseudo_transcript_0	10	10	pseudo_transcript_0	0.189291	-0.0638646	10	10	pseudo_transcript_0	0.234453	0.0252277	10	10	pseudo_transcript_0	0.19889	-0.0478393	10	10
ABCD1	0.00944316	-0.109537	P1P2	0.71049	-0.0335211	9	9	P1P2	0.474308	0.0238489	9	9	P1P2	0.499078	-0.0200253	9	9	P1P2	0.0398904	-0.151518	9	9	P1P2	0.0334126	-0.0913443	9	9	P1P2	9	9	P1P2	0.0837078	-0.0481288	9	9	P1P2	0.709618	-0.0353868	9	9	P1P2	0.26312	-0.0417578	9	9
KRTAP26-1	0.00944385	0.093257	P1P2	0.813536	-0.00643484	10	10	P1P2	0.416671	0.0128333	10	10	P1P2	0.788715	0.0133522	10	10	P1P2	0.00917269	0.139264	10	10	P1P2	0.184036	0.0602724	10	10	P1P2	10	10	P1P2	0.097649	0.108704	10	10	P1P2	0.15532	0.0995599	10	10	P1P2	0.0968537	0.0555009	10	10
RTN2	0.00946015	0.140628	P2	0.0237929	-0.0740941	10	10	P2	0.123559	-0.0731816	10	10	P2	0.0366068	-0.066307	10	10	P2	0.0100734	0.168172	10	10	P2	0.134062	0.131014	10	10	P2	10	10	P2	0.564951	-0.0170018	10	10	P2	0.569184	0.0341265	10	10	P2	0.557033	-0.0190367	10	10
BAZ1A	0.00947647	0.0957508	P1P2	0.496889	-0.0190476	10	10	P1P2	0.78863	0.0124247	10	10	P1P2	0.779618	-0.0220606	10	10	P1P2	0.100363	0.0385799	10	10	P1P2	0.00463217	0.109832	10	10	P1P2	10	10	P1P2	0.203477	0.122243	10	10	P1P2	0.304451	0.0839461	10	10	P1P2	0.214346	0.125673	10	10
pseudo_16554	0.00948187	-0.0854975	pseudo_transcript_0	0.295336	0.0148742	9	9	pseudo_transcript_0	0.725356	0.0114592	9	9	pseudo_transcript_0	0.637335	-0.0113966	9	9	pseudo_transcript_0	0.0130859	-0.147947	9	9	pseudo_transcript_0	0.307276	-0.0802713	9	9	pseudo_transcript_0	9	9	pseudo_transcript_0	0.329282	-0.0847173	9	9	pseudo_transcript_0	0.261291	-0.0273201	9	9	pseudo_transcript_0	0.276351	-0.0403852	9	9
MAPKAP1	0.00950101	-0.119113	P2	0.152174	-0.0544314	10	10	P2	0.418699	-0.0769	10	10	P2	0.156528	-0.0587709	10	10	P1	0.0254092	-0.148461	10	10	P1	0.0341967	-0.0557281	10	10	P1	10	10	P2	0.22925	-0.373573	10	10	P2	0.157961	-0.13697	10	10	P2	0.168884	-0.238053	10	10
FBXL5	0.0095092	0.114201	P1	0.137516	-0.00360322	9	9	P1	0.0212675	-0.064432	9	9	P1	0.0607571	-0.0647899	9	9	P2	0.0261265	0.170696	10	10	P1	0.0170591	0.140922	9	9	P2	10	10	P2	0.00814877	0.12425	10	10	P2	0.0285991	0.0844809	10	10	P2	0.00997458	0.0973759	10	10
pseudo_11957	0.00953381	0.181435	pseudo_transcript_0	0.230478	-0.0683602	10	10	pseudo_transcript_0	0.451572	-0.0323697	10	10	pseudo_transcript_0	0.353438	-0.0377968	10	10	pseudo_transcript_0	0.0118429	0.223626	10	10	pseudo_transcript_0	0.0527801	0.158259	10	10	pseudo_transcript_0	10	10	pseudo_transcript_0	0.217375	-0.0355352	10	10	pseudo_transcript_0	0.448057	0.0387156	10	10	pseudo_transcript_0	0.242635	0.0179695	10	10
PLEKHA5	0.00954203	0.12154	P1P2	0.104083	0.0473375	10	10	P1P2	0.332118	0.0405786	10	10	P1P2	0.129	0.0311095	10	10	P1P2	0.0760359	0.147537	10	10	P1P2	0.0143823	0.137765	10	10	P1P2	10	10	P1P2	0.0288566	0.193126	10	10	P1P2	0.015554	0.133245	10	10	P1P2	0.0166271	0.163185	10	10
COL9A2	0.00955848	-0.110584	P1	0.0195489	0.119369	10	10	P2	0.236655	0.0798303	10	10	P1	0.052767	0.0865722	10	10	P1	0.0162796	-0.180353	10	10	P1	0.190334	-0.0687494	10	10	P1	10	10	P2	0.295014	0.116288	9	9	P2	0.265151	0.137266	9	9	P2	0.298232	0.126777	9	9
pseudo_4141	0.00956498	0.081503	pseudo_transcript_0	0.756289	-0.0403178	8	8	pseudo_transcript_0	0.221654	0.0496944	9	9	pseudo_transcript_0	0.60183	-0.00502597	8	8	pseudo_transcript_0	0.0218107	0.109711	8	8	pseudo_transcript_0	0.461682	-0.068372	9	9	pseudo_transcript_0	8	8	pseudo_transcript_0	0.138027	0.0187428	8	8	pseudo_transcript_0	0.135309	0.0466459	8	8	pseudo_transcript_0	0.117549	0.0323654	8	8
ZXDC	0.00956671	0.127194	P1P2	0.141802	-0.0763447	10	10	P1P2	0.4767	-0.013369	10	10	P1P2	0.292962	-0.0637945	10	10	P1P2	0.00673451	0.19114	10	10	P1P2	0.259145	0.0342326	10	10	P1P2	10	10	P1P2	0.61083	0.0794815	10	10	P1P2	0.954334	0.0306774	10	10	P1P2	0.811822	0.0393737	10	10
MTHFD2	0.00957496	0.182667	P1	0.0517061	-0.0800784	10	10	P1	0.406453	-0.0428282	10	10	P1	0.0976082	-0.0572672	10	10	P2	0.0141717	0.411096	10	10	P1	0.25673	-0.0515554	10	10	P2	10	10	P2	0.160303	0.15525	10	10	P1	0.0930264	-0.0770232	10	10	P1	0.130844	-0.0909901	10	10
pseudo_17546	0.0095832	0.147201	pseudo_transcript_0	0.732524	-0.020513	9	9	pseudo_transcript_0	0.460459	0.0629662	10	10	pseudo_transcript_0	0.971876	-0.0168744	9	9	pseudo_transcript_0	0.0225319	0.295417	10	10	pseudo_transcript_0	0.310485	0.0382078	10	10	pseudo_transcript_0	10	10	pseudo_transcript_0	0.175942	0.162723	10	10	pseudo_transcript_0	0.226248	0.0610543	9	9	pseudo_transcript_0	0.251753	0.0422775	9	9
NFE2L1	0.00959012	-0.0567481	P1P2	0.478954	0.0183285	9	9	P1P2	0.505193	-0.00739058	9	9	P1P2	0.989669	-0.00730865	9	9	P1P2	0.0268424	-0.0861085	9	9	P1P2	0.0226583	-0.111261	9	9	P1P2	9	9	P1P2	0.170189	-0.0213875	9	9	P1P2	0.0657448	-0.0305844	9	9	P1P2	0.105483	-0.0206016	9	9
IFRD1	0.00961114	0.159785	P2	0.082491	0.0649952	9	9	P1	0.0197839	0.0954506	8	8	P2	0.0771244	0.0495255	9	9	P1	0.00739252	0.260015	8	8	P1	0.20508	0.12604	8	8	P1	8	8	P1	0.00603277	0.299357	8	8	P1	0.0074498	0.222089	8	8	P1	0.00529692	0.260723	8	8
ENPEP	0.00963283	-0.134439	P1P2	0.104146	0.0980513	10	10	P1P2	0.361349	0.0219307	10	10	P1P2	0.174949	0.0424011	10	10	P1P2	0.0102557	-0.185203	10	10	P1P2	0.159726	-0.057336	10	10	P1P2	10	10	P1P2	0.907548	0.0305934	10	10	P1P2	0.83727	0.0211971	10	10	P1P2	0.937455	-0.0259358	10	10
SUMO4	0.00963283	-0.0486402	P1P2	0.157225	0.112464	10	10	P1P2	0.472157	0.0891514	10	10	P1P2	0.366483	0.100808	10	10	P1P2	0.0233854	-0.0919956	10	10	P1P2	0.159726	-0.048276	10	10	P1P2	10	10	P1P2	0.973547	0.0625015	10	10	P1P2	0.875945	0.0436199	10	10	P1P2	0.957058	0.0497199	10	10
SEC61G	0.00971604	-0.135154	P1P2	0.987627	0.0226081	10	10	P1P2	0.142078	0.00959592	10	10	P1P2	0.418703	0.0135751	10	10	P1P2	0.237328	-0.189979	10	10	P1P2	0.0035736	-0.152889	10	10	P1P2	10	10	P1P2	0.293964	-0.0866449	10	10	P1P2	0.267022	-0.0521239	10	10	P1P2	0.276451	-0.0856032	10	10
EIF4G2	0.00972439	0.0823762	P2	0.0199146	-0.0350596	10	10	P1	0.00472136	0.139404	10	10	P1	0.0157833	0.139716	10	10	P2	0.0544076	0.133715	10	10	P2	0.102916	0.107641	10	10	P2	10	10	P1	0.00878025	0.243485	10	10	P1	0.00261185	0.233784	10	10	P1	0.00435239	0.238635	10	10
FAU	0.00977466	-0.123219	P1P2	0.00616846	0.0962758	10	10	P1P2	0.0103786	0.109283	10	10	P1P2	0.00358821	0.0986484	10	10	P1P2	0.0267394	-0.147668	10	10	P1P2	0.105077	-0.15959	10	10	P1P2	10	10	P1P2	0.16717	0.0977881	10	10	P1P2	0.0253405	0.0901439	10	10	P1P2	0.050771	0.093966	10	10
ARCN1	0.00979989	-0.16519	P1P2	0.00488373	0.140444	10	10	P1P2	0.00141471	0.146271	10	10	P1P2	0.000961926	0.135468	10	10	P1P2	0.188467	-0.268737	10	10	P1P2	0.0180299	-0.0687767	10	10	P1P2	10	10	P1P2	0.0553639	0.15988	9	9	P1P2	0.016396	0.176316	10	10	P1P2	0.0401997	0.140787	9	9
EPHX3	0.00982517	0.117375	P1P2	0.877109	0.050521	10	10	P1P2	0.512182	0.11224	10	10	P1P2	0.9758	0.0659758	10	10	P1P2	0.00608296	0.190129	10	10	P1P2	0.119716	0.00372692	10	10	P1P2	10	10	P1P2	0.348598	0.230563	10	10	P1P2	0.314097	0.19638	10	10	P1P2	0.256416	0.196534	10	10
pseudo_11768	0.00987676	-0.107026	pseudo_transcript_0	0.00334529	0.132203	9	9	pseudo_transcript_0	0.0997621	0.0825259	9	9	pseudo_transcript_0	0.0111556	0.101062	9	9	pseudo_transcript_0	0.0100015	-0.216801	9	9	pseudo_transcript_0	0.597169	-0.023793	9	9	pseudo_transcript_0	9	9	pseudo_transcript_0	0.528478	0.122605	9	9	pseudo_transcript_0	0.196256	0.135516	9	9	pseudo_transcript_0	0.359878	0.146445	9	9
pseudo_12313	0.00989287	-0.109538	pseudo_transcript_0	0.0267421	0.0777754	10	10	pseudo_transcript_0	0.180482	0.0796107	10	10	pseudo_transcript_0	0.059226	0.0684207	10	10	pseudo_transcript_0	0.0298031	-0.251912	10	10	pseudo_transcript_0	0.55044	-0.0279054	10	10	pseudo_transcript_0	10	10	pseudo_transcript_0	0.961798	-0.032494	10	10	pseudo_transcript_0	0.216286	0.0994624	10	10	pseudo_transcript_0	0.529488	0.0383535	10	10
pseudo_3335	0.00990136	-0.168909	pseudo_transcript_0	0.867686	0.0187401	10	10	pseudo_transcript_0	0.481632	-0.0252926	10	10	pseudo_transcript_0	0.595981	-0.00399354	10	10	pseudo_transcript_0	0.039049	-0.189809	10	10	pseudo_transcript_0	0.0409381	-0.175063	10	10	pseudo_transcript_0	10	10	pseudo_transcript_0	0.408111	-0.0915938	10	10	pseudo_transcript_0	0.196732	-0.164535	10	10	pseudo_transcript_0	0.249886	-0.0916233	10	10
ANKRD18B	0.00992601	0.175128	P1P2	0.352501	0.0203835	8	8	P1P2	0.0500918	0.0131006	9	9	P1P2	0.08789	0.0154493	8	8	P1P2	0.00624674	0.29051	9	9	P1P2	0.515815	0.0687563	9	9	P1P2	9	9	P1P2	0.0110468	0.132972	9	9	P1P2	0.0148607	0.113036	8	8	P1P2	0.0177866	0.10738	8	8
RBM12	0.00995244	0.0947509	P1P2	0.023903	0.0174194	10	10	P1P2	0.000434159	0.0966831	10	10	P1P2	0.00138598	0.0750805	10	10	P1P2	0.000589623	0.194704	10	10	P1P2	0.573665	-0.0378007	10	10	P1P2	10	10	P1P2	9.87966e-05	0.155827	10	10	P1P2	0.000625965	0.153235	10	10	P1P2	0.000171655	0.154531	10	10
SEC31A	0.00995244	-0.122549	P2	0.32901	0.0953641	10	10	P1	0.233063	-0.0180368	10	10	P1	0.410913	-0.0230153	10	10	P1	0.00557934	-0.163867	10	10	P1	0.209644	-0.0602392	10	10	P1	10	10	P1	0.0382829	-0.156417	10	10	P1	0.0673849	-0.108161	10	10	P1	0.0451186	-0.132289	10	10
pseudo_12346	0.00996953	0.0893663	pseudo_transcript_0	0.902669	-0.0193087	10	10	pseudo_transcript_0	0.741065	0.0298924	10	10	pseudo_transcript_0	0.87338	0.0110454	10	10	pseudo_transcript_0	0.0194135	0.172446	10	10	pseudo_transcript_0	0.332315	0.039082	10	10	pseudo_transcript_0	10	10	pseudo_transcript_0	0.122503	0.099609	10	10	pseudo_transcript_0	0.348015	0.0679091	10	10	pseudo_transcript_0	0.181341	0.0974645	10	10
pseudo_1808	0.00997808	-0.0878346	pseudo_transcript_0	0.168162	0.0571249	10	10	pseudo_transcript_0	0.538456	0.0419229	10	10	pseudo_transcript_0	0.271124	0.0573529	10	10	pseudo_transcript_0	0.0411444	-0.131436	10	10	pseudo_transcript_0	0.139615	-0.125175	10	10	pseudo_transcript_0	10	10	pseudo_transcript_0	0.992004	-0.0358673	10	10	pseudo_transcript_0	0.743204	-0.0218457	10	10	pseudo_transcript_0	0.848135	-0.0239075	10	10
C2orf62	0.0099952	-0.1417	P1P2	0.488971	-0.04833	10	10	P1P2	0.277074	0.0207952	10	10	P1P2	0.330444	0.00212425	10	10	P1P2	0.0746038	-0.19609	10	10	P1P2	0.00913487	-0.110908	10	10	P1P2	10	10	P1P2	0.584844	-0.121957	10	10	P1P2	0.7034	-0.0220382	10	10	P1P2	0.931086	-0.110041	10	10
TOE1	0.0099952	-0.0827302	P1P2	0.257727	-0.01625	10	10	P1P2	0.751533	-0.0155162	10	10	P1P2	0.673119	-0.0158831	10	10	P1P2	0.0729097	-0.0998491	10	10	P1P2	0.0148288	-0.0936605	10	10	P1P2	10	10	P1P2	0.0302672	-0.0914424	10	10	P1P2	0.165908	-0.0848057	10	10	P1P2	0.0530976	-0.088124	10	10
TTC40	0.0100071	-0.104289	P1P2	0.0264168	0.0831177	9	9	P1P2	0.053776	0.0483634	9	9	P1P2	0.0214369	0.0654969	9	9	P1P2	0.0370144	-0.196035	9	9	P1P2	0.139268	-0.0648162	9	9	P1P2	9	9	P1P2	0.565593	0.0220956	9	9	P1P2	0.245222	0.021768	9	9	P1P2	0.371563	0.02427	9	9
SLC33A1	0.0100553	0.108972	P1P2	0.00620179	-0.0694793	10	10	P1P2	0.00959316	-0.0686166	10	10	P1P2	0.00310996	-0.0657642	10	10	P1P2	0.0587387	0.13128	10	10	P1P2	0.0444612	0.134215	10	10	P1P2	10	10	P1P2	0.165096	-0.0674341	10	10	P1P2	0.347028	-0.0375163	10	10	P1P2	0.24156	-0.0682761	10	10
pseudo_14439	0.0100985	0.110673	pseudo_transcript_0	0.874082	0.00747597	10	10	pseudo_transcript_0	0.64731	0.0457975	10	10	pseudo_transcript_0	0.980285	0.0450771	10	10	pseudo_transcript_0	0.0704851	0.180498	10	10	pseudo_transcript_0	0.0158225	0.0668401	10	10	pseudo_transcript_0	10	10	pseudo_transcript_0	0.0703531	0.0688603	10	10	pseudo_transcript_0	0.0855325	0.144769	10	10	pseudo_transcript_0	0.0653651	0.124643	10	10
pseudo_17234	0.0100985	0.0952435	pseudo_transcript_0	0.661128	-0.00435671	10	10	pseudo_transcript_0	0.72358	0.0737104	10	10	pseudo_transcript_0	0.667942	0.0573994	10	10	pseudo_transcript_0	0.0917396	0.133508	10	10	pseudo_transcript_0	0.0367965	0.079354	10	10	pseudo_transcript_0	10	10	pseudo_transcript_0	0.558591	0.0696793	10	10	pseudo_transcript_0	0.340392	0.14265	10	10	pseudo_transcript_0	0.482084	0.137415	10	10
TMEM41B	0.0101252	0.129505	P1P2	0.763314	-0.0224	9	9	P1P2	0.540178	-0.0230183	9	9	P1P2	0.885265	-0.02014	9	9	P1P2	0.115436	0.172547	9	9	P1P2	0.00129568	0.138222	9	9	P1P2	9	9	P1P2	0.205088	0.112118	9	9	P1P2	0.158519	0.109524	9	9	P1P2	0.171605	0.109335	9	9
pseudo_17593	0.0101331	0.120587	pseudo_transcript_0	0.714486	-0.00180907	10	10	pseudo_transcript_0	0.713464	0.00704341	10	10	pseudo_transcript_0	0.775307	-0.00569934	10	10	pseudo_transcript_0	0.0754264	0.185105	10	10	pseudo_transcript_0	0.017298	0.100294	10	10	pseudo_transcript_0	10	10	pseudo_transcript_0	0.243897	0.0946706	10	10	pseudo_transcript_0	0.203749	0.0255754	10	10	pseudo_transcript_0	0.193551	0.0348492	10	10
AGO2	0.0101331	0.116968	P1P2	0.0120509	-0.0783065	10	10	P1P2	0.0154012	-0.0683513	10	10	P1P2	0.00668974	-0.0697446	10	10	P1P2	0.0589367	0.154137	10	10	P1P2	0.00517487	0.0947812	10	10	P1P2	10	10	P1P2	0.27139	-0.0452282	10	10	P1P2	0.453743	-0.0428183	10	10	P1P2	0.349356	-0.0729839	10	10
PPP1R8	0.0101331	0.118863	P1P2	0.869894	-0.0056295	10	10	P1P2	0.610153	0.0621385	10	10	P1P2	0.872447	0.0135127	10	10	P1P2	0.0290974	0.156593	10	10	P1P2	0.0454841	0.0947377	10	10	P1P2	10	10	P1P2	0.188052	0.138454	10	10	P1P2	0.0316918	0.145597	10	10	P1P2	0.0695445	0.136991	10	10
pseudo_3556	0.0101505	-0.0997506	pseudo_transcript_0	0.54678	0.00727683	10	10	pseudo_transcript_0	0.596824	0.00229205	10	10	pseudo_transcript_0	0.91574	-0.0150727	10	10	pseudo_transcript_0	0.0578347	-0.0951108	10	10	pseudo_transcript_0	0.114117	-0.055739	10	10	pseudo_transcript_0	10	10	pseudo_transcript_0	0.18525	-0.0876863	10	10	pseudo_transcript_0	0.126299	-0.0993578	10	10	pseudo_transcript_0	0.135597	-0.0892876	10	10
pseudo_7860	0.0101505	0.0996046	pseudo_transcript_0	0.0203661	-0.0369076	10	10	pseudo_transcript_1	0.0597271	-0.0575156	10	10	pseudo_transcript_0	0.0310975	-0.0355312	10	10	pseudo_transcript_0	0.0867272	0.11219	10	10	pseudo_transcript_0	0.0364658	0.0833042	10	10	pseudo_transcript_0	10	10	pseudo_transcript_1	0.129729	-0.151496	10	10	pseudo_transcript_1	0.176886	-0.055553	10	10	pseudo_transcript_1	0.145503	-0.133326	10	10
ASIC4	0.0101591	0.130792	P1P2	0.94078	0.0146721	10	10	P1P2	0.948876	0.0263996	10	10	P1P2	0.990201	0.0195761	10	10	P1P2	0.075111	0.163995	10	10	P1P2	0.00482546	0.0552446	10	10	P1P2	10	10	P1P2	0.0609054	0.0239559	10	10	P1P2	0.0392775	0.0390902	10	10	P1P2	0.0389832	0.0303014	10	10
pseudo_18176	0.0101678	-0.132359	pseudo_transcript_0	0.62902	0.0143117	10	10	pseudo_transcript_0	0.149574	-0.0735508	10	10	pseudo_transcript_0	0.310977	-0.00628991	10	10	pseudo_transcript_0	0.0063655	-0.247601	10	10	pseudo_transcript_0	0.69565	-0.00638956	10	10	pseudo_transcript_0	10	10	pseudo_transcript_0	0.0110192	-0.143459	10	10	pseudo_transcript_0	0.0716589	-0.126843	10	10	pseudo_transcript_0	0.0222557	-0.126759	10	10
pseudo_13799	0.010194	-0.105584	pseudo_transcript_1	0.970156	0.1448	5	5	pseudo_transcript_1	0.246027	-0.0317561	4	4	pseudo_transcript_1	0.309405	-0.0357745	4	4	pseudo_transcript_0	0.00914895	-0.133834	10	10	pseudo_transcript_0	0.217884	-0.0902422	10	10	pseudo_transcript_0	10	10	pseudo_transcript_0	0.0360445	-0.127899	10	10	pseudo_transcript_0	0.118252	-0.0725451	10	10	pseudo_transcript_0	0.0526977	-0.0960132	10	10
FUBP3	0.0102027	-0.112872	P1P2	0.694855	-0.0151769	10	10	P1P2	0.75064	-0.0257082	10	10	P1P2	0.972968	-0.0231331	10	10	P1P2	0.0828786	-0.181299	10	10	P1P2	0.0175414	-0.0977325	10	10	P1P2	10	10	P1P2	0.0943537	-0.116011	10	10	P1P2	0.173682	-0.0899932	10	10	P1P2	0.0966153	-0.0994593	10	10
URB2	0.0102114	-0.0770149	P1P2	0.310199	0.00615758	10	10	P1P2	0.318805	0.0132616	10	10	P1P2	0.251896	0.00787723	10	10	P1P2	0.00860664	-0.157816	10	10	P1P2	0.487902	-0.0254717	10	10	P1P2	10	10	P1P2	0.24617	-0.0980082	10	10	P1P2	0.57694	0.0251264	10	10	P1P2	0.772049	-0.0438823	10	10
pseudo_3848	0.0102201	-0.143389	pseudo_transcript_0	0.343556	0.0184792	10	10	pseudo_transcript_0	0.181057	0.0875084	10	10	pseudo_transcript_0	0.162409	0.0549261	10	10	pseudo_transcript_0	0.0122672	-0.152754	10	10	pseudo_transcript_0	0.0976824	-0.136175	10	10	pseudo_transcript_0	10	10	pseudo_transcript_0	0.26338	-0.0451808	10	10	pseudo_transcript_0	0.44912	0.0222838	10	10	pseudo_transcript_0	0.8911	-0.0362216	10	10
ANXA5	0.0102201	-0.0823352	P1P2	0.686146	0.00978996	10	10	P1P2	0.290281	-0.0919375	10	10	P1P2	0.8086	-0.048244	10	10	P1P2	0.0103966	-0.207952	10	10	P1P2	0.956689	0.0193338	10	10	P1P2	10	10	P1P2	0.112692	-0.137568	10	10	P1P2	0.222001	-0.147181	10	10	P1P2	0.156299	-0.142375	10	10
pseudo_4920	0.0102289	0.1425	pseudo_transcript_0	0.852718	-0.00550854	10	10	pseudo_transcript_0	0.354887	-0.0258855	10	10	pseudo_transcript_0	0.527971	-0.0244401	10	10	pseudo_transcript_0	0.069094	0.144006	10	10	pseudo_transcript_0	0.00877995	0.162655	10	10	pseudo_transcript_0	10	10	pseudo_transcript_0	0.16559	0.00779472	10	10	pseudo_transcript_0	0.335914	0.0603643	10	10	pseudo_transcript_0	0.205396	0.0340795	10	10
DNMT3A	0.0102376	0.186543	ENST00000402667.1	0.980793	0.0470136	10	10	ENST00000402667.1	0.00630218	0.0687264	10	10	ENST00000402667.1	0.0967134	0.0633066	10	10	ENST00000402667.1	0.00604197	0.303408	10	10	ENST00000402667.1	0.500076	0.00851812	10	10	ENST00000402667.1	10	10	ENST00000402667.1	0.00976775	0.194189	10	10	ENST00000402667.1	0.0116475	0.193676	10	10	ENST00000402667.1	0.00636032	0.187278	10	10
pseudo_10090	0.0102464	0.109653	pseudo_transcript_0	0.298243	-0.0303382	10	10	pseudo_transcript_0	0.658764	-0.0102178	10	10	pseudo_transcript_0	0.436456	-0.0304426	10	10	pseudo_transcript_0	0.0101165	0.174795	10	10	pseudo_transcript_0	0.226976	0.0350508	10	10	pseudo_transcript_0	10	10	pseudo_transcript_0	0.176697	0.0910567	10	10	pseudo_transcript_0	0.667834	0.0193394	10	10	pseudo_transcript_0	0.284917	0.0259063	10	10
pseudo_3302	0.0102464	-0.184863	pseudo_transcript_0	0.360365	-0.0494894	10	10	pseudo_transcript_0	0.795203	-0.0559064	10	10	pseudo_transcript_0	0.613328	-0.0565391	10	10	pseudo_transcript_0	0.020435	-0.210164	10	10	pseudo_transcript_0	0.0821026	-0.19649	10	10	pseudo_transcript_0	10	10	pseudo_transcript_0	0.395535	-0.136417	10	10	pseudo_transcript_0	0.477627	-0.25896	10	10	pseudo_transcript_0	0.442179	-0.17058	10	10
pseudo_13642	0.0102639	0.206312	pseudo_transcript_0	0.575752	-0.0109876	9	9	pseudo_transcript_0	0.479619	0.00767453	10	10	pseudo_transcript_0	0.863753	0.00360434	9	9	pseudo_transcript_0	0.0179075	0.356529	10	10	pseudo_transcript_0	0.128128	0.0941102	10	10	pseudo_transcript_0	10	10	pseudo_transcript_0	0.0830703	0.0922696	10	10	pseudo_transcript_0	0.398435	0.0386736	9	9	pseudo_transcript_0	0.246742	0.0365839	9	9
TRIM71	0.0102991	-0.0607054	P1P2	0.924341	-0.0629487	10	10	P1P2	0.68202	0.0196663	10	10	P1P2	0.765802	-0.0416098	10	10	P1P2	0.0357104	-0.048756	10	10	P1P2	0.0164795	-0.134443	10	10	P1P2	10	10	P1P2	0.0516072	-0.132911	10	10	P1P2	0.258571	-0.110591	10	10	P1P2	0.118964	-0.121751	10	10
SCAP	0.0103167	-0.044697	P1P2	0.247923	-0.0101641	10	10	P1P2	0.859231	-0.025682	10	10	P1P2	0.516427	-0.0179231	10	10	P1P2	0.121522	-0.0809814	10	10	P1P2	0.00943766	-0.127255	10	10	P1P2	10	10	P1P2	0.0872105	-0.055329	10	10	P1P2	0.108675	-0.142366	10	10	P1P2	0.0799317	-0.130852	10	10
pseudo_12394	0.0103608	-0.163688	pseudo_transcript_0	0.717574	0.0187305	10	10	pseudo_transcript_0	0.60214	-0.0197919	10	10	pseudo_transcript_0	0.932194	-0.0219179	10	10	pseudo_transcript_0	0.0757429	-0.133847	10	10	pseudo_transcript_0	0.015238	-0.14547	10	10	pseudo_transcript_0	10	10	pseudo_transcript_0	0.146066	-0.0802079	10	10	pseudo_transcript_0	0.241277	-0.0531904	10	10	pseudo_transcript_0	0.160236	-0.0626457	10	10
pseudo_11585	0.0103886	0.0863337	pseudo_transcript_0	0.849951	-0.0113638	9	9	pseudo_transcript_0	0.877283	-0.0639233	9	9	pseudo_transcript_0	0.839293	-0.0490076	9	9	pseudo_transcript_0	0.00653363	0.173884	9	9	pseudo_transcript_0	0.700848	0.00301095	9	9	pseudo_transcript_0	9	9	pseudo_transcript_0	0.0358962	0.0902254	9	9	pseudo_transcript_0	0.988674	-0.0470851	9	9	pseudo_transcript_0	0.26439	0.0145458	9	9
pseudo_6313	0.0103962	0.0653054	pseudo_transcript_0	0.146918	-0.0527323	10	10	pseudo_transcript_0	0.672659	-0.0193355	10	10	pseudo_transcript_0	0.679611	-0.049567	10	10	pseudo_transcript_0	0.00714795	0.206512	10	10	pseudo_transcript_0	0.167288	0.0324254	10	10	pseudo_transcript_0	10	10	pseudo_transcript_0	0.231828	0.0356007	10	10	pseudo_transcript_0	0.402711	0.0621743	10	10	pseudo_transcript_0	0.288136	0.0488875	10	10
pseudo_15868	0.010414	0.137616	pseudo_transcript_0	0.0473247	-0.00652263	10	10	pseudo_transcript_0	0.0192452	-0.0639925	10	10	pseudo_transcript_0	0.0213173	-0.0207349	10	10	pseudo_transcript_0	0.110973	0.19368	10	10	pseudo_transcript_0	0.0428348	0.150302	10	10	pseudo_transcript_0	10	10	pseudo_transcript_0	0.728538	0.0176548	10	10	pseudo_transcript_0	0.292351	0.0425983	10	10	pseudo_transcript_0	0.425969	0.0563779	10	10
ZNF503	0.0104585	-0.0943602	P1P2	0.553286	0.00493204	10	10	P1P2	0.937758	-0.0236223	10	10	P1P2	0.723264	0.00508147	10	10	P1P2	0.0375715	-0.0585946	10	10	P1P2	0.0307169	-0.0698539	10	10	P1P2	10	10	P1P2	0.347992	-0.0645882	10	10	P1P2	0.265367	-0.0548061	10	10	P1P2	0.305579	-0.0596972	10	10
ANKAR	0.0104942	0.0809504	P1P2	0.827202	-0.00817573	10	10	P1P2	0.275776	0.0133303	10	10	P1P2	0.482412	0.0120706	10	10	P1P2	0.0214695	0.121451	10	10	P1P2	0.219924	0.0845265	10	10	P1P2	10	10	P1P2	0.0453053	0.0718086	10	10	P1P2	0.0507377	0.0439211	10	10	P1P2	0.0393784	0.0690912	10	10
pseudo_13282	0.0105032	-0.128366	pseudo_transcript_0	0.247923	0.0427905	10	10	pseudo_transcript_0	0.741954	0.0454403	10	10	pseudo_transcript_0	0.382076	0.0293749	10	10	pseudo_transcript_0	0.0200051	-0.126179	10	10	pseudo_transcript_0	0.0448209	-0.156996	10	10	pseudo_transcript_0	10	10	pseudo_transcript_0	0.36952	-0.0162198	10	10	pseudo_transcript_0	0.294731	0.0424304	10	10	pseudo_transcript_0	0.316776	0.0352202	10	10
pseudo_16546	0.0105211	0.105804	pseudo_transcript_0	0.926805	0.0219316	10	10	pseudo_transcript_0	0.774404	0.0340925	10	10	pseudo_transcript_0	0.928901	0.0328606	10	10	pseudo_transcript_0	0.0302066	0.159924	10	10	pseudo_transcript_0	0.111545	0.10052	10	10	pseudo_transcript_0	10	10	pseudo_transcript_0	0.141382	0.131885	10	10	pseudo_transcript_0	0.27514	0.0792317	10	10	pseudo_transcript_0	0.191929	0.134658	10	10
TAF2	0.0105344	-0.135826	P1P2	0.109285	0.0712081	9	9	P1P2	0.00199454	0.124934	10	10	P1P2	0.00849208	0.0830998	9	9	P1P2	0.440401	-0.023103	9	9	P1P2	0.00137805	-0.360961	10	10	P1P2	9	9	P1P2	0.379528	0.0692041	9	9	P1P2	0.409594	0.0349126	9	9	P1P2	0.380332	0.04643	9	9
MRGPRX2	0.0105391	-0.168034	P1P2	0.578265	-0.0120853	10	10	P1P2	0.536225	0.0105522	10	10	P1P2	0.708898	0.0104671	10	10	P1P2	0.171331	-0.275834	10	10	P1P2	0.00171142	-0.137746	10	10	P1P2	10	10	P1P2	0.069127	-0.0802637	10	10	P1P2	0.00635699	-0.0301568	10	10	P1P2	0.0112772	-0.0436824	10	10
CREM	0.010566	0.0941554	ENST00000395895.2	0.0847721	-0.0548929	9	9	ENST00000395895.2	0.621533	0.0727756	10	10	ENST00000395895.2	0.107316	-0.0432343	9	9	ENST00000395895.2	0.0122365	0.205503	10	10	ENST00000395895.2	0.6584	-0.0379706	10	10	ENST00000395895.2	10	10	ENST00000395895.2	0.881788	0.138387	10	10	ENST00000395895.2	0.566445	-0.0260236	9	9	ENST00000395895.2	0.630946	-0.0169683	9	9
pseudo_3395	0.010584	0.0998989	pseudo_transcript_1	0.0502324	-0.0381762	10	10	pseudo_transcript_0	0.0526293	0.0812952	10	10	pseudo_transcript_1	0.0627357	-0.115953	10	10	pseudo_transcript_1	0.0638593	0.11252	10	10	pseudo_transcript_1	0.0343716	0.107271	10	10	pseudo_transcript_1	10	10	pseudo_transcript_0	0.025849	0.157967	10	10	pseudo_transcript_0	0.163793	0.141056	10	10	pseudo_transcript_0	0.0517983	0.144414	10	10
FNDC3B	0.0106021	-0.153051	P1P2	0.933496	-0.0290077	10	10	P1P2	0.153858	-0.0530997	10	10	P1P2	0.549472	-0.0545226	10	10	P1P2	0.110642	-0.0860368	10	10	P1P2	0.0268187	-0.184157	10	10	P1P2	10	10	P1P2	0.137593	-0.0934549	10	10	P1P2	0.000308527	-0.124961	10	10	P1P2	0.00368157	-0.0906961	10	10
PCBP1	0.0106021	-0.17773	P1P2	0.327549	0.0350927	10	10	P1P2	0.479802	0.0394567	10	10	P1P2	0.37742	0.0326624	10	10	P1P2	0.0207423	-0.297362	10	10	P1P2	0.0695013	-0.114868	10	10	P1P2	10	10	P1P2	0.189988	-0.0600977	10	10	P1P2	0.74354	-0.0189308	10	10	P1P2	0.304879	-0.023749	10	10
pseudo_2007	0.0106342	0.150795	pseudo_transcript_0	0.323944	-0.0509721	9	9	pseudo_transcript_0	0.550584	0.0183628	9	9	pseudo_transcript_0	0.396955	0.00989953	9	9	pseudo_transcript_0	0.0181786	0.21055	9	9	pseudo_transcript_0	0.0921908	0.0548194	9	9	pseudo_transcript_0	9	9	pseudo_transcript_0	0.177615	0.0256304	9	9	pseudo_transcript_0	0.434294	0.0342051	9	9	pseudo_transcript_0	0.255656	0.0616579	9	9
pseudo_9666	0.0106473	-0.102021	pseudo_transcript_0	0.333272	0.0222877	10	10	pseudo_transcript_0	0.725344	-0.00650999	10	10	pseudo_transcript_0	0.707137	0.0159546	10	10	pseudo_transcript_0	0.00884146	-0.15143	10	10	pseudo_transcript_0	0.224945	-0.0708959	10	10	pseudo_transcript_0	10	10	pseudo_transcript_0	0.254306	-0.0831545	10	10	pseudo_transcript_0	0.38937	-0.0474552	10	10	pseudo_transcript_0	0.297253	-0.0518697	10	10
IL1RAPL2	0.0106485	-0.15121	P1P2	0.474806	0.0814205	9	9	P1P2	0.0160263	0.092432	9	9	P1P2	0.0999044	0.108777	9	9	P1P2	0.171932	-0.154233	9	9	P1P2	0.0507093	-0.175915	9	9	P1P2	9	9	P1P2	0.618405	0.0333676	9	9	P1P2	0.408089	0.0487632	9	9	P1P2	0.498131	0.0349181	9	9
pseudo_4901	0.0106927	0.0655773	pseudo_transcript_0	0.414157	0.0309832	10	10	pseudo_transcript_0	0.68202	0.0452329	10	10	pseudo_transcript_0	0.613952	0.0381081	10	10	pseudo_transcript_0	0.0121905	0.155372	10	10	pseudo_transcript_0	0.245128	0.074447	10	10	pseudo_transcript_0	10	10	pseudo_transcript_0	0.0905289	0.182957	10	10	pseudo_transcript_0	0.222338	0.141237	10	10	pseudo_transcript_0	0.118124	0.161224	10	10
MAP4K5	0.0107109	0.10117	P1P2	0.0994802	-0.0192537	10	10	P1P2	0.241526	-0.0150657	10	10	P1P2	0.1393	-0.0171597	10	10	P1P2	0.00861788	0.153121	10	10	P1P2	0.290967	0.0737871	10	10	P1P2	10	10	P1P2	0.517549	0.0356597	10	10	P1P2	0.663747	0.0328303	10	10	P1P2	0.910359	0.0349301	10	10
ASB4	0.0107383	-0.105693	P1P2	0.551705	-0.00654135	10	10	P1P2	0.365385	-0.0242932	10	10	P1P2	0.421261	-0.0213736	10	10	P1P2	0.033164	-0.163881	10	10	P1P2	0.118913	-0.0955262	10	10	P1P2	10	10	P1P2	0.0207514	-0.0939953	10	10	P1P2	0.0255642	-0.0811788	10	10	P1P2	0.0204808	-0.0871337	10	10
HLCS	0.0107657	-0.104534	P1	0.0122285	0.0996076	10	10	P1	0.0290069	0.0761171	10	10	P1	0.00717045	0.0819683	10	10	P1	0.0486659	-0.0573232	10	10	P1	0.0211361	-0.109615	10	10	P1	10	10	P1	0.126733	0.061156	10	10	P1	0.5567	0.0750104	10	10	P1	0.255051	0.0691521	10	10
TOMM70A	0.010784	-0.0630865	P1P2	0.553978	-0.0467189	10	10	P1P2	0.791122	0.0390549	10	10	P1P2	0.659992	-0.034735	10	10	P1P2	0.0175035	-0.0596625	10	10	P1P2	0.0459949	-0.166926	10	10	P1P2	10	10	P1P2	0.139872	-0.11901	10	10	P1P2	0.356209	-0.124257	10	10	P1P2	0.224139	-0.121559	10	10
pseudo_18371	0.0108024	-0.138562	pseudo_transcript_0	0.0815771	0.0124296	10	10	pseudo_transcript_0	0.893193	0.0257393	10	10	pseudo_transcript_0	0.304939	0.0139412	10	10	pseudo_transcript_0	0.0181306	-0.200155	10	10	pseudo_transcript_0	0.1059	-0.108873	10	10	pseudo_transcript_0	10	10	pseudo_transcript_0	0.336532	-0.0722067	10	10	pseudo_transcript_0	0.383851	-0.0322266	10	10	pseudo_transcript_0	0.351192	-0.0776314	10	10
GARS	0.0108391	0.0752996	P1P2	0.6576	0.0274007	10	10	P1P2	0.585853	0.0842442	10	10	P1P2	0.661707	0.0707233	10	10	P1P2	0.00255205	0.112057	10	10	P1P2	0.668334	0.0275645	10	10	P1P2	10	10	P1P2	0.0235837	0.130809	10	10	P1P2	0.233755	0.12627	10	10	P1P2	0.0770126	0.12854	10	10
TMSB15A	0.0108418	0.138521	P1P2	0.0760437	-0.0280148	7	7	P1P2	0.369908	-0.0240533	8	8	P1P2	0.140854	-0.020632	7	7	P1P2	0.0210153	0.174631	8	8	P1P2	0.10342	0.113346	8	8	P1P2	8	8	P1P2	0.793786	0.0568268	8	8	P1P2	0.560849	0.0165642	7	7	P1P2	0.978209	0.00767226	7	7
CYSLTR1	0.0108484	-0.209216	P1P2	0.0936453	0.0312133	10	10	P1P2	0.893193	-0.044369	10	10	P1P2	0.245222	0.0123424	10	10	P1P2	0.0112594	-0.339041	10	10	P1P2	0.15268	-0.0474152	10	10	P1P2	10	10	P1P2	0.822634	-0.219298	10	10	P1P2	0.535935	-0.0710708	10	10	P1P2	0.659	-0.11555	10	10
HMG20A	0.0109038	0.128485	P1P2	0.162225	-0.0164414	10	10	P1P2	0.446989	-0.016937	10	10	P1P2	0.224589	-0.0166892	10	10	P1P2	0.0121446	0.173494	10	10	P1P2	0.0601611	0.094957	10	10	P1P2	10	10	P1P2	0.259126	0.0669158	10	10	P1P2	0.568181	0.0586804	10	10	P1P2	0.370207	0.060977	10	10
pseudo_17365	0.0109223	-0.0860169	pseudo_transcript_0	0.130924	0.0562909	10	10	pseudo_transcript_0	0.888776	0.0249568	10	10	pseudo_transcript_0	0.367426	0.0479453	10	10	pseudo_transcript_0	0.00365733	-0.164951	10	10	pseudo_transcript_0	0.977926	0.0146585	10	10	pseudo_transcript_0	10	10	pseudo_transcript_0	0.271005	-0.0331664	10	10	pseudo_transcript_0	0.93443	0.0494685	10	10	pseudo_transcript_0	0.565029	-0.0126214	10	10
PLAGL1	0.0109316	-0.138892	P2	0.536023	0.0363603	10	10	P2	0.360421	-0.0295884	10	10	P1	0.748694	-0.0335671	10	10	P2	0.00313001	-0.216964	10	10	P1	0.285754	0.033555	10	10	P2	10	10	P2	0.0267053	-0.0774834	10	10	P2	0.0839029	-0.0516423	10	10	P2	0.0345232	-0.0617453	10	10
ANKRD33B	0.0109408	0.101684	P1P2	0.629439	-0.00803658	10	10	P1P2	0.680403	0.0241306	10	10	P1P2	0.905885	-0.00488429	10	10	P1P2	0.013992	0.156968	10	10	P1P2	0.150329	0.0556464	10	10	P1P2	10	10	P1P2	0.193701	0.13522	10	10	P1P2	0.241396	0.0545068	10	10	P1P2	0.203597	0.0693717	10	10
GPR17	0.0109501	0.133471	P1P2	0.39583	-0.0302649	10	10	P1P2	0.192141	-0.0161617	10	10	P1P2	0.241277	-0.021053	10	10	P1P2	0.044091	0.221034	10	10	P1P2	0.0233822	0.0958952	10	10	P1P2	10	10	P1P2	0.456191	0.0578424	10	10	P1P2	0.724373	0.00763008	10	10	P1P2	0.611839	0.0428363	10	10
MIEF1	0.0109501	0.130475	P1P2	0.0166134	0.0638553	10	10	P1P2	0.00148242	0.0760257	10	10	P1P2	0.00260042	0.0688627	10	10	P1P2	0.0245859	0.180276	10	10	P1P2	0.101925	0.129363	10	10	P1P2	10	10	P1P2	0.0005154	0.172779	10	10	P1P2	3.31317e-05	0.162733	10	10	P1P2	6.95348e-05	0.163002	10	10
pseudo_17599	0.0109631	-0.0793511	pseudo_transcript_1	0.931265	0.0195042	10	10	pseudo_transcript_1	0.721047	-0.0194991	10	10	pseudo_transcript_1	0.897449	-0.0168302	10	10	pseudo_transcript_0	0.354815	-0.046032	9	9	pseudo_transcript_0	0.00719495	-0.137996	9	9	pseudo_transcript_0	9	9	pseudo_transcript_0	0.634592	-0.0398999	9	9	pseudo_transcript_0	0.150923	-0.0392792	9	9	pseudo_transcript_0	0.256966	-0.0307348	9	9
IGFL3	0.0109687	0.0982673	P1P2	0.950655	0.0741903	10	10	P1P2	0.993781	0.036744	10	10	P1P2	0.902369	0.0557426	10	10	P1P2	0.0348862	0.110979	10	10	P1P2	0.155487	0.144131	10	10	P1P2	10	10	P1P2	0.223256	0.186051	10	10	P1P2	0.577951	0.181777	10	10	P1P2	0.362338	0.183914	10	10
pseudo_1773	0.0109729	0.0871369	pseudo_transcript_0	0.0784963	-0.0806082	10	10	pseudo_transcript_0	0.556471	-0.087301	10	10	pseudo_transcript_0	0.242706	-0.0839546	10	10	pseudo_transcript_0	0.0149325	0.147759	9	9	pseudo_transcript_0	0.185252	0.028416	9	9	pseudo_transcript_0	9	9	pseudo_transcript_0	0.967554	-0.0521717	10	10	pseudo_transcript_0	0.79807	0.00690367	10	10	pseudo_transcript_0	0.908713	-1.74013e-05	10	10
pseudo_8415	0.010978	-0.131554	pseudo_transcript_0	0.602631	-0.0143356	10	10	pseudo_transcript_0	0.782976	-0.00899549	10	10	pseudo_transcript_0	0.833457	-0.0102286	10	10	pseudo_transcript_0	0.0656388	-0.174729	10	10	pseudo_transcript_0	0.0629012	-0.144651	10	10	pseudo_transcript_0	10	10	pseudo_transcript_0	0.113833	-0.164271	10	10	pseudo_transcript_0	0.333245	-0.113051	10	10	pseudo_transcript_0	0.156386	-0.065023	10	10
pseudo_12448	0.0110247	-0.126945	pseudo_transcript_0	0.178991	0.130123	10	10	pseudo_transcript_0	0.148828	0.0410622	10	10	pseudo_transcript_0	0.134998	0.0964565	10	10	pseudo_transcript_0	0.0105302	-0.176381	10	10	pseudo_transcript_0	0.0970583	-0.0858564	10	10	pseudo_transcript_0	10	10	pseudo_transcript_0	0.757285	0.0959305	10	10	pseudo_transcript_0	0.652507	0.0398849	10	10	pseudo_transcript_0	0.944065	0.0679077	10	10
pseudo_17892	0.0110434	0.151778	pseudo_transcript_0	0.144627	-0.0180566	10	10	pseudo_transcript_0	0.568776	-0.00492545	10	10	pseudo_transcript_0	0.328389	0.0109007	10	10	pseudo_transcript_0	0.0151997	0.202947	10	10	pseudo_transcript_0	0.0776448	0.106795	10	10	pseudo_transcript_0	10	10	pseudo_transcript_0	0.370779	0.0469373	10	10	pseudo_transcript_0	0.761063	0.0817182	10	10	pseudo_transcript_0	0.523291	0.0630643	10	10
ORMDL1	0.0110862	0.0904976	P1P2	0.573841	0.0193047	9	9	P1P2	0.574009	-0.0183296	9	9	P1P2	0.968269	0.000960455	9	9	P1P2	0.0797713	0.0495671	9	9	P1P2	0.0155324	0.110719	9	9	P1P2	9	9	P1P2	0.0666578	0.0358729	9	9	P1P2	0.233573	0.0360743	9	9	P1P2	0.0967649	0.0359736	9	9
TAAR1	0.0110903	0.149842	ENST00000275216.1	0.144505	-0.0775425	10	10	ENST00000275216.1	0.256805	-0.0271642	10	10	ENST00000275216.1	0.140253	-0.0357968	10	10	ENST00000275216.1	0.00982636	0.193272	10	10	ENST00000275216.1	0.199458	0.141265	10	10	ENST00000275216.1	10	10	ENST00000275216.1	0.702572	0.0394297	10	10	ENST00000275216.1	0.875945	0.0325916	10	10	ENST00000275216.1	0.893211	0.0360107	10	10
pseudo_17460	0.011121	-0.0876506	pseudo_transcript_0	0.404747	0.0160816	9	9	pseudo_transcript_0	0.742285	-0.00838404	9	9	pseudo_transcript_0	0.721849	-0.00538822	9	9	pseudo_transcript_0	0.0211558	-0.129375	9	9	pseudo_transcript_0	0.120535	-0.0853259	9	9	pseudo_transcript_0	9	9	pseudo_transcript_0	0.337043	-0.0823501	9	9	pseudo_transcript_0	0.180135	-0.0723102	9	9	pseudo_transcript_0	0.259601	-0.0773301	9	9
PRDM8	0.0111751	0.0757333	P2	0.0287279	-0.0492549	10	10	P1	0.147837	0.0311335	10	10	P2	0.068142	-0.0414068	10	10	P2	0.127913	0.162128	10	10	P2	0.0933228	0.0301242	10	10	P2	10	10	P1	0.290857	0.0284016	10	10	P1	0.364993	0.0361514	10	10	P1	0.305019	0.0348389	10	10
AP4M1	0.0111941	-0.117275	P1P2	0.232148	0.05362	10	10	P1P2	0.228826	0.01744	10	10	P1P2	0.155493	0.0333777	10	10	P1P2	0.016679	-0.233769	10	10	P1P2	0.616686	-0.0468534	10	10	P1P2	10	10	P1P2	0.413814	-0.0386411	10	10	P1P2	0.587087	0.0454738	10	10	P1P2	0.430813	0.000123638	10	10
CASP14	0.0112415	0.100238	P1P2	0.0229811	-0.0695556	10	10	P1P2	0.0112869	-0.0762098	10	10	P1P2	0.0106261	-0.0691301	10	10	P1P2	0.0377894	0.141113	10	10	P1P2	0.0445236	0.0843595	10	10	P1P2	10	10	P1P2	0.391124	-0.0321255	10	10	P1P2	0.0766931	-0.0908136	10	10	P1P2	0.170915	-0.0769532	10	10
RRS1	0.0112511	-0.0516375	P1P2	0.00120602	0.0938714	10	10	P1P2	0.00034883	0.0916748	10	10	P1P2	0.00019491	0.0901892	10	10	P1P2	0.0996308	-0.0244581	10	10	P1P2	0.00229425	-0.160327	10	10	P1P2	10	10	P1P2	0.0630896	0.144324	10	10	P1P2	0.161565	0.0729022	10	10	P1P2	0.0818925	0.120607	10	10
pseudo_726	0.0112606	-0.0878874	pseudo_transcript_0	0.763414	-0.0592243	10	10	pseudo_transcript_0	0.671371	-0.0181612	10	10	pseudo_transcript_0	0.607728	-0.0404037	10	10	pseudo_transcript_0	0.312382	-0.121829	10	10	pseudo_transcript_0	0.00526513	-0.109476	10	10	pseudo_transcript_0	10	10	pseudo_transcript_0	0.166266	-0.0976449	10	10	pseudo_transcript_0	0.0245096	-0.103324	10	10	pseudo_transcript_0	0.062181	-0.0974939	10	10
ADSS	0.0112606	-0.140249	P1P2	0.000705683	0.122368	10	10	P1P2	0.0076415	0.132146	10	10	P1P2	0.00164318	0.126777	10	10	P1P2	0.0457983	-0.184428	10	10	P1P2	0.0605839	-0.153798	10	10	P1P2	10	10	P1P2	0.0658996	0.176064	10	10	P1P2	0.0276033	0.0729817	10	10	P1P2	0.0322339	0.156016	10	10
IRGC	0.0112606	0.178618	P1P2	0.203132	-0.0923477	10	10	P1P2	0.589297	0.0334927	10	10	P1P2	0.576031	-0.00339562	10	10	P1P2	0.00176591	0.315475	10	10	P1P2	0.643559	0.0224172	10	10	P1P2	10	10	P1P2	0.120552	0.109483	10	10	P1P2	0.27749	0.0370785	10	10	P1P2	0.152777	0.088398	10	10
FAM65C	0.0112796	0.124189	P1P2	0.415171	0.00686025	10	10	P1P2	0.92303	0.0156519	10	10	P1P2	0.556402	0.00291274	10	10	P1P2	0.0163588	0.156042	10	10	P1P2	0.120911	0.120421	10	10	P1P2	10	10	P1P2	0.294778	0.0761173	10	10	P1P2	0.468682	0.0783381	10	10	P1P2	0.362494	0.0772277	10	10
pseudo_18777	0.011337	-0.124915	pseudo_transcript_0	0.218091	0.0350659	10	10	pseudo_transcript_0	0.72954	-0.0195789	10	10	pseudo_transcript_0	0.359768	0.0137494	10	10	pseudo_transcript_0	0.0125522	-0.198282	10	10	pseudo_transcript_0	0.397975	-0.0656224	10	10	pseudo_transcript_0	10	10	pseudo_transcript_0	0.328737	-0.0490024	10	10	pseudo_transcript_0	0.619681	-0.0400317	10	10	pseudo_transcript_0	0.427868	-0.0411404	10	10
RALGAPB	0.011337	-0.191234	P1P2	0.496702	-0.0376714	10	10	P1P2	0.942204	-0.0119889	10	10	P1P2	0.739515	-0.0152371	10	10	P1P2	0.0673925	-0.216293	10	10	P1P2	0.00293919	-0.166175	10	10	P1P2	10	10	P1P2	0.0326738	-0.168996	10	10	P1P2	0.0152653	-0.148779	10	10	P1P2	0.0207242	-0.158888	10	10
pseudo_1281	0.0113466	0.0904083	pseudo_transcript_0	0.804266	0.0337009	10	10	pseudo_transcript_0	0.691431	-0.00610641	10	10	pseudo_transcript_0	0.779845	-0.00280572	10	10	pseudo_transcript_0	0.0876018	0.120242	10	10	pseudo_transcript_0	0.0201681	0.102548	10	10	pseudo_transcript_0	10	10	pseudo_transcript_0	0.441976	0.131311	10	10	pseudo_transcript_0	0.407554	0.0789506	10	10	pseudo_transcript_0	0.376258	0.0816306	10	10
UBE2G2	0.0113466	-0.167239	P1P2	0.0932989	0.0835357	10	10	P1P2	0.233178	0.0500757	10	10	P1P2	0.128107	0.0642732	10	10	P1P2	0.0237493	-0.265702	10	10	P1P2	0.0469167	-0.116863	10	10	P1P2	10	10	P1P2	0.736969	-0.0470508	10	10	P1P2	0.84595	0.0142514	10	10	P1P2	0.704032	-0.0246103	10	10
CLTC	0.0114428	-0.0460035	P1P2	0.235454	0.0975118	10	10	P1P2	0.207508	0.109858	10	10	P1P2	0.243184	0.103685	10	10	P1P2	0.0344045	-0.140022	10	10	P1P2	0.417901	-0.0484444	10	10	P1P2	10	10	P1P2	0.858121	0.0188835	10	10	P1P2	0.423144	0.166389	10	10	P1P2	0.751927	0.0578395	10	10
pseudo_5712	0.0114622	0.0876529	pseudo_transcript_0	0.739208	-0.0209385	10	10	pseudo_transcript_0	0.395568	0.00850297	10	10	pseudo_transcript_0	0.700547	-0.0203097	10	10	pseudo_transcript_0	0.011288	0.119834	10	10	pseudo_transcript_0	0.218985	0.0488884	10	10	pseudo_transcript_0	10	10	pseudo_transcript_0	0.166627	0.0822258	10	10	pseudo_transcript_0	0.146731	0.0891748	10	10	pseudo_transcript_0	0.130769	0.0796937	10	10
pseudo_10669	0.0115009	0.12925	pseudo_transcript_0	0.0751472	-0.015858	10	10	pseudo_transcript_0	0.234565	-0.0630938	10	10	pseudo_transcript_0	0.074261	-0.0148491	10	10	pseudo_transcript_0	0.0418389	0.166658	10	10	pseudo_transcript_0	0.0461233	0.130932	10	10	pseudo_transcript_0	10	10	pseudo_transcript_0	0.511653	0.00149007	10	10	pseudo_transcript_0	0.999174	-0.00428208	10	10	pseudo_transcript_0	0.685186	-0.0258496	10	10
VTCN1	0.0115194	-0.109764	P1P2	0.719555	0.0409997	9	9	P1P2	0.750855	0.0248009	9	9	P1P2	0.970508	0.0150954	9	9	P1P2	0.0711661	-0.144643	9	9	P1P2	0.0881264	-0.144342	9	9	P1P2	9	9	P1P2	0.140193	0.0194966	9	9	P1P2	0.0301584	-0.121527	8	8	P1P2	0.025071	-0.13526	8	8
pseudo_13286	0.0115301	-0.178939	pseudo_transcript_0	0.073043	0.0781106	10	10	pseudo_transcript_0	0.321454	0.0272364	10	10	pseudo_transcript_0	0.116588	0.0526735	10	10	pseudo_transcript_0	0.004806	-0.366243	10	10	pseudo_transcript_0	0.934664	-0.0100055	10	10	pseudo_transcript_0	10	10	pseudo_transcript_0	0.948713	-0.0701563	9	9	pseudo_transcript_0	0.254847	0.0475029	10	10	pseudo_transcript_0	0.804484	-0.00305913	9	9
MRPL20	0.0115398	-0.168068	P1P2	0.00514807	0.0978218	10	10	P1P2	0.00452574	0.116059	10	10	P1P2	0.00262844	0.103567	10	10	P1P2	0.075475	-0.123265	10	10	P1P2	0.00367944	-0.138326	10	10	P1P2	10	10	P1P2	0.153338	0.092591	9	9	P1P2	0.343366	0.083973	9	9	P1P2	0.19875	0.0740771	9	9
pseudo_17399	0.0115553	-0.0356578	pseudo_transcript_0	0.471156	0.022256	10	10	pseudo_transcript_0	0.25502	0.081209	10	10	pseudo_transcript_0	0.509184	0.0766236	10	10	pseudo_transcript_0	0.225954	-0.103102	9	9	pseudo_transcript_0	0.0180155	0.161185	10	10	pseudo_transcript_0	9	9	pseudo_transcript_0	0.237691	-0.00617643	10	10	pseudo_transcript_0	0.0216278	0.204732	10	10	pseudo_transcript_0	0.108076	0.0659209	10	10
pseudo_14680	0.0115593	0.0914458	pseudo_transcript_0	0.896239	0.0652094	10	10	pseudo_transcript_0	0.374649	0.0492908	10	10	pseudo_transcript_0	0.751836	0.0675665	10	10	pseudo_transcript_0	0.0104498	0.174306	10	10	pseudo_transcript_0	0.441017	0.0475608	10	10	pseudo_transcript_0	10	10	pseudo_transcript_0	0.10483	0.148533	10	10	pseudo_transcript_0	0.186664	0.12867	10	10	pseudo_transcript_0	0.130165	0.137912	10	10
RPS27A	0.0115886	-0.0464994	P1P2	0.213435	0.103545	10	10	P1P2	0.353817	0.0362381	10	10	P1P2	0.230978	0.083646	10	10	P1P2	0.0218755	-0.0275725	10	10	P1P2	0.0457549	-0.128237	10	10	P1P2	10	10	P1P2	0.872957	0.0592078	10	10	P1P2	0.893118	-0.039819	10	10	P1P2	0.934152	-0.0416819	10	10
RCN2	0.0115983	-0.0938246	P1P2	0.339807	0.00587056	10	10	P1P2	0.618109	0.0125117	10	10	P1P2	0.781662	0.00660831	10	10	P1P2	0.0215199	-0.147859	10	10	P1P2	0.180275	-0.0787864	10	10	P1P2	10	10	P1P2	0.407443	-0.00257671	10	10	P1P2	0.450362	-0.0772039	10	10	P1P2	0.409774	-0.0678033	10	10
STXBP6	0.0116081	0.0990742	P1P2	0.44697	-0.025754	10	10	P1P2	0.195065	-0.0355113	10	10	P1P2	0.275661	-0.0306327	10	10	P1P2	0.041973	0.10978	10	10	P1P2	0.0193989	0.0461408	10	10	P1P2	10	10	P1P2	0.565349	0.0283233	10	10	P1P2	0.856158	0.0087927	10	10	P1P2	0.584239	0.0110596	10	10
TM9SF4	0.0116081	-0.0464116	P1P2	0.305993	-0.0182348	10	10	P1P2	0.928871	-0.0345993	10	10	P1P2	0.495982	-0.0298635	10	10	P1P2	0.00626347	-0.104922	10	10	P1P2	0.428896	0.0320274	10	10	P1P2	10	10	P1P2	0.134842	-0.0698241	10	10	P1P2	0.775533	-0.0563074	10	10	P1P2	0.319364	-0.0630658	10	10
LYL1	0.0116223	-0.145721	P1P2	0.773306	-0.00709003	9	9	P1P2	0.429041	-0.018674	9	9	P1P2	0.805916	-0.00947631	9	9	P1P2	0.0186816	-0.201675	9	9	P1P2	0.0722761	-0.113692	9	9	P1P2	9	9	P1P2	0.0760114	-0.115224	9	9	P1P2	0.102143	-0.121818	9	9	P1P2	0.0765362	-0.118427	9	9
POC5	0.0116473	0.125799	P1P2	0.163114	-0.0692642	10	10	P1P2	0.611184	-0.0206296	10	10	P1P2	0.551645	-0.0540257	10	10	P1P2	0.0106835	0.162247	10	10	P1P2	0.144572	0.107248	10	10	P1P2	10	10	P1P2	0.733637	0.0422304	10	10	P1P2	0.227083	0.0565375	10	10	P1P2	0.422014	0.0493839	10	10
pseudo_7981	0.0116866	-0.167277	pseudo_transcript_0	0.963128	0.0244092	10	10	pseudo_transcript_0	0.943374	-0.0185662	10	10	pseudo_transcript_0	0.948441	-0.00862143	10	10	pseudo_transcript_0	0.060258	-0.261546	10	10	pseudo_transcript_0	0.0279626	-0.110836	10	10	pseudo_transcript_0	10	10	pseudo_transcript_0	0.0310864	-0.103427	10	10	pseudo_transcript_0	0.0869964	-0.0743011	10	10	pseudo_transcript_0	0.040179	-0.0847422	10	10
RGPD5	0.0117155	0.0974517	P1P2	0.0178713	-0.0839518	10	10	P1P2	0.025465	-0.0836262	10	10	P1P2	0.0155035	-0.083789	10	10	P1P2	0.0120371	0.159939	9	9	P1P2	0.226072	0.092811	10	10	P1P2	9	9	P1P2	0.472656	-0.121406	10	10	P1P2	0.0582762	-0.0980689	10	10	P1P2	0.186431	-0.109737	10	10
PMPCA	0.0117458	-0.101804	P1P2	0.253405	0.0311997	10	10	P1P2	0.777559	0.0425257	10	10	P1P2	0.460369	0.0473691	10	10	P1P2	0.0065272	-0.162124	10	10	P1P2	0.328294	-0.0267091	10	10	P1P2	10	10	P1P2	0.28259	-0.0469053	10	10	P1P2	0.8086	0.0255979	10	10	P1P2	0.473254	0.012311	10	10
pseudo_8871	0.011752	0.126661	pseudo_transcript_0	0.20606	-0.0191217	9	9	pseudo_transcript_0	0.439061	0.0380202	9	9	pseudo_transcript_0	0.640904	-0.00271921	9	9	pseudo_transcript_0	0.00631514	0.221623	9	9	pseudo_transcript_0	0.581014	0.0362097	9	9	pseudo_transcript_0	9	9	pseudo_transcript_0	0.11186	0.07404	9	9	pseudo_transcript_0	0.224398	0.0771621	9	9	pseudo_transcript_0	0.13834	0.0746671	9	9
BRS3	0.0117656	-0.249998	P1P2	0.0322525	0.0916927	10	10	P1P2	0.053843	0.0504901	10	10	P1P2	0.0202251	0.0696848	10	10	P1P2	0.0050461	-0.30864	10	10	P1P2	0.063068	-0.191356	10	10	P1P2	10	10	P1P2	0.443903	-0.0253699	10	10	P1P2	0.661815	-0.00681706	10	10	P1P2	0.523098	-0.00740133	10	10
C3orf17	0.0117825	-0.362632	P1P2	0.333092	0.0676834	8	8	P1P2	0.00101968	0.175452	9	9	P1P2	0.00998556	0.127825	7	7	P1P2	0.264117	-0.319553	8	8	P1P2	0.00073721	-0.324892	9	9	P1P2	8	8	P1P2	0.290381	-0.107429	9	9	P1P2	0.867489	0.0973888	7	7	P1P2	0.117268	-0.0339082	6	6
FTSJ3	0.0118252	-0.120625	P1P2	0.117141	0.103382	10	10	P1P2	0.00953593	0.100258	10	10	P1P2	0.0310513	0.10182	10	10	P1P2	0.521526	-0.177964	10	10	P1P2	0.0103126	-0.169699	10	10	P1P2	10	10	P1P2	0.422456	0.0777491	10	10	P1P2	0.44329	0.0585303	10	10	P1P2	0.433595	0.0735303	10	10
DDX17	0.0118304	-0.141604	P1P2	0.0256446	-0.0848617	9	9	P1P2	0.0175866	-0.0853389	9	9	P1P2	0.0222632	-0.0842225	9	9	P1P2	0.197893	-0.0958287	9	9	P1P2	0.0209988	-0.181398	9	9	P1P2	9	9	P1P2	0.00449179	-0.17735	9	9	P1P2	0.00109023	-0.218869	9	9	P1P2	0.00198864	-0.195938	9	9
MCPH1	0.0118351	-0.085894	P1P2	0.165714	-0.0789652	10	10	P1P2	0.105896	-0.0545171	10	10	P1P2	0.0806164	-0.0587776	10	10	P1P2	0.0222189	-0.129695	10	10	P1P2	0.130207	-0.104959	10	10	P1P2	10	10	P1P2	0.00359457	-0.142209	10	10	P1P2	0.00709453	-0.108269	10	10	P1P2	0.00385253	-0.123875	10	10
AQP8	0.0118409	-0.0926365	P1P2	0.622324	0.0236835	10	10	P1P2	0.916492	0.0253463	10	10	P1P2	0.816636	0.0288782	10	10	P1P2	0.127897	-0.0234008	9	9	P1P2	0.00118067	-0.159812	10	10	P1P2	9	9	P1P2	0.449007	-0.116697	10	10	P1P2	0.125093	-0.137896	10	10	P1P2	0.20307	-0.090354	10	10
pseudo_14328	0.011925	-0.145427	pseudo_transcript_0	0.467528	0.0833089	10	10	pseudo_transcript_0	0.641614	-0.00751288	10	10	pseudo_transcript_0	0.937607	0.0429632	10	10	pseudo_transcript_0	0.000768204	-0.242922	10	10	pseudo_transcript_0	0.90021	0.0327027	10	10	pseudo_transcript_0	10	10	pseudo_transcript_0	0.0804593	-0.0395967	10	10	pseudo_transcript_0	0.781435	0.0148937	10	10	pseudo_transcript_0	0.252459	-0.0247616	10	10
pseudo_9527	0.0119551	-0.149112	pseudo_transcript_0	0.322178	0.0786977	10	10	pseudo_transcript_0	0.585145	0.0139741	10	10	pseudo_transcript_0	0.400552	0.0269615	10	10	pseudo_transcript_0	0.0505728	-0.222839	10	10	pseudo_transcript_0	0.0548658	-0.104886	10	10	pseudo_transcript_0	10	10	pseudo_transcript_0	0.615694	-0.0695296	10	10	pseudo_transcript_0	0.283491	-0.0556289	10	10	pseudo_transcript_0	0.389031	-0.0417927	10	10
USO1	0.0119954	-0.125756	P1P2	0.114812	-0.0187385	10	10	P1P2	0.285611	-0.0612812	10	10	P1P2	0.14121	-0.0605916	10	10	P1P2	0.137909	-0.086163	10	10	P1P2	0.00795986	-0.147168	10	10	P1P2	10	10	P1P2	0.0254104	-0.137342	10	10	P1P2	0.0038625	-0.126252	10	10	P1P2	0.00628633	-0.125831	10	10
RAB13	0.0119994	0.106174	P1P2	0.532817	-0.0262913	10	10	P1P2	0.300392	0.0373492	10	10	P1P2	0.859179	-4.0154e-07	10	10	P1P2	0.0800936	0.164231	9	9	P1P2	0.0134691	0.0719855	10	10	P1P2	9	9	P1P2	0.453257	-0.0295036	10	10	P1P2	0.0194884	0.137886	10	10	P1P2	0.105817	0.05563	10	10
DKC1	0.0120155	-0.158971	P1P2	0.772553	0.0274538	10	10	P1P2	0.0442593	0.0424894	10	10	P1P2	0.139697	0.035189	10	10	P1P2	0.0703243	-0.22402	10	10	P1P2	0.0248119	-0.148643	10	10	P1P2	10	10	P1P2	0.351562	-0.133185	10	10	P1P2	0.288368	0.0191796	10	10	P1P2	0.886646	-0.056557	10	10
pseudo_12175	0.0120661	-0.116776	pseudo_transcript_0	0.294622	0.0799817	10	10	pseudo_transcript_0	0.776432	0.0383509	10	10	pseudo_transcript_0	0.362726	0.0669486	10	10	pseudo_transcript_0	0.00393077	-0.209411	10	10	pseudo_transcript_0	0.750892	-0.0403413	10	10	pseudo_transcript_0	10	10	pseudo_transcript_0	0.374573	-0.0631962	10	10	pseudo_transcript_0	0.770098	0.0337407	10	10	pseudo_transcript_0	0.627955	0.0185914	10	10
STXBP4	0.012074	0.147889	P1P2	0.26866	0.000851408	8	8	P1P2	0.676742	-0.0219451	10	10	P1P2	0.812549	-0.00382733	8	8	P1P2	0.0108365	0.186367	8	8	P1P2	0.297061	-0.00781488	10	10	P1P2	8	8	P1P2	0.071194	0.080296	8	8	P1P2	0.228892	0.0398576	9	9	P1P2	0.0535125	0.0888515	8	8
WDR91	0.0120863	-0.139066	P1P2	0.85863	0.0447949	10	10	P1P2	0.0408394	-0.0673027	10	10	P1P2	0.306057	-0.0193638	10	10	P1P2	0.00180813	-0.257435	10	10	P1P2	0.840203	0.0452256	10	10	P1P2	10	10	P1P2	0.0356804	-0.157777	10	10	P1P2	0.0523882	-0.107452	10	10	P1P2	0.0279588	-0.13016	10	10
GPR34	0.012106	-0.0959676	P1P2	0.314308	-0.0647568	8	8	P1P2	0.22013	-0.0787363	10	10	P1P2	0.100296	-0.0649993	8	8	P1P2	0.00912647	-0.154027	9	9	P1P2	0.293733	-0.113876	10	10	P1P2	9	9	P1P2	0.0206983	-0.0700171	9	9	P1P2	0.00847136	-0.123981	8	8	P1P2	0.002708	-0.129242	8	8
SEC31B	0.0121167	-0.110396	P1	0.282383	0.02724	9	9	P1	0.0795855	0.0600582	10	10	P1	0.166687	0.0239211	9	9	P1	0.0710684	-0.100496	9	9	P1	0.0427292	-0.0883897	10	10	P1	9	9	P2	0.204737	-0.024097	10	10	P2	0.555707	0.0526014	10	10	P2	0.345702	0.0434377	10	10
pseudo_463	0.0121168	-0.0919256	pseudo_transcript_0	0.781383	0.0256193	10	10	pseudo_transcript_0	0.675559	0.0223459	10	10	pseudo_transcript_0	0.85639	0.0235463	10	10	pseudo_transcript_0	0.0538165	-0.126091	10	10	pseudo_transcript_0	0.0472603	-0.107481	10	10	pseudo_transcript_0	10	10	pseudo_transcript_0	0.448301	-0.0545556	10	10	pseudo_transcript_0	0.207512	-0.120637	10	10	pseudo_transcript_0	0.298906	-0.111723	10	10
pseudo_5436	0.0121168	-0.203203	pseudo_transcript_0	0.695619	-0.0368072	10	10	pseudo_transcript_0	0.610771	-0.012423	10	10	pseudo_transcript_0	0.581496	-0.00711528	10	10	pseudo_transcript_0	0.0687554	-0.198103	10	10	pseudo_transcript_0	0.00418604	-0.208302	10	10	pseudo_transcript_0	10	10	pseudo_transcript_0	0.69744	-0.188893	10	10	pseudo_transcript_0	0.247997	-0.169554	10	10	pseudo_transcript_0	0.449792	-0.147629	10	10
CASP8	0.0121168	0.119935	P2	0.367938	-0.000553767	10	10	P1	0.0829886	0.0834927	9	9	P1	0.328096	0.032598	9	9	P2	0.00917666	0.175831	10	10	P1	0.0149075	-0.119678	9	9	P2	10	10	P2	0.200248	0.110316	10	10	P1	0.424547	-0.0305741	9	9	P2	0.300565	0.0811341	10	10
pseudo_9034	0.012127	-0.130507	pseudo_transcript_0	0.724651	0.100644	10	10	pseudo_transcript_0	0.648367	0.0279896	10	10	pseudo_transcript_0	0.909872	0.0652482	10	10	pseudo_transcript_0	0.0239884	-0.193553	10	10	pseudo_transcript_0	0.0438877	-0.0999963	10	10	pseudo_transcript_0	10	10	pseudo_transcript_0	0.390473	0.0272278	10	10	pseudo_transcript_0	0.0364577	-0.0290914	9	9	pseudo_transcript_0	0.0580304	-0.0932347	9	9
pseudo_13905	0.0121575	-0.134646	pseudo_transcript_0	0.138468	0.0405276	10	10	pseudo_transcript_0	0.5442	0.03243	10	10	pseudo_transcript_0	0.201338	0.0640528	10	10	pseudo_transcript_0	0.01562	-0.206705	10	10	pseudo_transcript_0	0.168376	-0.125202	10	10	pseudo_transcript_0	10	10	pseudo_transcript_0	0.759528	-0.0529049	10	10	pseudo_transcript_0	0.968367	-0.00109483	10	10	pseudo_transcript_0	0.846508	-0.0459627	10	10
NDUFA9	0.0121812	-0.149962	ENST00000266544.5	0.0337909	0.069678	9	9	ENST00000266544.5	0.00276995	0.0860299	9	9	ENST00000266544.5	0.0044812	0.0773703	9	9	ENST00000266544.5	0.101387	-0.0757243	9	9	ENST00000266544.5	0.0383081	-0.19943	9	9	ENST00000266544.5	9	9	ENST00000266544.5	0.469054	-0.000670564	9	9	ENST00000266544.5	0.166114	0.0316658	9	9	ENST00000266544.5	0.311947	0.065826	9	9
pseudo_12217	0.0121881	-0.126662	pseudo_transcript_0	0.210677	-0.00593331	10	10	pseudo_transcript_0	0.723139	-0.0574903	10	10	pseudo_transcript_0	0.406047	-0.0143302	10	10	pseudo_transcript_0	0.0175386	-0.189875	10	10	pseudo_transcript_0	0.278771	-0.071614	10	10	pseudo_transcript_0	10	10	pseudo_transcript_0	0.4188	-0.0974549	10	10	pseudo_transcript_0	0.55214	-0.112351	10	10	pseudo_transcript_0	0.48412	-0.10679	10	10
TMTC1	0.0121983	0.0900141	P1P2	0.211302	0.0454498	9	9	P1P2	0.0842878	0.0244628	10	10	P1P2	0.138635	0.031788	9	9	P1P2	0.0078556	0.255912	10	10	P1P2	0.424615	0.07841	10	10	P1P2	10	10	P1P2	0.0017685	0.198696	10	10	P1P2	0.023312	0.0597042	10	10	P1P2	0.00322467	0.148649	10	10
NELFA	0.0122086	-0.126315	P1P2	0.310199	0.00218834	10	10	P1P2	0.215572	-0.0190813	10	10	P1P2	0.209171	-0.00806818	10	10	P1P2	0.00607474	-0.153878	10	10	P1P2	0.287085	-0.0987525	10	10	P1P2	10	10	P1P2	0.0190171	-0.139174	10	10	P1P2	0.0576306	-0.111989	10	10	P1P2	0.0281497	-0.125581	10	10
RPL31	0.012301	-0.150421	P1P2	0.00200087	0.175346	9	9	P1P2	0.000329725	0.206036	10	10	P1P2	0.00108185	0.173372	9	9	P1P2	0.150082	-0.0901254	10	10	P1P2	0.0108085	-0.185856	10	10	P1P2	10	10	P1P2	0.00707491	0.202112	10	10	P1P2	0.0525127	0.241204	9	9	P1P2	0.025543	0.219961	9	9
SLC25A37	0.012301	0.0744211	P1P2	0.322611	-0.000400545	10	10	P1P2	0.292096	0.00603052	10	10	P1P2	0.243543	0.00291245	10	10	P1P2	0.0854018	0.168684	10	10	P1P2	0.010529	0.0473589	10	10	P1P2	10	10	P1P2	0.447772	0.00684149	10	10	P1P2	0.0986304	0.0913979	10	10	P1P2	0.177496	0.0432844	10	10
pseudo_17824	0.012314	0.1839	pseudo_transcript_0	0.07346	-0.0226821	8	8	pseudo_transcript_0	0.821411	0.0311975	9	9	pseudo_transcript_0	0.3658	-0.027015	8	8	pseudo_transcript_0	0.0307876	0.298795	8	8	pseudo_transcript_0	0.279904	-0.0516226	9	9	pseudo_transcript_0	8	8	pseudo_transcript_0	0.351149	0.0511864	8	8	pseudo_transcript_0	0.480114	0.0500378	8	8	pseudo_transcript_0	0.380642	0.047864	8	8
pseudo_12648	0.0123216	-0.113519	pseudo_transcript_1	0.091469	0.103069	10	10	pseudo_transcript_0	0.297996	-0.0301216	10	10	pseudo_transcript_1	0.215462	0.15054	10	10	pseudo_transcript_1	0.13166	-0.0765747	10	10	pseudo_transcript_1	0.0352197	-0.164694	10	10	pseudo_transcript_1	10	10	pseudo_transcript_0	0.627875	-0.0330234	10	10	pseudo_transcript_0	0.235153	0.00939564	10	10	pseudo_transcript_0	0.406579	0.0168381	10	10
DNAJC14	0.0123218	-0.127004	P1P2	0.0231236	-0.0664675	10	10	P1P2	0.202724	-0.0406247	10	10	P1P2	0.039831	-0.0478399	10	10	P1P2	0.140455	-0.169087	9	9	P1P2	0.00117155	-0.105997	10	10	P1P2	9	9	P1P2	0.00276729	-0.148073	10	10	P1P2	0.00151031	-0.119531	10	10	P1P2	0.00098338	-0.125404	10	10
pseudo_9163	0.0123319	0.118797	pseudo_transcript_0	0.762288	0.0107075	10	10	pseudo_transcript_0	0.397862	0.0190051	10	10	pseudo_transcript_0	0.678528	0.00431779	10	10	pseudo_transcript_0	0.00578027	0.207636	10	10	pseudo_transcript_0	0.9445	0.0405231	10	10	pseudo_transcript_0	10	10	pseudo_transcript_0	0.0275444	0.110426	10	10	pseudo_transcript_0	0.483364	0.024749	9	9	pseudo_transcript_0	0.196519	0.063084	9	9
ETV1	0.0123327	-0.0646324	P1P2	0.393343	0.022847	9	9	P1P2	0.273987	0.0203655	9	9	P1P2	0.333059	0.0195424	9	9	P1P2	0.0273292	-0.0782161	9	9	P1P2	0.127474	-0.104865	9	9	P1P2	9	9	P1P2	0.446845	-0.0506926	9	9	P1P2	0.882063	0.0110809	9	9	P1P2	0.785786	-0.0435045	9	9
IAH1	0.0123526	0.0901053	P1P2	0.779003	0.00119612	10	10	P1P2	0.82862	0.0071824	10	10	P1P2	0.772135	0.00349025	10	10	P1P2	0.207208	0.0458359	10	10	P1P2	0.00424673	0.129314	10	10	P1P2	10	10	P1P2	0.31805	0.088965	10	10	P1P2	0.0292069	0.10066	10	10	P1P2	0.0954895	0.087456	10	10
SOCS7	0.0123545	0.0999912	P1P2	0.0489492	-0.0216735	9	9	P1P2	0.0624324	-0.0201149	9	9	P1P2	0.0383699	-0.0177053	9	9	P1P2	0.0503543	0.118258	9	9	P1P2	0.0232929	0.0455988	9	9	P1P2	9	9	P1P2	0.745627	-0.0133404	9	9	P1P2	0.811839	-0.0233964	9	9	P1P2	0.762558	-0.0172025	9	9
DMAP1	0.0123836	0.123254	P1P2	0.522008	-0.0267186	10	10	P1P2	0.458495	-0.00298243	10	10	P1P2	0.438028	-0.0166284	10	10	P1P2	0.012631	0.197012	10	10	P1P2	0.154419	0.0637214	10	10	P1P2	10	10	P1P2	0.0832276	0.0341803	10	10	P1P2	0.732822	0.0202562	10	10	P1P2	0.22675	0.021702	10	10
pseudo_14507	0.0123927	0.0714119	pseudo_transcript_0	0.478684	-0.0230895	8	8	pseudo_transcript_0	0.846944	0.0216756	9	9	pseudo_transcript_0	0.549249	-0.0288722	8	8	pseudo_transcript_0	0.00785775	0.154064	9	9	pseudo_transcript_0	0.441449	-0.0156974	9	9	pseudo_transcript_0	9	9	pseudo_transcript_0	0.181849	0.0436322	9	9	pseudo_transcript_0	0.595507	0.0175467	8	8	pseudo_transcript_0	0.458883	0.0165073	8	8
OR1N1	0.0124066	-0.117309	ENST00000304880.2	0.270883	0.0608861	8	8	ENST00000304880.2	0.26171	0.0509291	10	10	ENST00000304880.2	0.171917	0.052466	8	8	ENST00000304880.2	0.0743276	-0.19461	8	8	ENST00000304880.2	0.0986396	-0.0406181	10	10	ENST00000304880.2	8	8	ENST00000304880.2	0.587083	-0.0337462	8	8	ENST00000304880.2	0.993034	0.0283493	10	10	ENST00000304880.2	0.82551	-0.0142006	8	8
FLYWCH1	0.012431	-0.104484	P1P2	0.0805294	0.045823	9	9	P1P2	0.648531	-0.0196955	9	9	P1P2	0.226128	0.0132752	9	9	P1P2	0.00671771	-0.206248	9	9	P1P2	0.740677	-0.0095061	9	9	P1P2	9	9	P1P2	0.408661	-0.107244	9	9	P1P2	0.816925	-0.0299392	9	9	P1P2	0.72941	-0.0448761	9	9
RHBDF1	0.0124349	0.144795	P1P2	0.0885447	-0.0812474	7	7	P1P2	0.952657	0.0083401	8	8	P1P2	0.165879	-0.0461542	7	7	P1P2	0.0618729	0.216587	7	7	P1P2	0.00789936	0.224948	9	9	P1P2	7	7	P1P2	0.699034	0.0121301	7	7	P1P2	0.234635	0.0310074	8	8	P1P2	0.537083	-0.0110547	7	7
NDUFC1	0.012442	-0.213446	P1	0.52769	-0.0242348	9	9	P1	0.55194	0.0107818	10	10	P1	0.603103	-0.0153936	9	9	P1	0.0660013	-0.298124	9	9	P1	0.00946194	-0.210651	10	10	P1	9	9	P1	0.00676738	-0.132117	9	9	P1	0.0198381	-0.170556	10	10	P1	0.00468921	-0.144297	9	9
PSMD8	0.0124459	-0.107357	P1P2	1.90124e-05	0.132819	10	10	P1P2	0.00445944	0.117601	10	10	P1P2	0.000103946	0.1198	10	10	P1P2	0.0811615	-0.177528	10	10	P1P2	0.144046	-0.125635	10	10	P1P2	10	10	P1P2	0.00196881	0.172036	10	10	P1P2	0.00681016	0.138893	10	10	P1P2	0.00208548	0.148497	10	10
UCP2	0.0124459	0.149782	P1P2	0.0854513	-0.0399085	10	10	P1P2	0.852998	0.00896283	10	10	P1P2	0.355746	-0.0611592	10	10	P1P2	0.0162336	0.221377	10	10	P1P2	0.0624237	0.101489	10	10	P1P2	10	10	P1P2	0.493062	-0.0309273	10	10	P1P2	0.275335	0.0403833	10	10	P1P2	0.387074	0.0359688	10	10
BEND3	0.0124981	-0.102472	P1P2	0.340854	-0.0501193	10	10	P1P2	0.302387	-0.0756742	10	10	P1P2	0.278276	-0.0592816	10	10	P1P2	0.00840302	-0.168425	10	10	P1P2	0.465658	-0.0488805	10	10	P1P2	10	10	P1P2	0.0172861	-0.170238	10	10	P1P2	0.0589675	-0.114213	10	10	P1P2	0.0254598	-0.142225	10	10
GOLPH3	0.0125924	-0.123276	P1P2	0.614828	0.000600354	10	10	P1P2	0.166816	-0.0398604	10	10	P1P2	0.294186	-0.00871529	10	10	P1P2	0.0120939	-0.194797	10	10	P1P2	0.129573	-0.0605296	10	10	P1P2	10	10	P1P2	0.0139909	-0.107083	10	10	P1P2	0.0331043	-0.0896319	10	10	P1P2	0.0160704	-0.0980786	10	10
NEDD1	0.0126186	-0.225499	P1P2	0.182716	0.0613469	8	8	P1P2	0.000417765	0.139616	9	9	P1P2	0.00612696	0.057561	8	8	P1P2	0.354572	-0.172156	9	9	P1P2	0.00536867	-0.263802	9	9	P1P2	9	9	P1P2	0.171208	-0.099897	9	9	P1P2	0.487835	0.0591867	7	7	P1P2	0.541537	-0.0571586	7	7
pseudo_7680	0.0126451	0.102549	pseudo_transcript_0	0.0538004	-0.063024	10	10	pseudo_transcript_0	0.123774	-0.02239	10	10	pseudo_transcript_0	0.0598262	-0.0538948	10	10	pseudo_transcript_0	0.0243417	0.146928	10	10	pseudo_transcript_0	0.100333	0.0872189	10	10	pseudo_transcript_0	10	10	pseudo_transcript_0	0.954283	-0.0109176	10	10	pseudo_transcript_0	0.72149	-0.0259497	10	10	pseudo_transcript_0	0.894384	-0.0332314	10	10
COIL	0.0126557	0.0968827	P1P2	0.115562	-0.0244148	10	10	P1P2	0.0457699	-0.0478945	10	10	P1P2	0.0676958	-0.0505005	10	10	P1P2	0.100424	0.0526649	10	10	P1P2	0.0194218	0.10789	10	10	P1P2	10	10	P1P2	0.672855	-0.00865557	10	10	P1P2	0.928195	-0.0393584	10	10	P1P2	0.801943	-0.024007	10	10
pseudo_17160	0.0126575	0.120716	pseudo_transcript_1	0.576708	0.0349663	9	9	pseudo_transcript_0	0.646888	-0.0250197	10	10	pseudo_transcript_0	0.592498	-0.015882	10	10	pseudo_transcript_1	0.0475085	0.0645881	9	9	pseudo_transcript_1	0.00809413	0.106682	9	9	pseudo_transcript_1	9	9	pseudo_transcript_1	0.236571	0.105385	9	9	pseudo_transcript_1	0.116313	0.1029	9	9	pseudo_transcript_1	0.154496	0.104142	9	9
pseudo_46	0.0126761	-0.0508078	pseudo_transcript_0	0.825993	-0.0127697	8	8	pseudo_transcript_0	0.930445	0.00133641	9	9	pseudo_transcript_0	0.690151	-0.0105623	8	8	pseudo_transcript_0	0.0239408	-0.164788	8	8	pseudo_transcript_0	0.0649686	-0.100028	9	9	pseudo_transcript_0	8	8	pseudo_transcript_0	0.0311903	-0.0952145	8	8	pseudo_transcript_0	0.204289	-0.0412512	8	8	pseudo_transcript_0	0.0766966	-0.0876862	8	8
pseudo_16430	0.0126768	-0.0962412	pseudo_transcript_0	0.686037	0.0328087	10	10	pseudo_transcript_0	0.442258	-0.0250329	10	10	pseudo_transcript_0	0.878745	-0.0140189	10	10	pseudo_transcript_0	0.00267681	-0.125128	10	10	pseudo_transcript_0	0.465298	-0.0673548	10	10	pseudo_transcript_0	10	10	pseudo_transcript_0	0.182575	-0.114979	10	10	pseudo_transcript_0	0.286491	-0.0934389	10	10	pseudo_transcript_0	0.226408	-0.0996393	10	10
pseudo_4678	0.0126874	-0.142198	pseudo_transcript_0	0.556354	0.0686765	10	10	pseudo_transcript_0	0.288006	0.0712722	10	10	pseudo_transcript_0	0.290254	0.0314885	10	10	pseudo_transcript_0	0.15004	-0.128738	10	10	pseudo_transcript_0	0.0291811	-0.158445	10	10	pseudo_transcript_0	10	10	pseudo_transcript_0	0.552321	-0.0706836	9	9	pseudo_transcript_0	0.342096	-0.0399223	9	9	pseudo_transcript_0	0.432166	-0.067843	9	9
pseudo_18820	0.0127086	0.24383	pseudo_transcript_0	0.277119	-0.0451847	9	9	pseudo_transcript_0	0.741954	-0.0179768	10	10	pseudo_transcript_0	0.492268	-0.029219	9	9	pseudo_transcript_0	0.0377348	0.438669	10	10	pseudo_transcript_0	0.153018	0.103217	10	10	pseudo_transcript_0	10	10	pseudo_transcript_0	0.431375	0.0635981	10	10	pseudo_transcript_0	0.701968	0.0346018	9	9	pseudo_transcript_0	0.707779	0.0423163	9	9
EMC9	0.0127189	-0.0221739	P1P2	0.0151542	-0.0934275	9	9	P1P2	0.0433062	-0.0832816	10	10	P1P2	0.00739192	-0.0883546	9	9	P1P2	0.0271552	-0.0342455	9	9	P1P2	0.154419	-0.0229586	10	10	P1P2	9	9	P1P2	0.000520441	-0.174751	9	9	P1P2	0.0015572	-0.164651	9	9	P1P2	0.000618325	-0.169701	9	9
pseudo_7199	0.0127723	0.113706	pseudo_transcript_0	0.0949241	-0.0595339	10	10	pseudo_transcript_0	0.159016	-0.0657471	10	10	pseudo_transcript_0	0.0923371	-0.0611945	10	10	pseudo_transcript_0	0.218174	0.0560949	10	10	pseudo_transcript_0	0.00145378	0.104193	10	10	pseudo_transcript_0	10	10	pseudo_transcript_1	0.420301	0.0470711	9	9	pseudo_transcript_1	0.427176	0.0267728	9	9	pseudo_transcript_1	0.389484	0.0369219	9	9
HSPA4	0.012783	-0.11002	P1P2	0.0605122	0.105494	10	10	P1P2	0.096706	0.0702406	10	10	P1P2	0.052119	0.0825277	10	10	P1P2	0.00295316	-0.183416	10	10	P1P2	0.896832	-0.0235577	10	10	P1P2	10	10	P1P2	0.9093	-0.0344296	10	10	P1P2	0.0528757	0.0937104	10	10	P1P2	0.269057	0.0697324	10	10
pseudo_1141	0.012815	0.116697	pseudo_transcript_0	0.890633	-0.0112133	10	10	pseudo_transcript_0	0.962583	-0.0201172	10	10	pseudo_transcript_0	0.997757	-0.0160851	10	10	pseudo_transcript_0	0.022831	0.156154	10	10	pseudo_transcript_0	0.0592832	0.0406935	10	10	pseudo_transcript_0	10	10	pseudo_transcript_0	0.134496	0.114081	10	10	pseudo_transcript_0	0.448234	0.105824	10	10	pseudo_transcript_0	0.243713	0.109953	10	10
pseudo_7426	0.0128364	-0.114486	pseudo_transcript_0	0.92176	-0.0244143	10	10	pseudo_transcript_0	0.81261	0.0222175	10	10	pseudo_transcript_0	0.827457	-0.0140938	10	10	pseudo_transcript_0	0.177859	-0.107647	10	10	pseudo_transcript_0	0.0137714	-0.153306	10	10	pseudo_transcript_0	10	10	pseudo_transcript_0	0.284642	-0.111909	10	10	pseudo_transcript_0	0.0312365	-0.0991072	10	10	pseudo_transcript_0	0.0876242	-0.0997799	10	10
PEX10	0.0128471	-0.132466	P2	0.586878	0.0444779	10	10	P2	0.666873	0.0609086	10	10	P2	0.566777	0.0369944	10	10	P2	0.108314	-0.177466	10	10	P2	0.0629637	-0.149254	10	10	P2	10	10	P2	0.328299	-0.00467549	10	10	P2	0.239854	0.0316085	10	10	P2	0.245397	-0.00035907	10	10
pseudo_5761	0.0128685	0.118185	pseudo_transcript_0	0.273192	0.0336937	10	10	pseudo_transcript_0	0.563302	-0.036876	10	10	pseudo_transcript_0	0.590862	-0.0253989	10	10	pseudo_transcript_0	0.434403	0.138508	10	10	pseudo_transcript_0	0.0138621	0.192957	10	10	pseudo_transcript_0	10	10	pseudo_transcript_0	0.114035	0.0678657	10	10	pseudo_transcript_0	0.20491	0.069771	10	10	pseudo_transcript_0	0.12309	0.0624102	10	10
pseudo_10264	0.0129115	-0.118768	pseudo_transcript_1	0.247802	-0.0142807	10	10	pseudo_transcript_1	0.0688698	-0.0401596	10	10	pseudo_transcript_1	0.106283	-0.0354098	10	10	pseudo_transcript_0	0.0112262	-0.219385	10	10	pseudo_transcript_1	0.19319	0.0850965	10	10	pseudo_transcript_0	10	10	pseudo_transcript_0	0.124731	-0.0750646	10	10	pseudo_transcript_0	0.335914	-0.0707312	10	10	pseudo_transcript_0	0.179988	-0.0690685	10	10
HAS3	0.0129222	-0.17587	P1P2	0.103706	0.086483	10	10	P1P2	0.726889	-0.0327975	10	10	P1P2	0.457318	0.0283415	10	10	P1P2	0.00629166	-0.268171	10	10	P1P2	0.698262	-0.0950892	10	10	P1P2	10	10	P1P2	0.488796	-0.0486067	10	10	P1P2	0.251651	-0.105792	10	10	P1P2	0.3185	-0.0533909	10	10
NBAS	0.0129267	-0.1852	P1P2	0.182691	0.141032	9	9	P1P2	0.00256469	0.156623	10	10	P1P2	0.0269733	0.133112	9	9	P1P2	0.460701	-0.101251	8	8	P1P2	0.000502469	-0.211454	10	10	P1P2	8	8	P1P2	0.225678	0.0919852	9	9	P1P2	0.581856	0.0627348	9	9	P1P2	0.371229	0.0747353	9	9
FCF1	0.012933	-0.19981	P1P2	0.00263336	0.106676	9	9	P1P2	0.000116209	0.163189	10	10	P1P2	0.000392977	0.109212	9	9	P1P2	0.0762431	-0.24378	9	9	P1P2	0.00284474	-0.0988341	10	10	P1P2	9	9	P1P2	0.13158	0.0264409	8	8	P1P2	0.0248243	0.119817	8	8	P1P2	0.0425293	0.0391903	8	8
HMGXB3	0.0129653	0.0934877	P1P2	0.115835	-0.051814	10	10	P1P2	0.0396938	-0.0425903	10	10	P1P2	0.0468748	-0.0456604	10	10	P1P2	0.0506252	0.147841	10	10	P1P2	0.0579864	0.0759621	10	10	P1P2	10	10	P1P2	0.954987	0.0203644	10	10	P1P2	0.45965	-0.0291136	10	10	P1P2	0.718842	0.0142997	10	10
TEX19	0.0129785	-0.0732388	P1P2	0.0179285	-0.0706169	10	10	P1P2	0.440339	-0.0507714	10	10	P1P2	0.0954128	-0.0591033	10	10	P1P2	0.0584825	-0.100174	9	9	P1P2	0.0251259	-0.0759274	10	10	P1P2	9	9	P1P2	0.000487277	-0.120674	10	10	P1P2	0.0341549	-0.0967741	10	10	P1P2	0.00324327	-0.107282	10	10
pseudo_16673	0.0129869	-0.182504	pseudo_transcript_0	0.538361	0.0137877	10	10	pseudo_transcript_0	0.251781	0.0248923	10	10	pseudo_transcript_0	0.253	0.0187171	10	10	pseudo_transcript_0	0.0929995	-0.10583	10	10	pseudo_transcript_0	0.0238263	-0.232044	10	10	pseudo_transcript_0	10	10	pseudo_transcript_0	0.929656	-0.0545123	10	10	pseudo_transcript_0	0.992444	-0.10066	10	10	pseudo_transcript_0	0.935096	-0.0775863	10	10
pseudo_5752	0.0129869	0.119325	pseudo_transcript_0	0.826972	-0.0281699	10	10	pseudo_transcript_0	0.00954409	0.0455959	10	10	pseudo_transcript_0	0.129074	0.00798444	10	10	pseudo_transcript_0	0.000592204	0.259977	10	10	pseudo_transcript_0	0.301997	-0.0488294	10	10	pseudo_transcript_0	10	10	pseudo_transcript_0	0.00113354	0.117007	10	10	pseudo_transcript_0	0.11566	0.0919232	10	10	pseudo_transcript_0	0.00910314	0.100831	10	10
JRKL	0.0130085	-0.0952054	P1P2	0.498856	0.0232746	10	10	P1P2	0.188063	0.0492804	10	10	P1P2	0.22572	0.0355338	10	10	P1P2	0.105292	-0.0685297	10	10	P1P2	0.0233822	-0.116983	10	10	P1P2	10	10	P1P2	0.521275	-0.0251574	10	10	P1P2	0.792932	-0.0253919	10	10	P1P2	0.640638	-0.0250113	10	10
KIAA0907	0.0130194	0.0838307	P1P2	0.000277455	0.0647377	10	10	P1P2	8.74144e-05	0.0919609	10	10	P1P2	6.59631e-05	0.0754289	10	10	P1P2	0.00483933	0.144122	10	10	P1P2	0.674344	0.0214425	10	10	P1P2	10	10	P1P2	4.8776e-06	0.167711	10	10	P1P2	8.7061e-06	0.135079	10	10	P1P2	3.03823e-06	0.14715	10	10
MRPL44	0.0130356	-0.0472201	P1P2	0.14804	0.0644503	9	9	P1P2	0.0200714	0.143913	10	10	P1P2	0.0838771	0.0981545	9	9	P1P2	0.0237557	-0.0274924	9	9	P1P2	0.0243334	-0.261554	10	10	P1P2	9	9	P1P2	0.907728	0.034381	9	9	P1P2	0.406147	0.117949	9	9	P1P2	0.723542	0.0967325	9	9
PANX2	0.013047	-0.0490186	P1P2	0.892655	-0.00930172	8	8	P1P2	0.693508	0.00705443	9	9	P1P2	0.829022	0.0191686	8	8	P1P2	0.127027	0.106289	10	10	P1P2	0.19732	-0.139972	9	9	P1P2	9	9	P1P2	0.742756	0.207362	10	10	P1P2	0.105036	-0.0461581	8	8	P1P2	0.0602891	-0.105494	8	8
COX7C	0.0130585	-0.14344	P1P2	0.027418	-0.0618602	10	10	P1P2	0.00692235	0.0775362	9	9	P1P2	0.00259381	0.0320253	9	9	P1P2	0.0992584	-0.125614	9	9	P1P2	0.0232175	-0.128708	9	9	P1P2	9	9	P1P2	0.757397	-0.0189399	10	10	P1P2	0.157554	0.0481589	9	9	P1P2	0.159956	0.0265833	9	9
pseudo_8922	0.0130736	0.0961737	pseudo_transcript_0	0.897291	0.0272063	10	10	pseudo_transcript_0	0.794976	0.0355191	10	10	pseudo_transcript_0	0.889726	0.0313627	10	10	pseudo_transcript_0	0.00895325	0.126995	10	10	pseudo_transcript_0	0.268835	0.076518	10	10	pseudo_transcript_0	10	10	pseudo_transcript_0	0.0393823	0.108647	10	10	pseudo_transcript_0	0.295619	0.0617653	10	10	pseudo_transcript_0	0.108011	0.113196	10	10
RBM14-RBM4	0.0130736	-0.104752	P1	0.00206481	0.107047	10	10	P1	0.000840847	0.159652	10	10	P1	0.00100437	0.133349	10	10	P2	0.0735935	0.155695	9	9	P1	0.00275041	-0.160871	10	10	P1	10	10	P1	0.00970947	0.1551	10	10	P1	0.00417907	0.165691	10	10	P1	0.00496498	0.159026	10	10
pseudo_6528	0.0130845	-0.104507	pseudo_transcript_0	0.432284	0.0190097	10	10	pseudo_transcript_0	0.056569	0.0562517	10	10	pseudo_transcript_0	0.129373	0.0426897	10	10	pseudo_transcript_1	0.168204	-0.129211	10	10	pseudo_transcript_1	0.0150047	-0.123039	10	10	pseudo_transcript_1	10	10	pseudo_transcript_0	0.199576	0.0975861	10	10	pseudo_transcript_1	0.165636	-0.0665278	10	10	pseudo_transcript_1	0.282784	-0.0827454	10	10
IL36G	0.013139	-0.119393	P1P2	0.885266	0.0325821	10	10	P1P2	0.764064	0.0102807	10	10	P1P2	0.820086	0.0198759	10	10	P1P2	0.0375444	-0.189889	10	10	P1P2	0.156732	-0.0532239	10	10	P1P2	10	10	P1P2	0.139754	-0.0316138	10	10	P1P2	0.556998	-0.0699255	10	10	P1P2	0.30015	-0.049948	10	10
OAS2	0.0131609	0.0713872	P1P2	0.0740412	-0.0145483	10	10	P1P2	0.28178	-0.0255273	10	10	P1P2	0.115695	-0.0155277	10	10	P1P2	0.141839	0.116935	10	10	P1P2	0.0239912	0.0872532	10	10	P1P2	10	10	P1P2	0.633532	0.0156757	10	10	P1P2	0.789171	0.0343216	10	10	P1P2	0.89767	0.0249986	10	10
KIF14	0.0131619	-0.158657	P1P2	0.113696	0.0823584	9	9	P1P2	0.0998773	0.0670864	10	10	P1P2	0.122306	0.0578882	9	9	P1P2	0.154029	-0.262209	9	9	P1P2	0.0189677	-0.221064	10	10	P1P2	9	9	P1P2	0.726187	0.0403213	9	9	P1P2	0.967523	-0.029127	9	9	P1P2	0.983531	-0.00697865	9	9
pseudo_10416	0.0131718	-0.106608	pseudo_transcript_0	0.940074	0.0128421	10	10	pseudo_transcript_0	0.733745	0.00189033	10	10	pseudo_transcript_0	0.817325	0.00252876	10	10	pseudo_transcript_0	0.0146928	-0.180672	10	10	pseudo_transcript_0	0.450677	-0.0850347	10	10	pseudo_transcript_0	10	10	pseudo_transcript_0	0.092055	-0.125335	10	10	pseudo_transcript_0	0.420834	-0.0141544	10	10	pseudo_transcript_0	0.217428	-0.0506674	10	10
SLIRP	0.0132376	0.1127	P1P2	0.223998	-0.0488392	10	10	P1P2	0.774404	-0.0158978	10	10	P1P2	0.382237	-0.0344071	10	10	P1P2	0.0382835	0.18966	10	10	P1P2	0.0662203	0.0822563	10	10	P1P2	10	10	P1P2	0.347463	0.0308793	10	10	P1P2	0.301326	0.0243592	10	10	P1P2	0.300426	0.0280832	10	10
pseudo_9244	0.0132486	0.0941462	pseudo_transcript_0	0.87641	-0.0156387	10	10	pseudo_transcript_0	0.27101	-0.0207817	10	10	pseudo_transcript_0	0.534765	-0.00759148	10	10	pseudo_transcript_0	0.041483	0.140036	10	10	pseudo_transcript_0	0.0730088	0.031391	10	10	pseudo_transcript_0	10	10	pseudo_transcript_0	0.0804337	0.0723444	10	10	pseudo_transcript_0	0.963295	0.0368009	10	10	pseudo_transcript_0	0.358754	0.0447007	10	10
C12orf54	0.0133009	-0.0792852	P1P2	0.845439	0.0224415	9	9	P1P2	0.309877	0.0131287	9	9	P1P2	0.393746	0.00563508	9	9	P1P2	0.143973	-0.164577	9	9	P1P2	0.0473561	-0.0238348	9	9	P1P2	9	9	P1P2	0.52797	-0.0775945	9	9	P1P2	0.933486	-0.0314335	9	9	P1P2	0.713487	-0.0924123	9	9
NEK5	0.0133369	0.0920239	P1P2	0.11766	-0.0738016	10	10	P1P2	0.193347	-0.0804518	10	10	P1P2	0.136239	-0.0771267	10	10	P1P2	0.0548732	0.139355	10	10	P1P2	0.0177452	0.0613645	10	10	P1P2	10	10	P1P2	0.700386	-0.0283896	10	10	P1P2	0.729816	-0.0462997	10	10	P1P2	0.695024	-0.0365297	10	10
C17orf85	0.0133812	-0.178782	P1P2	0.833997	0.061633	10	10	P1P2	0.678679	-0.024935	10	10	P1P2	0.78439	0.0386157	10	10	P1P2	0.0250233	-0.276957	10	10	P1P2	0.102885	-0.0846218	10	10	P1P2	10	10	P1P2	0.532537	-0.124638	10	10	P1P2	0.938784	-0.0817	10	10	P1P2	0.748777	-0.107209	10	10
PATZ1	0.0134034	-0.124169	P2	0.58932	-0.0461293	10	10	P1	0.701653	-0.0266255	10	10	P1	0.709118	-0.0191686	10	10	P1	0.0380358	-0.204881	10	10	P1	0.053486	-0.0966058	10	10	P1	10	10	P1	0.156563	-0.133158	10	10	P1	0.366954	-0.0628778	10	10	P1	0.214455	-0.0688748	10	10
EEFSEC	0.0134368	-0.166671	P1P2	0.0759001	0.0573817	10	10	P1P2	0.206027	0.0444933	10	10	P1P2	0.0815446	0.0690786	10	10	P1P2	0.0247468	-0.25193	10	10	P1P2	0.111743	-0.0400048	10	10	P1P2	10	10	P1P2	0.950409	-0.0415386	10	10	P1P2	0.60442	0.0274039	10	10	P1P2	0.730633	0.0206849	10	10
CLPX	0.0134702	-0.138012	P1P2	0.122268	0.0782361	10	10	P1P2	0.0515795	0.0678322	10	10	P1P2	0.0521907	0.0688639	10	10	P1P2	0.0171971	-0.208185	10	10	P1P2	0.112775	-0.106137	10	10	P1P2	10	10	P1P2	0.611553	0.00217478	10	10	P1P2	0.597624	0.103897	10	10	P1P2	0.895792	0.0517957	10	10
LRRC38	0.0134926	0.123896	P1P2	0.728974	0.0431837	10	10	P1P2	0.845392	-0.0099053	10	10	P1P2	0.727704	0.0325863	10	10	P1P2	0.0740994	0.170566	10	10	P1P2	0.104039	0.153769	10	10	P1P2	10	10	P1P2	0.0918844	0.166978	10	10	P1P2	0.247755	0.166391	10	10	P1P2	0.15466	0.166684	10	10
pseudo_15456	0.0135262	0.103726	pseudo_transcript_0	0.351745	-0.0833481	10	10	pseudo_transcript_0	0.758238	0.000213596	10	10	pseudo_transcript_0	0.596802	-0.0179254	10	10	pseudo_transcript_0	0.0111035	0.257383	10	10	pseudo_transcript_0	0.830205	0.000625649	10	10	pseudo_transcript_0	10	10	pseudo_transcript_0	0.156305	0.0777944	10	10	pseudo_transcript_0	0.936312	0.0409276	10	10	pseudo_transcript_0	0.42856	0.0673562	10	10
ADHFE1	0.0135598	-0.113455	P1P2	0.0565556	0.0926437	10	10	P1P2	0.270946	0.0344136	10	10	P1P2	0.113114	0.0775723	10	10	P1P2	0.0202111	-0.205376	10	10	P1P2	0.469627	-0.0709143	10	10	P1P2	10	10	P1P2	0.9806	0.00436549	10	10	P1P2	0.656352	0.0453363	10	10	P1P2	0.843257	-0.00278512	10	10
pseudo_7740	0.013571	-0.125327	pseudo_transcript_0	0.126429	0.0148659	10	10	pseudo_transcript_0	0.662174	0.0110387	10	10	pseudo_transcript_0	0.491685	0.0112922	10	10	pseudo_transcript_0	0.0179075	-0.182321	10	10	pseudo_transcript_0	0.277532	-0.0678619	10	10	pseudo_transcript_0	10	10	pseudo_transcript_0	0.532731	-0.0664231	10	10	pseudo_transcript_0	0.333985	-0.114136	10	10	pseudo_transcript_0	0.386423	-0.106791	10	10
pseudo_2006	0.0136362	-0.127695	pseudo_transcript_0	0.0863952	-0.0731539	10	10	pseudo_transcript_0	0.141281	-0.11804	10	10	pseudo_transcript_1	0.110728	0.0607412	9	9	pseudo_transcript_1	0.0619079	-0.234732	9	9	pseudo_transcript_1	0.0819196	-0.0628551	9	9	pseudo_transcript_1	9	9	pseudo_transcript_0	0.00366127	-0.146896	10	10	pseudo_transcript_0	0.690704	-0.120487	10	10	pseudo_transcript_0	0.075099	-0.153879	10	10
NDRG2	0.0136898	-0.100549	P1P2	0.359092	0.0306509	9	9	P1P2	0.144769	0.0667359	9	9	P1P2	0.196526	0.0547578	9	9	P1P2	0.0477711	-0.160413	9	9	P1P2	0.0871762	-0.0967821	9	9	P1P2	9	9	P1P2	0.469436	-0.0281798	9	9	P1P2	0.54915	0.0646409	9	9	P1P2	0.863178	-0.00758917	9	9
NFXL1	0.0136951	0.118719	P1P2	0.224674	-0.0340401	10	10	P1P2	0.355959	-0.0268174	10	10	P1P2	0.225607	-0.0565911	10	10	P1P2	0.0375444	0.146105	10	10	P1P2	0.0833013	0.0502755	10	10	P1P2	10	10	P1P2	0.757285	0.0275154	10	10	P1P2	0.964002	0.037712	10	10	P1P2	0.853949	0.0326137	10	10
pseudo_9729	0.0137065	-0.09969	pseudo_transcript_0	0.00155828	0.0381779	10	10	pseudo_transcript_0	0.0456901	0.092475	10	10	pseudo_transcript_0	0.00428571	0.0809798	10	10	pseudo_transcript_0	0.0423776	-0.152815	10	10	pseudo_transcript_0	0.0746241	-0.0985665	10	10	pseudo_transcript_0	10	10	pseudo_transcript_0	0.147955	0.0455381	10	10	pseudo_transcript_0	0.179606	0.109581	10	10	pseudo_transcript_0	0.131982	0.0489834	10	10
pseudo_16768	0.0137178	0.120674	pseudo_transcript_0	0.172118	-0.0669617	10	10	pseudo_transcript_0	0.0324491	-0.0733576	10	10	pseudo_transcript_0	0.0735914	-0.0668492	10	10	pseudo_transcript_0	0.0246521	0.0690529	10	10	pseudo_transcript_0	0.0501371	0.0991758	10	10	pseudo_transcript_0	10	10	pseudo_transcript_0	0.968377	0.0414977	10	10	pseudo_transcript_0	0.191699	-0.073761	10	10	pseudo_transcript_0	0.517515	-0.0158017	10	10
C12orf73	0.0137292	-0.149516	P2	0.669822	0.0287966	10	10	P2	0.600604	0.0135535	10	10	P2	0.586171	0.0164066	10	10	P2	0.1271	-0.254514	10	10	P2	0.0147086	-0.0837288	10	10	P2	10	10	P2	0.0834639	-0.0806618	10	10	P1	0.260034	0.0392111	9	9	P2	0.155004	-0.0640865	10	10
pseudo_1785	0.0137317	-0.116215	pseudo_transcript_1	0.274617	0.00404372	10	10	pseudo_transcript_0	0.106579	-0.0765773	9	9	pseudo_transcript_1	0.289579	0.010251	10	10	pseudo_transcript_0	0.000752787	-0.230531	9	9	pseudo_transcript_1	0.0750565	-0.134046	10	10	pseudo_transcript_0	9	9	pseudo_transcript_0	0.028171	-0.128852	9	9	pseudo_transcript_0	0.216641	-0.0978009	9	9	pseudo_transcript_0	0.0670012	-0.106108	9	9
GIGYF2	0.0137496	-0.0534673	P1P2	0.000103993	-0.103546	9	9	P1P2	0.00147118	-0.0888967	10	10	P1P2	0.000302942	-0.0813158	9	9	P1P2	0.272097	-0.0982952	9	9	P1P2	0.000612184	-0.0583819	10	10	P1P2	9	9	P1P2	3.24582e-05	-0.190039	9	9	P1P2	0.000146199	-0.221051	10	10	P1P2	0.000108807	-0.177271	9	9
pseudo_9191	0.0137686	0.0811364	pseudo_transcript_0	0.0809212	-0.0733639	8	8	pseudo_transcript_0	0.375287	-0.026703	8	8	pseudo_transcript_0	0.148039	-0.0629791	8	8	pseudo_transcript_0	0.0305577	0.16975	8	8	pseudo_transcript_0	0.625534	0.0503098	8	8	pseudo_transcript_0	8	8	pseudo_transcript_0	0.978042	-0.0331929	8	8	pseudo_transcript_0	0.576159	-0.0208777	8	8	pseudo_transcript_0	0.680414	-0.0125065	8	8
ARMCX4	0.0138088	-0.189752	P1P2	0.545896	0.0288	10	10	P1P2	0.660042	0.0288566	10	10	P1P2	0.556601	0.0269409	10	10	P1P2	0.0701867	-0.279228	10	10	P1P2	0.0108771	-0.108236	10	10	P1P2	10	10	P1P2	0.163754	-0.13671	10	10	P1P2	0.52353	-0.0674945	10	10	P1P2	0.35058	-0.138006	10	10
pseudo_10880	0.0138202	-0.12521	pseudo_transcript_0	0.80438	0.0464952	10	10	pseudo_transcript_0	0.209851	0.0435321	10	10	pseudo_transcript_0	0.44329	0.0454461	10	10	pseudo_transcript_0	0.0346573	-0.158842	10	10	pseudo_transcript_0	0.045691	-0.102226	10	10	pseudo_transcript_0	10	10	pseudo_transcript_0	0.356383	-0.0368055	10	10	pseudo_transcript_0	0.801729	-0.03235	10	10	pseudo_transcript_0	0.703592	-0.0345777	10	10
pseudo_16799	0.0138202	-0.140345	pseudo_transcript_0	0.923402	0.0292877	10	10	pseudo_transcript_0	0.303215	0.0591358	10	10	pseudo_transcript_0	0.430029	0.0341978	10	10	pseudo_transcript_0	0.145363	-0.128856	10	10	pseudo_transcript_0	0.0034771	-0.151834	10	10	pseudo_transcript_0	10	10	pseudo_transcript_0	0.679861	-0.0550906	10	10	pseudo_transcript_0	0.835536	0.0132028	10	10	pseudo_transcript_0	0.948552	-0.0494514	10	10
pseudo_17534	0.0138202	0.210113	pseudo_transcript_0	0.423977	-0.0514332	9	9	pseudo_transcript_0	0.413725	-0.0496902	10	10	pseudo_transcript_0	0.269389	-0.0542662	9	9	pseudo_transcript_0	0.0161877	0.324657	10	10	pseudo_transcript_0	0.0619903	0.0491956	10	10	pseudo_transcript_0	10	10	pseudo_transcript_0	0.301554	0.0125381	10	10	pseudo_transcript_0	0.487365	-0.0519083	9	9	pseudo_transcript_0	0.990143	-0.0412231	9	9
MTF2	0.0138317	-0.0334601	P1P2	0.354501	-0.027913	10	10	P1P2	0.505578	-0.0164183	10	10	P1P2	0.368213	-0.0461031	10	10	P1P2	0.0697069	-0.0305629	10	10	P1P2	0.0136083	-0.109909	10	10	P1P2	10	10	P1P2	0.0813307	-0.125973	10	10	P1P2	0.0459326	-0.107122	10	10	P1P2	0.0547225	-0.110707	10	10
GIPR	0.0138545	0.143293	P1P2	0.56811	-0.131499	10	10	P1P2	0.555485	-0.0626045	10	10	P1P2	0.985243	-0.119205	10	10	P1P2	0.00134381	0.196451	10	10	P1P2	0.826993	0.0699457	10	10	P1P2	10	10	P1P2	0.508813	0.0623878	10	10	P1P2	0.763996	-0.0618272	10	10	P1P2	0.592212	0.0373373	10	10
RPS6	0.0138545	-0.167094	P1P2	0.0336589	0.129458	10	10	P1P2	0.0137065	0.12129	10	10	P1P2	0.0176561	0.117904	10	10	P1P2	0.105865	-0.208964	10	10	P1P2	0.00896742	-0.181397	10	10	P1P2	10	10	P1P2	0.247072	0.139575	10	10	P1P2	0.147226	0.10411	10	10	P1P2	0.141524	0.114855	10	10
pseudo_17376	0.013866	-0.10012	pseudo_transcript_0	0.00694023	0.0788775	10	10	pseudo_transcript_0	0.015952	0.0709893	10	10	pseudo_transcript_0	0.00532344	0.0646525	10	10	pseudo_transcript_0	0.11933	-0.133015	10	10	pseudo_transcript_0	0.0399598	-0.113668	10	10	pseudo_transcript_0	10	10	pseudo_transcript_0	0.214913	0.0962673	10	10	pseudo_transcript_0	0.171076	0.0199457	10	10	pseudo_transcript_0	0.14395	0.0739762	10	10
TNNI2	0.0139349	-0.098374	P2	0.0874023	0.0270053	10	10	P2	0.555781	-0.0220909	10	10	P2	0.564175	0.0150838	10	10	P2	0.00267681	-0.164208	10	10	P1	0.221399	0.121038	9	9	P2	10	10	P2	0.378709	0.0084553	10	10	P2	0.597213	-0.044446	10	10	P2	0.472156	-0.044964	10	10
pseudo_163	0.0139464	0.0830969	pseudo_transcript_0	0.854224	-0.0243748	10	10	pseudo_transcript_0	0.940799	0.00177638	10	10	pseudo_transcript_0	0.943965	8.45018e-05	10	10	pseudo_transcript_0	0.0412914	0.0918229	10	10	pseudo_transcript_0	0.153823	0.109249	10	10	pseudo_transcript_0	10	10	pseudo_transcript_0	0.304113	0.028814	10	10	pseudo_transcript_0	0.357135	0.0369031	10	10	pseudo_transcript_0	0.30642	0.0328585	10	10
pseudo_1890	0.0139464	0.0303961	pseudo_transcript_0	0.803923	0.00944671	10	10	pseudo_transcript_0	0.479619	-0.00850383	10	10	pseudo_transcript_0	0.804933	-0.0116883	10	10	pseudo_transcript_0	0.0662482	0.0514064	10	10	pseudo_transcript_0	0.148253	0.135755	10	10	pseudo_transcript_0	10	10	pseudo_transcript_0	0.148742	0.0986358	10	10	pseudo_transcript_0	0.409735	0.0320419	10	10	pseudo_transcript_0	0.190016	0.0740852	10	10
pseudo_7464	0.0139925	-0.15422	pseudo_transcript_0	0.885499	-0.0159518	10	10	pseudo_transcript_0	0.82713	-0.00166001	10	10	pseudo_transcript_0	0.906823	-0.000251395	10	10	pseudo_transcript_0	0.0537246	-0.194177	10	10	pseudo_transcript_0	0.0653128	-0.159217	10	10	pseudo_transcript_0	10	10	pseudo_transcript_0	0.124081	-0.0807751	10	10	pseudo_transcript_0	0.0926238	-0.0874356	10	10	pseudo_transcript_0	0.0724665	-0.0737286	10	10
pseudo_3772	0.0140619	-0.132136	pseudo_transcript_0	0.372592	0.0470718	10	10	pseudo_transcript_0	0.0419981	0.0467747	10	10	pseudo_transcript_0	0.119161	0.042428	10	10	pseudo_transcript_0	0.193132	-0.179767	10	10	pseudo_transcript_0	0.00440297	-0.117643	10	10	pseudo_transcript_0	10	10	pseudo_transcript_0	0.510516	-0.0223343	10	10	pseudo_transcript_0	0.516236	0.0171979	10	10	pseudo_transcript_0	0.483009	-0.0029853	10	10
GALNT12	0.0140644	0.0998598	P1P2	0.0680704	-0.062991	9	9	P1P2	0.590382	0.0452358	9	9	P1P2	0.223032	-0.00904859	9	9	P1P2	0.00555582	0.17658	9	9	P1P2	0.613526	0.027704	9	9	P1P2	9	9	P1P2	0.820308	0.0415949	9	9	P1P2	0.946146	0.0679269	9	9	P1P2	0.941908	0.0547609	9	9
COQ10A	0.0140735	0.0934712	P1P2	0.194614	0.0691345	10	10	P1P2	0.0848179	0.0650757	10	10	P1P2	0.092509	0.0546456	10	10	P1P2	0.11898	0.111854	10	10	P1P2	0.356338	0.198259	10	10	P1P2	10	10	P1P2	0.0403499	0.184716	10	10	P1P2	0.00589374	0.177317	10	10	P1P2	0.0109754	0.172717	10	10
pseudo_6458	0.0140851	0.126813	pseudo_transcript_0	0.00653828	-0.0753826	10	10	pseudo_transcript_0	0.0743315	-0.0743514	10	10	pseudo_transcript_0	0.0182736	-0.074867	10	10	pseudo_transcript_0	0.0128859	0.171951	10	10	pseudo_transcript_0	0.275778	0.122886	10	10	pseudo_transcript_0	10	10	pseudo_transcript_0	0.439879	-0.0245471	10	10	pseudo_transcript_0	0.126519	-0.0172048	10	10	pseudo_transcript_0	0.253568	-0.0223479	10	10
SFT2D2	0.0140851	0.0449826	P1P2	0.334455	-0.0146646	10	10	P1P2	0.870448	0.0159736	10	10	P1P2	0.533209	-0.0165796	10	10	P1P2	0.0285668	0.132097	10	10	P1P2	0.0463973	0.0303056	10	10	P1P2	10	10	P1P2	0.602385	0.0883296	10	10	P1P2	0.438028	0.0510757	10	10	P1P2	0.487648	0.0490634	10	10
TNFAIP8L3	0.0141256	0.14024	P1P2	0.341268	0.0204817	9	9	P1P2	0.0222819	0.0725155	9	9	P1P2	0.105558	0.0363798	9	9	P1P2	0.0323016	0.252466	9	9	P1P2	0.135979	0.0838042	9	9	P1P2	9	9	P1P2	0.0016663	0.124993	9	9	P1P2	0.00204609	0.122136	8	8	P1P2	0.00211169	0.115065	8	8
pseudo_12132	0.0141316	-0.104329	pseudo_transcript_0	0.265129	0.0778874	10	10	pseudo_transcript_0	0.199871	0.0273148	10	10	pseudo_transcript_0	0.221218	0.0607282	10	10	pseudo_transcript_0	0.149496	-0.0550587	10	10	pseudo_transcript_0	0.0180155	-0.138762	10	10	pseudo_transcript_0	10	10	pseudo_transcript_0	0.900427	0.0424489	10	10	pseudo_transcript_0	0.634686	-0.0411504	10	10	pseudo_transcript_0	0.835604	0.0274417	10	10
AARS	0.0141783	-0.210286	P1P2	0.257231	0.0200688	10	10	P1P2	0.036144	0.117691	10	10	P1P2	0.0437239	0.0448899	10	10	P1P2	0.118212	-0.10734	10	10	P1P2	0.00144567	-0.185397	10	10	P1P2	10	10	P1P2	0.990005	-0.116043	10	10	P1P2	0.727347	0.0561701	9	9	P1P2	0.882395	-0.0759997	9	9
FXN	0.0141899	0.102065	P1P2	0.101283	0.0972486	10	10	P1P2	0.00473873	0.0903712	10	10	P1P2	0.0184493	0.0891989	10	10	P1P2	0.0034338	0.236755	10	10	P1P2	0.908021	0.0656723	10	10	P1P2	10	10	P1P2	0.000611096	0.226351	10	10	P1P2	0.00316411	0.0995275	10	10	P1P2	0.00121636	0.130627	10	10
pseudo_12015	0.0142056	-0.175088	pseudo_transcript_0	0.0641457	0.102209	9	9	pseudo_transcript_0	0.212644	0.0447028	9	9	pseudo_transcript_0	0.0755972	0.0844375	9	9	pseudo_transcript_0	0.00271523	-0.299283	9	9	pseudo_transcript_0	0.617346	0.0258597	9	9	pseudo_transcript_0	9	9	pseudo_transcript_0	0.642363	0.00712746	9	9	pseudo_transcript_0	0.509817	0.0249373	8	8	pseudo_transcript_0	0.686748	-0.0860362	8	8
pseudo_4358	0.014225	-0.0659996	pseudo_transcript_0	0.313875	-0.0578475	10	10	pseudo_transcript_0	0.629867	-0.0115913	10	10	pseudo_transcript_0	0.30022	-0.026961	10	10	pseudo_transcript_0	0.187128	-0.0337776	10	10	pseudo_transcript_0	0.0852059	-0.146604	10	10	pseudo_transcript_0	10	10	pseudo_transcript_0	0.0537851	-0.100873	10	10	pseudo_transcript_0	0.0190607	-0.07294	10	10	pseudo_transcript_0	0.0203039	-0.0752084	10	10
pseudo_15007	0.0142336	-0.110348	pseudo_transcript_0	0.265528	0.0630304	8	8	pseudo_transcript_0	0.734891	0.0326036	8	8	pseudo_transcript_0	0.522651	0.0378443	8	8	pseudo_transcript_0	0.194654	0.0433277	9	9	pseudo_transcript_0	0.331987	-0.0102128	8	8	pseudo_transcript_0	8	8	pseudo_transcript_0	0.724672	0.134996	9	9	pseudo_transcript_0	0.742545	0.0219852	8	8	pseudo_transcript_0	0.554038	-0.0182241	8	8
pseudo_14691	0.0142837	0.0874303	pseudo_transcript_0	0.353734	0.0626031	10	10	pseudo_transcript_0	0.27942	-0.00819812	10	10	pseudo_transcript_0	0.290929	0.0399032	10	10	pseudo_transcript_0	0.100547	0.103925	10	10	pseudo_transcript_0	0.0192998	0.143257	10	10	pseudo_transcript_0	10	10	pseudo_transcript_0	0.149406	0.122782	10	10	pseudo_transcript_0	0.411419	0.0974079	10	10	pseudo_transcript_0	0.229958	0.110095	10	10
HS3ST1	0.0142837	0.111141	P1P2	0.953479	-0.0686447	10	10	P1P2	0.281649	0.000679717	10	10	P1P2	0.65272	-0.0468283	10	10	P1P2	0.0083446	0.252375	10	10	P1P2	0.872547	-0.0202614	10	10	P1P2	10	10	P1P2	0.185935	0.0515027	10	10	P1P2	0.307457	-0.00664105	10	10	P1P2	0.191828	0.0206456	10	10
OSBPL7	0.0142837	0.140497	P1P2	0.85921	0.0257928	10	10	P1P2	0.460637	0.0157819	10	10	P1P2	0.644844	0.0220634	10	10	P1P2	0.0784141	0.116561	10	10	P1P2	0.0103521	0.0960451	10	10	P1P2	10	10	P1P2	0.0268064	0.0916172	10	10	P1P2	0.0163894	0.085431	10	10	P1P2	0.01347	0.0829855	10	10
pseudo_14521	0.0142955	-0.10664	pseudo_transcript_0	0.630279	-0.0171217	10	10	pseudo_transcript_0	0.855882	0.0111427	10	10	pseudo_transcript_0	0.778482	-0.0171835	10	10	pseudo_transcript_0	0.0296143	-0.114244	10	10	pseudo_transcript_0	0.132011	-0.137134	10	10	pseudo_transcript_0	10	10	pseudo_transcript_0	0.0879759	-0.114159	10	10	pseudo_transcript_0	0.170845	-0.0666023	10	10	pseudo_transcript_0	0.0962587	-0.100969	10	10
DNAH8	0.0142983	0.1094	P2	0.289696	-0.00433547	9	9	P2	0.286975	0.0140741	9	9	P1	0.740185	-0.0113498	10	10	P2	0.000705651	0.212914	9	9	P2	0.607003	-0.0390915	9	9	P2	9	9	P2	0.041506	0.118245	9	9	P1	0.559983	0.0167774	10	10	P2	0.152468	0.084122	9	9
pseudo_10285	0.0143045	0.0894931	pseudo_transcript_0	0.471444	-0.0238779	9	9	pseudo_transcript_0	0.772711	0.0247082	9	9	pseudo_transcript_0	0.647392	-0.0128334	9	9	pseudo_transcript_0	0.0505564	0.146155	9	9	pseudo_transcript_0	0.10809	0.0591596	9	9	pseudo_transcript_0	9	9	pseudo_transcript_0	0.847227	0.0695163	9	9	pseudo_transcript_0	0.607568	0.0620341	9	9	pseudo_transcript_0	0.63039	0.0529407	9	9
pseudo_1541	0.014319	-0.107028	pseudo_transcript_0	0.821568	-0.00612296	10	10	pseudo_transcript_0	0.820263	0.0117225	10	10	pseudo_transcript_0	0.930312	-0.00213297	10	10	pseudo_transcript_0	0.0609481	-0.166042	10	10	pseudo_transcript_0	0.0528882	-0.0828688	10	10	pseudo_transcript_0	10	10	pseudo_transcript_0	0.0910353	-0.11296	10	10	pseudo_transcript_0	0.159404	-0.0475347	10	10	pseudo_transcript_0	0.108011	-0.0627907	10	10
SLURP1	0.0143308	-0.136302	P1P2	0.296326	0.0602597	10	10	P1P2	0.116038	0.0615365	10	10	P1P2	0.177694	0.058701	10	10	P1P2	0.019169	-0.154834	10	10	P1P2	0.0915837	-0.12143	10	10	P1P2	10	10	P1P2	0.431634	-0.0260861	10	10	P1P2	0.595366	0.0149933	10	10	P1P2	0.812282	0.0193071	10	10
WSCD1	0.0143544	-0.0938354	P1P2	0.330256	0.0106428	10	10	P1P2	0.0334755	-0.0610736	10	10	P1P2	0.0757613	-0.0404814	10	10	P1P2	0.00378199	-0.131679	10	10	P1P2	0.41125	-0.0273874	10	10	P1P2	10	10	P1P2	0.0190021	-0.139898	10	10	P1P2	0.00580904	-0.150973	10	10	P1P2	0.00665819	-0.135541	10	10
DOC2A	0.0143662	0.112053	P2	0.333937	-0.0414851	10	10	P2	0.0771924	-0.00134214	10	10	P2	0.160725	-0.0222033	10	10	P2	0.0129719	0.209804	10	10	P1	0.0767087	0.063664	10	10	P2	10	10	P1	0.180888	0.11223	10	10	P2	0.187108	0.0629327	10	10	P1	0.339066	0.102102	10	10
pseudo_12411	0.0143667	-0.145617	pseudo_transcript_0	0.43764	0.0158183	9	9	pseudo_transcript_0	0.937524	0.102319	10	10	pseudo_transcript_0	0.957203	0.0162568	9	9	pseudo_transcript_0	0.0391875	-0.206351	9	9	pseudo_transcript_0	0.0426238	-0.115879	10	10	pseudo_transcript_0	9	9	pseudo_transcript_0	0.178415	-0.105096	9	9	pseudo_transcript_0	0.0738677	-0.0589587	9	9	pseudo_transcript_0	0.101865	-0.100036	9	9
pseudo_14753	0.0143899	0.123635	pseudo_transcript_0	0.657172	-0.00334413	10	10	pseudo_transcript_0	0.570772	0.0822588	10	10	pseudo_transcript_0	0.906823	0.0114776	10	10	pseudo_transcript_0	0.00657114	0.191554	10	10	pseudo_transcript_0	0.469085	0.112241	10	10	pseudo_transcript_0	10	10	pseudo_transcript_0	0.163754	0.142101	10	10	pseudo_transcript_0	0.18504	0.151073	10	10	pseudo_transcript_0	0.171007	0.146587	10	10
OR5M8	0.0144017	-0.168017	ENST00000327216.2	0.919181	-0.0011772	10	10	ENST00000327216.2	0.446813	-0.0807759	10	10	ENST00000327216.2	0.758359	-0.0429007	10	10	ENST00000327216.2	0.00299902	-0.256246	10	10	ENST00000327216.2	0.566769	-0.104389	10	10	ENST00000327216.2	10	10	ENST00000327216.2	0.125529	-0.223779	10	10	ENST00000327216.2	0.35436	-0.183789	10	10	ENST00000327216.2	0.215223	-0.203784	10	10
TMEM190	0.0144136	0.146185	P1P2	0.521048	-0.0899692	10	10	P1P2	0.327302	0.0243154	10	10	P1P2	0.818935	-0.0126607	10	10	P1P2	0.0740036	0.299426	10	10	P1P2	0.223822	0.0359996	10	10	P1P2	10	10	P1P2	0.209941	0.0402289	10	10	P1P2	0.0896767	0.0547488	10	10	P1P2	0.118403	0.0461218	10	10
TMEM51	0.0144136	0.126269	P2	0.186971	0.0400008	9	9	P2	0.0968537	0.0270507	10	10	P2	0.137392	0.0305406	9	9	P1	0.00472684	0.156223	10	10	P1	0.537643	0.168365	10	10	P1	10	10	P2	0.0838326	0.165123	10	10	P2	0.0819398	0.0772732	9	9	P2	0.117281	0.090124	9	9
pseudo_5174	0.0144254	0.144025	pseudo_transcript_0	0.352356	-0.0408996	10	10	pseudo_transcript_0	0.394914	-0.0567594	10	10	pseudo_transcript_0	0.346269	-0.0644623	10	10	pseudo_transcript_0	0.0768714	0.168855	10	10	pseudo_transcript_0	0.0131998	0.127361	10	10	pseudo_transcript_0	10	10	pseudo_transcript_0	0.640053	0.0326305	10	10	pseudo_transcript_0	0.6475	0.0941553	10	10	pseudo_transcript_0	0.599203	0.0377886	10	10
pseudo_1375	0.0144373	-0.105626	pseudo_transcript_0	0.25316	0.0142901	10	10	pseudo_transcript_0	0.62091	-0.0209573	10	10	pseudo_transcript_0	0.397408	-0.023569	10	10	pseudo_transcript_0	0.0519143	-0.14213	10	10	pseudo_transcript_0	0.118357	-0.121435	10	10	pseudo_transcript_0	10	10	pseudo_transcript_0	0.022692	-0.11943	10	10	pseudo_transcript_0	0.0599468	-0.0956692	10	10	pseudo_transcript_0	0.03377	-0.107549	10	10
SMIM1	0.0144373	0.114387	P1P2	0.11488	-0.0654605	10	10	P1P2	0.297178	-0.0204521	10	10	P1P2	0.163748	-0.0551846	10	10	P1P2	0.0162402	0.130926	10	10	P1P2	0.11128	0.0516265	10	10	P1P2	10	10	P1P2	0.932701	0.0353783	10	10	P1P2	0.953037	0.0560803	10	10	P1P2	0.992544	0.0299656	10	10
pseudo_15491	0.0144491	0.133959	pseudo_transcript_0	0.047938	-0.0985437	10	10	pseudo_transcript_0	0.0810603	-0.0702941	10	10	pseudo_transcript_0	0.0470718	-0.0814209	10	10	pseudo_transcript_1	0.0186732	-0.245702	10	10	pseudo_transcript_0	0.0640554	0.103664	10	10	pseudo_transcript_0	10	10	pseudo_transcript_1	0.150198	-0.0311224	10	10	pseudo_transcript_1	0.404711	-0.0108834	10	10	pseudo_transcript_1	0.211079	0.0292505	10	10
ATP5J2	0.0144491	-0.127771	P1P2	0.36959	-0.00402055	10	10	P1P2	0.135374	0.0153428	10	10	P1P2	0.187504	0.00566112	10	10	P1P2	0.130377	-0.122137	10	10	P1P2	0.0407206	-0.176384	10	10	P1P2	10	10	P1P2	0.593585	-0.0526103	10	10	P1P2	0.93643	-0.0721429	10	10	P1P2	0.601679	-0.0497166	10	10
C11orf86	0.0144491	0.0899813	P1P2	0.554374	-0.0149256	10	10	P1P2	0.854959	-0.0031427	10	10	P1P2	0.917384	0.0188589	10	10	P1P2	0.0215536	0.160333	10	10	P1P2	0.202308	0.00390943	10	10	P1P2	10	10	P1P2	0.156305	0.0853862	10	10	P1P2	0.283757	0.085963	10	10	P1P2	0.147151	0.0732211	10	10
S100A14	0.0144491	0.0923739	P1P2	0.453261	0.0362982	10	10	P1P2	0.586561	0.0282833	10	10	P1P2	0.512227	0.0323016	10	10	P1P2	0.00886065	0.146105	10	10	P1P2	0.147018	0.0921954	10	10	P1P2	10	10	P1P2	0.0119241	0.13234	10	10	P1P2	0.0251666	0.0970389	10	10	P1P2	0.011489	0.112091	10	10
CA5A	0.014461	-0.120842	P1P2	0.996583	0.0287604	10	10	P1P2	0.638038	0.0234748	10	10	P1P2	0.749142	0.0259527	10	10	P1P2	0.101377	-0.0945476	10	10	P1P2	0.091612	-0.137443	10	10	P1P2	10	10	P1P2	0.500624	-0.0818521	10	10	P1P2	0.486202	-0.0474059	10	10	P1P2	0.456222	-0.064629	10	10
MAGEA6	0.0144848	0.0806919	P1P2	0.131906	-0.0337811	10	10	P1P2	0.957193	-0.00546431	10	10	P1P2	0.416153	-0.0252741	10	10	P1P2	0.0140903	0.0905541	10	10	P1P2	0.214332	0.0822275	10	10	P1P2	10	10	P1P2	0.655733	-0.00834733	10	10	P1P2	0.286625	0.0488799	10	10	P1P2	0.429079	0.0387842	10	10
GOT2	0.0144967	0.11493	P1P2	0.170269	0.0978048	10	10	P1P2	0.0659615	0.0309488	10	10	P1P2	0.0860453	0.0395604	10	10	P1P2	0.022462	0.177323	10	10	P1P2	0.141917	0.0858013	10	10	P1P2	10	10	P1P2	0.00940655	0.172491	10	10	P1P2	0.022945	0.159565	10	10	P1P2	0.0140391	0.158669	10	10
FADS1	0.014498	-0.150526	P1P2	0.684301	-0.0127299	10	10	P1P2	0.406703	0.0290124	10	10	P1P2	0.758584	0.00814122	10	10	P1P2	0.0151527	-0.204135	9	9	P1P2	0.105837	-0.0709477	10	10	P1P2	9	9	P1P2	0.22008	-0.18036	10	10	P1P2	0.672473	-0.0161036	9	9	P1P2	0.554655	-0.0422808	9	9
ANO5	0.0145206	0.112903	P1P2	0.221756	-0.0133554	10	10	P1P2	0.813637	0.0243708	10	10	P1P2	0.512799	0.0213293	10	10	P1P2	0.00423252	0.179232	10	10	P1P2	0.487348	0.0059173	10	10	P1P2	10	10	P1P2	0.332988	0.0819571	10	10	P1P2	0.633104	0.0460843	10	10	P1P2	0.392635	0.0640998	10	10
EGLN3	0.0145206	0.107841	P1P2	0.0588119	0.027659	10	10	P1P2	0.664308	0.0180795	10	10	P1P2	0.24104	0.0405604	10	10	P1P2	0.173845	0.0870129	10	10	P1P2	0.019823	0.131671	10	10	P1P2	10	10	P1P2	0.0395233	0.164005	10	10	P1P2	0.0960613	0.182399	10	10	P1P2	0.0506307	0.173202	10	10
TMEM194B	0.0145512	-0.148029	P1P2	0.671329	0.0417736	8	8	P1P2	0.973892	-0.0393356	8	8	P1P2	0.941297	0.0357704	8	8	P1P2	0.0472619	-0.250632	8	8	P1P2	0.0411885	-0.0341969	8	8	P1P2	8	8	P1P2	0.466014	-0.0751311	8	8	P1P2	0.338821	-0.0692363	8	8	P1P2	0.457878	-0.0709056	8	8
KDM8	0.0145683	-0.0235215	P1P2	0.263359	-0.0183154	10	10	P1P2	0.42841	-0.0401689	10	10	P1P2	0.333245	-0.0392713	10	10	P1P2	0.0450961	-0.120666	10	10	P1P2	0.0602013	-0.00605857	10	10	P1P2	10	10	P1P2	0.0138879	-0.0409073	10	10	P1P2	0.0875985	-0.0358752	10	10	P1P2	0.0312202	-0.0368081	10	10
pseudo_6899	0.0146163	-0.205203	pseudo_transcript_0	0.391326	0.110235	10	10	pseudo_transcript_0	0.310595	0.00606134	10	10	pseudo_transcript_0	0.25982	0.0874389	10	10	pseudo_transcript_0	0.0323664	-0.306544	10	10	pseudo_transcript_0	0.0261479	-0.115817	10	10	pseudo_transcript_0	10	10	pseudo_transcript_0	0.540698	-0.0666612	10	10	pseudo_transcript_0	0.825958	0.0173295	10	10	pseudo_transcript_0	0.710208	0.000788122	10	10
pseudo_12281	0.0146283	-0.0722026	pseudo_transcript_0	0.441342	0.0435732	10	10	pseudo_transcript_0	0.852882	-0.0139693	10	10	pseudo_transcript_0	0.625853	0.0736845	10	10	pseudo_transcript_0	0.0337794	-0.12288	10	10	pseudo_transcript_0	0.247888	-0.0825234	10	10	pseudo_transcript_0	10	10	pseudo_transcript_0	0.831819	-0.0282992	10	10	pseudo_transcript_0	0.688088	-0.0388525	10	10	pseudo_transcript_0	0.821731	-0.0406394	10	10
PBLD	0.0146283	0.103315	P1	0.678019	-7.93669e-05	10	10	P2	0.228315	0.0147463	10	10	P1	0.443994	-0.00163074	10	10	P2	0.11365	0.0343978	10	10	P1	0.00100286	0.0947506	10	10	P1	10	10	P2	0.330931	0.0201961	10	10	P1	0.143302	0.0667094	10	10	P1	0.273191	0.068956	10	10
SLC13A5	0.0146283	0.0611691	P1P2	0.905828	-0.0451724	10	10	P1P2	0.500515	-0.0081911	10	10	P1P2	0.636163	-0.0392372	10	10	P1P2	0.0883729	0.110441	10	10	P1P2	0.0718161	0.0293827	10	10	P1P2	10	10	P1P2	0.313429	0.0118267	10	10	P1P2	0.146484	0.0199828	10	10	P1P2	0.129039	-0.00358105	10	10
LAMA5	0.0146763	-0.0982045	P1P2	0.293195	0.0290649	10	10	P1P2	0.669442	-0.0452071	10	10	P1P2	0.461269	0.00341315	10	10	P1P2	0.0260868	-0.17275	10	10	P1P2	0.226411	-0.0759631	10	10	P1P2	10	10	P1P2	0.650312	-0.0651412	10	10	P1P2	0.966597	-0.0955518	10	10	P1P2	0.845347	-0.0773545	10	10
DPYS	0.0146884	0.220225	P1P2	0.00446137	-0.0669466	10	10	P1P2	0.00712606	-0.05881	10	10	P1P2	0.00306843	-0.05947	10	10	P1P2	0.00562514	0.256295	10	10	P1P2	0.175396	0.184154	10	10	P1P2	10	10	P1P2	0.972725	-0.0118096	10	10	P1P2	0.299393	-0.0210685	10	10	P1P2	0.594059	-0.0164391	10	10
IGDCC4	0.0146884	-0.0616297	P1P2	0.905945	0.0348275	10	10	P1P2	0.34714	-0.040254	10	10	P1P2	0.663855	-0.020333	10	10	P1P2	0.0112404	-0.256716	10	10	P1P2	0.855998	-0.0330221	10	10	P1P2	10	10	P1P2	0.124658	-0.0675123	10	10	P1P2	0.328609	-0.0747072	10	10	P1P2	0.160148	-0.0710104	10	10
pseudo_16496	0.0147066	-0.0737783	pseudo_transcript_0	0.62128	-0.0153188	10	10	pseudo_transcript_0	0.409453	0.0606477	10	10	pseudo_transcript_0	0.917149	0.0116378	10	10	pseudo_transcript_0	0.381535	-0.0217439	9	9	pseudo_transcript_0	0.00070055	-0.105368	10	10	pseudo_transcript_0	9	9	pseudo_transcript_0	0.509759	-0.0265759	10	10	pseudo_transcript_0	0.240387	-0.0142672	10	10	pseudo_transcript_0	0.290025	-0.014786	10	10
SPTLC1	0.0147367	-0.18062	P1P2	0.498481	0.0570443	10	10	P1P2	0.691214	0.0591483	10	10	P1P2	0.876645	0.0584263	10	10	P1P2	0.131319	-0.139689	10	10	P1P2	0.00192267	-0.135081	10	10	P1P2	10	10	P1P2	0.139872	-0.0599261	10	10	P1P2	0.508994	-0.0385173	10	10	P1P2	0.302369	-0.0492217	10	10
TBC1D8B	0.0147608	-0.114234	P1P2	0.0433823	-0.0440723	10	10	P1P2	0.0314267	-0.0369604	10	10	P1P2	0.0257208	-0.0381613	10	10	P1P2	0.0444343	-0.149592	10	10	P1P2	0.225733	-0.149602	10	10	P1P2	10	10	P1P2	0.00536552	-0.182038	10	10	P1P2	0.00229612	-0.0840301	10	10	P1P2	0.00274969	-0.177096	10	10
pseudo_12936	0.0147703	-0.114941	pseudo_transcript_0	0.687124	0.043131	10	10	pseudo_transcript_0	0.412382	0.106791	10	10	pseudo_transcript_0	0.915506	0.0998609	10	10	pseudo_transcript_0	0.0352419	-0.129266	9	9	pseudo_transcript_0	0.0536683	-0.162725	10	10	pseudo_transcript_0	9	9	pseudo_transcript_0	0.191036	-0.230559	10	10	pseudo_transcript_0	0.815956	0.0776267	9	9	pseudo_transcript_0	0.633728	0.0498191	9	9
TBX18	0.0147851	0.0873916	P1	0.0453174	-0.069652	10	10	P1	0.0900739	-0.0535394	10	10	P1	0.0549012	-0.0615957	10	10	P1	0.0223488	0.14919	10	10	P1	0.220756	0.0648059	10	10	P1	10	10	P2	0.158121	-0.172857	10	10	P1	0.40022	-0.0771906	10	10	P2	0.282385	-0.113045	10	10
DROSHA	0.0147972	0.0956777	P1P2	0.410284	-0.0259565	10	10	P1P2	0.966334	-0.0108148	10	10	P1P2	0.626272	-0.0342609	10	10	P1P2	0.0868634	0.181501	10	10	P1P2	0.234304	0.0542644	10	10	P1P2	10	10	P1P2	0.359079	0.0272366	10	10	P1P2	0.318671	0.0269731	10	10	P1P2	0.301397	0.0247634	10	10
pseudo_6523	0.0148093	-0.103737	pseudo_transcript_0	0.0288359	0.0883707	10	10	pseudo_transcript_0	0.744623	0.0270688	10	10	pseudo_transcript_0	0.138195	0.0386321	10	10	pseudo_transcript_0	0.0346446	-0.210794	10	10	pseudo_transcript_0	0.302273	-0.0562518	10	10	pseudo_transcript_0	10	10	pseudo_transcript_0	0.605262	0.0109021	10	10	pseudo_transcript_0	0.976036	-0.027329	10	10	pseudo_transcript_0	0.780688	-0.0201088	10	10
TXNRD3	0.0148093	0.170374	P1P2	0.985035	0.0697114	10	10	P1P2	0.620391	0.0120578	10	10	P1P2	0.555211	0.0216194	10	10	P1P2	0.079018	0.382012	10	10	P1P2	0.31913	0.0168045	10	10	P1P2	10	10	P1P2	0.0155745	0.196781	10	10	P1P2	0.222499	0.0309251	9	9	P1P2	0.0615302	0.107838	9	9
PPM1A	0.0148215	0.107049	P1P2	0.317651	-0.0660599	10	10	P1P2	0.338313	-0.0172511	10	10	P1P2	0.31126	-0.0281294	10	10	P1P2	0.0536328	0.179062	10	10	P1P2	0.0520819	0.0613397	10	10	P1P2	10	10	P1P2	0.719479	0.0379509	10	10	P1P2	0.842244	-0.0149299	10	10	P1P2	0.7691	0.0285439	10	10
C7orf55-LUC7L2	0.0148336	-0.0860811	P1P2	0.0920377	0.0188544	10	10	P1P2	0.0264081	0.0644114	10	10	P1P2	0.0423218	0.05651	10	10	P1P2	0.122342	-0.118606	10	10	P1P2	0.0498961	-0.115605	10	10	P1P2	10	10	P1P2	0.797047	0.0295625	10	10	P1P2	0.380949	0.0734161	10	10	P1P2	0.565029	0.00190109	10	10
LUC7L2	0.0148336	-0.0860811	P1	0.0920377	0.0188544	10	10	P1	0.0264081	0.0644114	10	10	P1	0.0423218	0.05651	10	10	P1	0.122342	-0.118606	10	10	P1	0.0498961	-0.115605	10	10	P1	10	10	P2	0.150449	0.0243109	10	10	P1	0.380949	0.0734161	10	10	P2	0.391322	0.0182856	10	10
ADSL	0.0148458	-0.107766	P1P2	0.832845	0.0442696	10	10	P1P2	0.54821	-0.0182661	10	10	P1P2	0.863132	0.0369483	10	10	P1P2	0.018599	-0.154833	10	10	P1P2	0.158333	-0.042184	10	10	P1P2	10	10	P1P2	0.186622	-0.0571087	10	10	P1P2	0.707247	-0.017782	10	10	P1P2	0.374979	-0.035436	10	10
pseudo_12395	0.0148701	-0.103868	pseudo_transcript_0	0.0990864	0.0700645	10	10	pseudo_transcript_0	0.0503049	0.0759781	10	10	pseudo_transcript_0	0.059226	0.0689646	10	10	pseudo_transcript_1	0.0550604	-0.148681	10	10	pseudo_transcript_1	0.0462682	-0.106957	10	10	pseudo_transcript_1	10	10	pseudo_transcript_1	0.0163546	-0.111905	10	10	pseudo_transcript_1	0.00875831	-0.0416395	10	10	pseudo_transcript_1	0.0090089	-0.0409941	10	10
pseudo_16299	0.0149189	0.0673935	pseudo_transcript_0	0.0679928	0.0373868	10	10	pseudo_transcript_0	0.155649	0.0216272	10	10	pseudo_transcript_0	0.0673406	0.02701	10	10	pseudo_transcript_0	0.112272	0.0461962	10	10	pseudo_transcript_0	0.0681554	0.0959884	10	10	pseudo_transcript_0	10	10	pseudo_transcript_0	0.0123082	0.131991	10	10	pseudo_transcript_0	0.0130176	0.127104	10	10	pseudo_transcript_0	0.00988931	0.127375	10	10
EMC2	0.0149434	0.142173	P1P2	0.770745	-0.0443604	10	10	P1P2	0.462069	0.028768	10	10	P1P2	0.69114	0.0121912	10	10	P1P2	0.0527587	0.256784	10	10	P1P2	0.167968	0.0437204	10	10	P1P2	10	10	P1P2	0.048622	0.106973	10	10	P1P2	0.0613385	0.136538	9	9	P1P2	0.0364352	0.121755	9	9
SPI1	0.0149434	0.102217	P1P2	8.05724e-05	0.104343	10	10	P1P2	0.000357962	0.082005	10	10	P1P2	9.15463e-05	0.0920884	10	10	P1P2	0.0353607	0.127178	10	10	P1P2	0.057289	0.0888127	10	10	P1P2	10	10	P1P2	2.2161e-05	0.224075	10	10	P1P2	5.11142e-05	0.184969	10	10	P1P2	2.23394e-05	0.204522	10	10
pseudo_3521	0.0149499	0.1082	pseudo_transcript_0	0.214562	-0.0216408	9	9	pseudo_transcript_0	0.841363	-0.0197664	9	9	pseudo_transcript_0	0.517175	0.00366198	9	9	pseudo_transcript_0	0.0066548	0.171267	9	9	pseudo_transcript_0	0.58474	0.0528903	9	9	pseudo_transcript_0	9	9	pseudo_transcript_0	0.66557	0.137284	9	9	pseudo_transcript_0	0.999751	0.0600574	9	9	pseudo_transcript_0	0.807874	0.071869	9	9
DDRGK1	0.0149678	-0.121543	P1P2	0.682674	0.0226686	10	10	P1P2	0.351836	0.0128464	10	10	P1P2	0.429856	0.0244953	10	10	P1P2	0.0314918	-0.204557	10	10	P1P2	0.123292	-0.0854429	10	10	P1P2	10	10	P1P2	0.0468329	-0.118691	10	10	P1P2	0.1308	-0.0257264	10	10	P1P2	0.0606581	-0.0942568	10	10
CPEB4	0.0149801	0.104249	P1P2	0.841614	0.056437	10	10	P1P2	0.546252	0.0530652	10	10	P1P2	0.630894	0.0519359	10	10	P1P2	0.079372	0.143196	10	10	P1P2	0.0276494	0.0982502	10	10	P1P2	10	10	P1P2	0.110109	0.114868	10	10	P1P2	0.0355308	0.109263	10	10	P1P2	0.0535734	0.112065	10	10
SIN3A	0.0149801	-0.113417	P1	0.478184	-0.0198554	10	10	P2	0.0812911	0.0740278	10	10	P2	0.24611	0.0226546	9	9	P1	0.0216294	-0.151974	10	10	P2	0.135136	-0.0632533	10	10	P1	10	10	P1	0.00958153	-0.0962114	10	10	P1	0.0881213	-0.0667025	10	10	P1	0.023013	-0.102551	10	10
PAGE2	0.0149822	-0.12227	P1P2	0.681482	-0.0524091	10	10	P1P2	0.836078	-0.0353114	10	10	P1P2	0.841318	-0.0345293	10	10	P1P2	0.0199556	-0.14813	9	9	P1P2	0.238498	-0.0138355	10	10	P1P2	9	9	P1P2	0.325173	-0.139009	10	10	P1P2	0.955159	-0.0649885	10	10	P1P2	0.751702	-0.0843071	10	10
PTCD1	0.0150081	-0.06155	P2	0.0257892	0.0887217	9	9	P2	0.00571577	0.105225	9	9	P2	0.00621798	0.08841	9	9	P2	0.128641	-0.195966	9	9	P2	0.0353133	-0.0742643	9	9	P2	9	9	P2	0.214172	0.0242694	9	9	P2	0.0925128	0.125026	9	9	P2	0.163518	0.11212	9	9
TSACC	0.015047	0.156216	P1P2	0.0535074	-0.142144	10	10	P1P2	0.685044	-0.0215196	10	10	P1P2	0.0961796	-0.0683797	10	10	P1P2	0.00828222	0.232856	9	9	P1P2	0.0943036	0.118948	10	10	P1P2	9	9	P1P2	0.632378	-0.0580961	10	10	P1P2	0.844907	0.0895041	10	10	P1P2	0.992307	0.015704	10	10
NETO2	0.0150538	0.138765	P1P2	0.730418	0.06488	10	10	P1P2	0.0967651	-0.0110574	10	10	P1P2	0.261828	0.0514602	10	10	P1P2	0.285685	0.0852457	10	10	P1P2	0.000652162	0.180015	10	10	P1P2	10	10	P1P2	0.641108	0.104836	10	10	P1P2	0.754646	0.117421	10	10	P1P2	0.657283	0.105207	10	10
pseudo_11836	0.0150661	-0.11177	pseudo_transcript_0	0.0560409	0.0866229	10	10	pseudo_transcript_0	0.0542466	0.0844524	10	10	pseudo_transcript_0	0.0530936	0.082963	10	10	pseudo_transcript_0	0.0880142	-0.127362	10	10	pseudo_transcript_0	0.0251834	-0.125819	10	10	pseudo_transcript_0	10	10	pseudo_transcript_0	0.265272	0.0141024	10	10	pseudo_transcript_0	0.361712	0.0748193	10	10	pseudo_transcript_0	0.271765	0.0214346	10	10
pseudo_1565	0.0150661	0.104314	pseudo_transcript_1	0.159666	-0.0234602	10	10	pseudo_transcript_1	0.942672	0.0664713	10	10	pseudo_transcript_1	0.649096	-0.00241378	10	10	pseudo_transcript_1	0.0349372	0.237972	10	10	pseudo_transcript_0	0.118461	0.0863141	10	10	pseudo_transcript_1	10	10	pseudo_transcript_0	0.371962	0.0267188	10	10	pseudo_transcript_1	0.271356	0.04068	9	9	pseudo_transcript_0	0.354883	0.0291026	10	10
TYMS	0.0150661	-0.111652	P1P2	0.00321858	0.0929351	10	10	P1P2	0.00266726	0.102714	10	10	P1P2	0.00137889	0.0890447	10	10	P1P2	0.207902	-0.0480104	10	10	P1P2	0.00898675	-0.158126	10	10	P1P2	10	10	P1P2	0.0501046	0.0869461	10	10	P1P2	0.108447	0.0359385	10	10	P1P2	0.0639905	0.0602726	10	10
MAPRE1	0.0150729	-0.13383	P1P2	0.987329	0.0397516	9	9	P1P2	0.819241	0.0865091	9	9	P1P2	0.841854	0.0455461	9	9	P1P2	0.0254166	-0.257207	9	9	P1P2	0.154429	-0.002332	9	9	P1P2	9	9	P1P2	0.46772	-0.192656	9	9	P1P2	0.342651	0.0279543	9	9	P1P2	0.450814	-0.0477367	9	9
MIPEP	0.0150785	-0.145979	P1P2	0.0100398	0.0313221	10	10	P1P2	0.00165828	0.0362385	10	10	P1P2	0.00191474	0.0287615	10	10	P1P2	0.0966549	-0.100896	10	10	P1P2	0.0162492	-0.134001	10	10	P1P2	10	10	P1P2	0.380468	0.0233449	10	10	P1P2	0.0361442	0.0307817	10	10	P1P2	0.115425	0.0155415	10	10
FLVCR1	0.0150945	-0.232094	P1P2	0.0405404	-0.0319617	7	7	P1P2	0.030798	-0.0800781	7	7	P1P2	0.0310059	-0.0765662	7	7	P1P2	0.0250627	-0.306515	7	7	P1P2	0.0890669	-0.194843	7	7	P1P2	7	7	P1P2	0.0060355	-0.261249	7	7	P1P2	0.00471098	-0.206148	7	7	P1P2	0.00398954	-0.22671	7	7
ACER3	0.0151402	-0.113828	P1P2	0.179278	0.124086	10	10	P1P2	0.114983	0.0177959	10	10	P1P2	0.0917658	0.0831219	10	10	P1P2	0.0139978	-0.245253	10	10	P1P2	0.816346	-0.0259568	10	10	P1P2	10	10	P1P2	0.864838	0.0284819	10	10	P1P2	0.22538	0.055563	10	10	P1P2	0.624591	0.0501938	10	10
DAZAP1	0.0151526	-0.0790626	P1P2	0.240861	0.00526234	10	10	P1P2	0.732305	0.0103919	10	10	P1P2	0.576233	0.000494275	10	10	P1P2	0.00713845	-0.122521	10	10	P1P2	0.774453	-0.0545425	10	10	P1P2	10	10	P1P2	0.234138	-0.0716469	10	10	P1P2	0.709338	-0.050393	10	10	P1P2	0.412645	-0.0495605	10	10
HCCS	0.0151526	-0.139978	P1P2	0.240387	0.0624059	10	10	P1P2	0.0361963	0.101487	10	10	P1P2	0.0791391	0.0819465	10	10	P1P2	0.419169	-0.0830937	10	10	P1P2	0.00313075	-0.187148	10	10	P1P2	10	10	P1P2	0.784219	0.0351357	10	10	P1P2	0.866623	0.0579178	10	10	P1P2	0.85651	0.0488382	10	10
pseudo_10523	0.0151576	0.106597	pseudo_transcript_0	0.0955517	-0.103443	9	9	pseudo_transcript_0	0.767259	-0.0392852	9	9	pseudo_transcript_0	0.279666	-0.057653	9	9	pseudo_transcript_0	0.00428132	0.139018	9	9	pseudo_transcript_0	0.498232	0.0432088	9	9	pseudo_transcript_0	9	9	pseudo_transcript_0	0.928567	-0.0715858	9	9	pseudo_transcript_0	0.95509	-0.0135395	9	9	pseudo_transcript_0	0.911965	-0.0549014	9	9
pseudo_6193	0.0151576	0.147082	pseudo_transcript_0	0.082436	-0.0371974	9	9	pseudo_transcript_0	0.107389	-0.0405354	9	9	pseudo_transcript_0	0.0682562	-0.036921	9	9	pseudo_transcript_0	0.0329327	0.419225	10	10	pseudo_transcript_0	0.0294651	0.147585	9	9	pseudo_transcript_0	9	9	pseudo_transcript_0	0.41736	0.142396	10	10	pseudo_transcript_0	0.648626	0.0238945	9	9	pseudo_transcript_0	0.683279	0.0529944	9	9
EPHA5	0.0151774	0.125252	P1P2	0.811015	0.0656035	10	10	P1P2	0.481449	0.00510941	10	10	P1P2	0.501618	0.0532011	10	10	P1P2	0.0928844	0.176996	10	10	P1P2	0.00949441	0.105133	10	10	P1P2	10	10	P1P2	0.227712	0.166019	10	10	P1P2	0.553229	0.141935	10	10	P1P2	0.361557	0.153977	10	10
ARL6IP1	0.0152769	-0.0961942	P2	0.356039	0.00210805	10	10	P2	0.497714	0.031793	10	10	P2	0.408392	0.0176924	10	10	P1	0.0698665	-0.0512544	10	10	P1	0.0942168	-0.130393	10	10	P1	10	10	P1	0.170546	-0.139457	10	10	P1	0.247634	-0.0801464	10	10	P1	0.173619	-0.0792159	10	10
FDFT1	0.0153644	0.103341	P1	0.48287	-0.0362104	10	10	P1	0.558249	-0.0453669	10	10	P1	0.836461	-0.0407887	10	10	P1	0.0484297	0.03936	10	10	P1	0.0160799	0.10328	10	10	P1	10	10	P1	0.532924	0.0231316	10	10	P1	0.151316	0.0461812	10	10	P1	0.287195	0.0346564	10	10
GCSH	0.0153644	-0.141145	P1P2	0.00464673	0.025861	10	10	P1P2	0.00105272	0.0225403	10	10	P1P2	0.000988647	0.014957	10	10	P1P2	0.26894	-0.227785	10	10	P1P2	0.00591112	-0.1184	10	10	P1P2	10	10	P1P2	0.0643543	0.0133529	10	10	P1P2	0.0187976	-0.00970819	10	10	P1P2	0.0236093	-0.00423639	10	10
MTAP	0.0153644	-0.13082	P1P2	0.858746	-0.000156555	10	10	P1P2	0.712806	0.01968	10	10	P1P2	0.78098	0.0171099	10	10	P1P2	0.0139978	-0.166191	10	10	P1P2	0.0875815	-0.103973	10	10	P1P2	10	10	P1P2	0.0658996	-0.0879355	10	10	P1P2	0.668803	-0.0215552	10	10	P1P2	0.234247	-0.0754621	10	10
NAGK	0.015377	-0.139653	P1P2	0.198247	0.054411	10	10	P1P2	0.36945	0.0523044	10	10	P1P2	0.255465	0.0559729	10	10	P1P2	0.0431049	-0.16903	10	10	P1P2	0.0261876	-0.131547	10	10	P1P2	10	10	P1P2	0.586871	-0.0342787	10	10	P1P2	0.650801	-0.0607613	10	10	P1P2	0.52716	-0.0441787	10	10
PBK	0.0154021	0.0155005	P1P2	0.0798847	-0.0497852	10	10	P1P2	0.169129	-0.0213433	10	10	P1P2	0.0904626	-0.0417314	10	10	P1P2	0.0535962	0.0314844	10	10	P1P2	0.20619	0.0302824	10	10	P1P2	10	10	P1P2	0.856501	0.0100036	10	10	P1P2	0.626692	-0.0522247	10	10	P1P2	0.6417	-0.018276	10	10
DONSON	0.0154142	-0.125601	P1P2	0.00120033	0.164502	9	9	P1P2	0.000105273	0.171654	10	10	P1P2	0.000547319	0.147499	9	9	P1P2	0.080579	-0.208162	9	9	P1P2	0.113747	-0.147603	10	10	P1P2	9	9	P1P2	0.0112647	0.193239	9	9	P1P2	0.0511294	0.180376	8	8	P1P2	0.038942	0.184003	8	8
pseudo_18510	0.0154524	0.253657	pseudo_transcript_0	0.11454	-0.0668936	10	10	pseudo_transcript_0	0.492136	0.0123719	10	10	pseudo_transcript_0	0.638276	-0.0261052	10	10	pseudo_transcript_0	0.00572814	0.288414	10	10	pseudo_transcript_0	0.353811	0.142953	10	10	pseudo_transcript_0	10	10	pseudo_transcript_0	0.139754	0.112173	10	10	pseudo_transcript_0	0.248968	0.192758	10	10	pseudo_transcript_0	0.173431	0.147071	10	10
pseudo_3922	0.0154524	-0.100902	pseudo_transcript_0	0.93514	-0.0225977	10	10	pseudo_transcript_0	0.93881	0.0195685	10	10	pseudo_transcript_0	0.926314	-0.0160814	10	10	pseudo_transcript_0	0.384464	0.045205	10	10	pseudo_transcript_0	0.00492595	-0.168211	10	10	pseudo_transcript_0	10	10	pseudo_transcript_0	0.47302	-0.0352056	10	10	pseudo_transcript_0	0.0383971	-0.109227	10	10	pseudo_transcript_0	0.11318	-0.0377923	10	10
GRAMD1A	0.0154524	0.135916	P1P2	0.448648	-0.0437851	10	10	P1P2	0.338535	-0.0208561	10	10	P1P2	0.680045	-0.0323206	10	10	P1P2	0.00402786	0.219497	10	10	P1P2	0.933611	0.0638885	10	10	P1P2	10	10	P1P2	0.0933137	0.0372527	10	10	P1P2	0.572301	0.0915169	10	10	P1P2	0.20989	0.0635759	10	10
pseudo_9753	0.015465	-0.115071	pseudo_transcript_0	0.994344	0.013207	10	10	pseudo_transcript_0	0.606038	0.003807	10	10	pseudo_transcript_0	0.772588	-0.000909786	10	10	pseudo_transcript_0	0.0234397	-0.155914	10	10	pseudo_transcript_0	0.125093	-0.0488668	10	10	pseudo_transcript_0	10	10	pseudo_transcript_0	0.0665087	-0.101397	10	10	pseudo_transcript_0	0.317524	-0.0463341	10	10	pseudo_transcript_0	0.161476	-0.103485	10	10
pseudo_12042	0.0154776	-0.11341	pseudo_transcript_0	0.533787	-0.00872925	10	10	pseudo_transcript_0	0.71171	0.0158035	10	10	pseudo_transcript_0	0.871748	0.0193248	10	10	pseudo_transcript_0	0.0881244	-0.178722	10	10	pseudo_transcript_0	0.0958783	-0.126896	10	10	pseudo_transcript_0	10	10	pseudo_transcript_0	0.259998	-0.102543	10	10	pseudo_transcript_0	0.303825	-0.0286828	10	10	pseudo_transcript_0	0.242157	-0.0656127	10	10
pseudo_4151	0.0155029	-0.148203	pseudo_transcript_0	0.00941088	0.117829	10	10	pseudo_transcript_0	0.199047	0.123626	10	10	pseudo_transcript_0	0.0383971	0.116041	10	10	pseudo_transcript_0	0.0125889	-0.146462	10	10	pseudo_transcript_0	0.0678445	-0.149944	10	10	pseudo_transcript_0	10	10	pseudo_transcript_0	0.163843	0.0572207	10	10	pseudo_transcript_0	0.419043	0.0780243	10	10	pseudo_transcript_0	0.240132	0.0676225	10	10
pseudo_4341	0.0155155	-0.187211	pseudo_transcript_0	0.490828	0.0726097	10	10	pseudo_transcript_0	0.973135	0.0337622	10	10	pseudo_transcript_0	0.744883	0.053186	10	10	pseudo_transcript_0	0.0288798	-0.343665	10	10	pseudo_transcript_0	0.309784	-0.0381773	10	10	pseudo_transcript_0	10	10	pseudo_transcript_0	0.214287	-0.0461603	9	9	pseudo_transcript_0	0.550756	-0.0096723	10	10	pseudo_transcript_0	0.198804	-0.0860775	9	9
NDUFS7	0.0155205	-0.0327179	P1P2	0.212242	-0.0229766	10	10	P1P2	0.274611	-0.0371509	10	10	P1P2	0.14121	-0.0462586	10	10	P1P2	0.0457043	-0.0899429	9	9	P1P2	0.131633	0.0289395	10	10	P1P2	9	9	P1P2	0.845641	-0.103312	10	10	P1P2	0.78348	-0.0788579	10	10	P1P2	0.956822	-0.0910848	10	10
MRPL37	0.0155339	-0.124704	P1P2	0.00588628	0.038227	10	10	P1P2	0.0267493	0.0215211	10	10	P1P2	0.0204653	0.0366165	10	10	P1P2	0.060157	-0.47377	10	10	P1P2	0.0109736	-0.138587	9	9	P1P2	9	9	P1P2	0.266539	-0.221709	10	10	P1P2	0.249089	-0.060459	10	10	P1P2	0.233897	-0.141084	10	10
DHX30	0.0155662	-0.160003	P1	1.10357e-05	0.187415	10	10	P1	6.32981e-05	0.202773	10	10	P1	1.37819e-05	0.191295	10	10	P2	0.0245294	-0.251679	10	10	P2	0.0636547	-0.0623424	10	10	P2	10	10	P1	9.96407e-05	0.218307	10	10	P1	1.6107e-05	0.275089	10	10	P1	1.98537e-05	0.246698	10	10
ABCC5	0.0155789	-0.114433	P1P2	0.00473326	0.0685409	10	10	P1P2	0.164572	0.0138421	10	10	P1P2	0.015592	0.0239808	10	10	P1P2	0.00186524	-0.175091	10	10	P1P2	0.701424	-0.0435243	10	10	P1P2	10	10	P1P2	0.82057	0.0398777	10	10	P1P2	0.351829	0.0312808	10	10	P1P2	0.552262	0.0370632	10	10
BIVM	0.0155789	-0.0910691	P1	0.0200562	0.0680224	10	10	P2	0.753319	-0.0151854	10	10	P1	0.158267	0.0506017	10	10	P1	0.00403541	-0.18206	10	10	P2	0.61534	0.0577392	10	10	P1	10	10	P2	0.680617	0.0276499	10	10	P1	0.652933	0.0640315	10	10	P2	0.759369	-0.0034098	10	10
pseudo_17457	0.015617	0.110031	pseudo_transcript_0	0.0304521	-0.0599522	10	10	pseudo_transcript_0	0.168538	-0.0165685	10	10	pseudo_transcript_0	0.0617394	-0.0500814	10	10	pseudo_transcript_0	0.0285991	0.17507	10	10	pseudo_transcript_0	0.132351	0.0591172	10	10	pseudo_transcript_0	10	10	pseudo_transcript_0	0.708594	-0.00242221	10	10	pseudo_transcript_0	0.560581	0.0283631	10	10	pseudo_transcript_0	0.602092	0.0307033	10	10
pseudo_14475	0.0156424	0.0886584	pseudo_transcript_0	0.987863	-0.0146116	10	10	pseudo_transcript_0	0.576782	-0.0123223	10	10	pseudo_transcript_0	0.798298	0.00207714	10	10	pseudo_transcript_0	0.0879866	0.106573	10	10	pseudo_transcript_0	0.0204304	0.0997489	10	10	pseudo_transcript_0	10	10	pseudo_transcript_0	0.182623	0.0529359	10	10	pseudo_transcript_0	0.262079	0.0654867	10	10	pseudo_transcript_0	0.186135	0.0531744	10	10
pseudo_2075	0.0156807	0.113201	pseudo_transcript_0	0.754982	-0.0245874	10	10	pseudo_transcript_0	0.894937	-0.0106409	10	10	pseudo_transcript_0	0.845023	-0.0176141	10	10	pseudo_transcript_0	0.0503637	0.162117	10	10	pseudo_transcript_0	0.0383779	0.100141	10	10	pseudo_transcript_0	10	10	pseudo_transcript_0	0.205686	0.0568632	10	10	pseudo_transcript_0	0.23562	0.0564533	10	10	pseudo_transcript_0	0.188217	0.0513931	10	10
VPS52	0.0156807	-0.135388	P1P2	0.737648	-0.0239628	10	10	P1P2	0.808734	0.00113284	10	10	P1P2	0.612497	-0.0335418	10	10	P1P2	0.038811	-0.220146	10	10	P1P2	0.0298405	-0.055212	10	10	P1P2	10	10	P1P2	0.174488	-0.127687	10	10	P1P2	0.576738	-0.0822983	10	10	P1P2	0.345398	-0.0851762	10	10
SPACA1	0.015719	0.163753	P1P2	0.490828	0.0712962	10	10	P1P2	0.0295523	0.0747038	10	10	P1P2	0.0617806	0.0590345	10	10	P1P2	0.00768486	0.165874	10	10	P1P2	0.170938	0.0525374	10	10	P1P2	10	10	P1P2	0.000803811	0.149243	10	10	P1P2	0.00237305	0.15012	10	10	P1P2	0.000633449	0.149682	10	10
pseudo_14177	0.0157446	0.131999	pseudo_transcript_0	0.0331072	-0.0950813	10	10	pseudo_transcript_0	0.312563	-0.0240658	10	10	pseudo_transcript_0	0.0402613	-0.0634535	10	10	pseudo_transcript_0	0.0197853	0.302725	10	10	pseudo_transcript_0	0.668977	-0.015514	10	10	pseudo_transcript_0	10	10	pseudo_transcript_0	0.949118	-0.0389876	10	10	pseudo_transcript_0	0.310271	-0.0409332	10	10	pseudo_transcript_0	0.632593	-0.0314157	10	10
pseudo_15442	0.0157554	0.140335	pseudo_transcript_0	0.862661	0.0140196	9	9	pseudo_transcript_0	0.890519	-0.00865985	10	10	pseudo_transcript_0	0.773128	0.018684	9	9	pseudo_transcript_0	0.0615602	0.192301	9	9	pseudo_transcript_0	0.0964964	0.033933	10	10	pseudo_transcript_0	9	9	pseudo_transcript_0	0.181087	0.0808029	9	9	pseudo_transcript_0	0.532042	0.120485	10	10	pseudo_transcript_0	0.249432	0.121144	9	9
pseudo_16060	0.0157702	0.0875231	pseudo_transcript_0	0.463735	-0.0228145	10	10	pseudo_transcript_0	0.865472	-0.0117762	10	10	pseudo_transcript_0	0.596187	-0.0155272	10	10	pseudo_transcript_0	0.0325823	0.131027	10	10	pseudo_transcript_0	0.10824	0.073713	10	10	pseudo_transcript_0	10	10	pseudo_transcript_0	0.400306	0.0721011	10	10	pseudo_transcript_0	0.373116	0.0648739	10	10	pseudo_transcript_0	0.362494	0.0684875	10	10
pseudo_10949	0.015796	0.141228	pseudo_transcript_0	0.376565	-0.0218192	9	9	pseudo_transcript_0	0.730829	0.0348703	9	9	pseudo_transcript_0	0.516166	-0.00746363	9	9	pseudo_transcript_0	0.0157493	0.210831	9	9	pseudo_transcript_0	0.189038	0.0546618	9	9	pseudo_transcript_0	9	9	pseudo_transcript_0	0.151025	0.0359513	9	9	pseudo_transcript_0	0.456525	0.0516364	9	9	pseudo_transcript_0	0.252531	0.0427102	9	9
pseudo_4822	0.0158088	0.125101	pseudo_transcript_0	0.23956	-0.0779578	10	10	pseudo_transcript_0	0.215354	-0.0514764	10	10	pseudo_transcript_0	0.204065	-0.0707389	10	10	pseudo_transcript_0	0.0259184	0.18155	10	10	pseudo_transcript_0	0.0712373	0.0714845	10	10	pseudo_transcript_0	10	10	pseudo_transcript_0	0.452724	-0.0131709	10	10	pseudo_transcript_0	0.971316	-0.0673326	10	10	pseudo_transcript_0	0.658142	-0.0299005	10	10
CCR7	0.0158861	-0.239476	P1	0.200107	-0.0289987	10	10	P2	0.0499088	-0.0403107	10	10	P2	0.179126	-0.0643792	10	10	P1	0.0979387	-0.337951	10	10	P1	0.116427	-0.246781	10	10	P1	10	10	P1	0.0830965	-0.253634	10	10	P2	0.0155794	-0.0274854	10	10	P2	0.0350846	-0.0236641	10	10
COQ2	0.015899	-0.161125	P1P2	0.095804	0.0450533	10	10	P1P2	0.0421021	0.0909565	10	10	P1P2	0.0296478	0.0747527	10	10	P1P2	0.129964	-0.0392741	10	10	P1P2	0.0012973	-0.162795	10	10	P1P2	10	10	P1P2	0.410621	0.0236661	10	10	P1P2	0.835652	0.0272207	10	10	P1P2	0.525997	0.0143298	10	10
pseudo_6917	0.0159183	-0.10118	pseudo_transcript_0	0.302872	0.0100203	9	9	pseudo_transcript_0	0.911858	0.020462	9	9	pseudo_transcript_0	0.419408	-0.00548972	9	9	pseudo_transcript_0	0.0315416	-0.133706	9	9	pseudo_transcript_1	0.109539	-0.0242787	10	10	pseudo_transcript_0	9	9	pseudo_transcript_1	0.0732784	-0.103058	9	9	pseudo_transcript_1	0.667511	-0.0304576	10	10	pseudo_transcript_1	0.156498	-0.0951423	9	9
EMC8	0.0159378	0.178679	P1P2	0.144546	0.0203069	10	10	P1P2	0.353512	0.0178496	10	10	P1P2	0.164196	0.0136858	10	10	P1P2	0.0360238	0.18698	10	10	P1P2	0.031662	0.170378	10	10	P1P2	10	10	P1P2	0.00393392	0.141372	10	10	P1P2	0.00560969	0.113479	10	10	P1P2	0.00273635	0.118758	10	10
ZSCAN26	0.0159507	0.0785339	P1P2	0.466624	-0.00498347	10	10	P1P2	0.406453	-0.00730518	10	10	P1P2	0.453565	-0.0119055	10	10	P1P2	0.0522901	0.0814176	10	10	P1P2	0.240969	0.0828495	10	10	P1P2	10	10	P1P2	0.459404	0.0456075	10	10	P1P2	0.701205	0.05359	10	10	P1P2	0.556834	0.0533083	10	10
MTRF1	0.0160026	-0.152509	P1P2	0.00543268	0.0847657	10	10	P1P2	0.00381815	0.102798	10	10	P1P2	0.00247889	0.0900635	10	10	P1P2	0.096388	-0.0672724	10	10	P1P2	0.0228307	-0.152648	10	10	P1P2	10	10	P1P2	0.229649	0.112055	10	10	P1P2	0.146979	0.13087	10	10	P1P2	0.164427	0.116677	10	10
pseudo_5031	0.0160156	0.11406	pseudo_transcript_0	0.284002	-0.0188111	10	10	pseudo_transcript_0	0.570373	0.0108165	10	10	pseudo_transcript_0	0.361012	-0.0177848	10	10	pseudo_transcript_0	0.0172248	0.195549	10	10	pseudo_transcript_0	0.184913	0.0731547	10	10	pseudo_transcript_0	10	10	pseudo_transcript_0	0.236347	0.0488204	10	10	pseudo_transcript_0	0.835998	0.0348458	10	10	pseudo_transcript_0	0.452108	0.0769555	10	10
pseudo_16138	0.0160677	-0.123061	pseudo_transcript_0	0.0954807	0.0778582	10	10	pseudo_transcript_0	0.459476	0.065906	10	10	pseudo_transcript_0	0.165005	0.0810064	10	10	pseudo_transcript_0	0.0834047	-0.234281	10	10	pseudo_transcript_0	0.360652	-0.0734619	10	10	pseudo_transcript_0	10	10	pseudo_transcript_0	0.825616	0.035143	10	10	pseudo_transcript_0	0.63458	0.102497	10	10	pseudo_transcript_0	0.866301	0.0887526	10	10
pseudo_5981	0.0160677	0.0712454	pseudo_transcript_0	0.572323	-0.014999	10	10	pseudo_transcript_0	0.714781	-0.00772317	10	10	pseudo_transcript_0	0.598857	-0.009632	10	10	pseudo_transcript_0	0.0180945	0.11488	10	10	pseudo_transcript_0	0.422994	0.0495131	10	10	pseudo_transcript_0	10	10	pseudo_transcript_0	0.202327	0.0664845	10	10	pseudo_transcript_0	0.694635	0.0202053	10	10	pseudo_transcript_0	0.36406	0.0606056	10	10
PKDCC	0.0160677	0.0880166	P1P2	0.216989	-0.0145987	10	10	P1P2	0.399506	-0.018726	10	10	P1P2	0.304103	-0.0479107	10	10	P1P2	0.0271171	0.108155	10	10	P1P2	0.121511	0.0905769	10	10	P1P2	10	10	P1P2	0.521754	-0.0266262	10	10	P1P2	0.610214	-0.0438054	10	10	P1P2	0.528323	-0.0337575	10	10
SHH	0.0160895	0.138225	P1	0.152937	-0.0743468	10	10	P1	0.30682	-0.0190225	10	10	P1	0.270352	-0.0671181	10	10	P2	0.0767875	0.183302	9	9	P2	0.0316001	0.135818	9	9	P2	9	9	P2	0.128713	0.14312	9	9	P2	0.0261646	0.119088	9	9	P2	0.0556103	0.129196	9	9
TAF1A	0.0160938	-0.207073	P1P2	0.000516615	0.105195	10	10	P1P2	0.00216698	0.0797741	10	10	P1P2	0.000530636	0.0873587	10	10	P1P2	0.0298031	-0.282903	10	10	P1P2	0.0114593	-0.0670673	10	10	P1P2	10	10	P1P2	0.214368	0.0782247	10	10	P1P2	0.227995	0.0636229	10	10	P1P2	0.196927	0.134569	10	10
PIAS1	0.0161069	0.13103	P1P2	0.957008	-0.0239429	10	10	P1P2	0.268839	-0.0433429	10	10	P1P2	0.556005	-0.0225075	10	10	P1P2	0.135646	0.177109	10	10	P1P2	0.00807868	0.150829	10	10	P1P2	10	10	P1P2	0.275003	0.140894	10	10	P1P2	0.476161	0.0663148	10	10	P1P2	0.351192	0.133275	10	10
pseudo_12881	0.0161378	-0.150997	pseudo_transcript_0	0.144194	0.0941283	9	9	pseudo_transcript_0	0.256046	0.0947195	9	9	pseudo_transcript_0	0.173634	0.0944239	9	9	pseudo_transcript_0	0.0133808	-0.183556	9	9	pseudo_transcript_0	0.216457	-0.137702	9	9	pseudo_transcript_0	9	9	pseudo_transcript_0	0.508552	-0.069628	9	9	pseudo_transcript_0	0.291203	0.018328	9	9	pseudo_transcript_0	0.334381	-0.00344982	9	9
HIST1H4D	0.0161592	0.102026	ENST00000340756.2	0.847393	0.0268575	10	10	ENST00000340756.2	0.557854	-0.0187945	10	10	ENST00000340756.2	0.698355	-0.0107213	10	10	ENST00000340756.2	0.108803	0.140392	10	10	ENST00000340756.2	0.0233284	0.0930857	10	10	ENST00000340756.2	10	10	ENST00000340756.2	0.514121	0.0802312	10	10	ENST00000340756.2	0.686781	0.123241	10	10	ENST00000340756.2	0.565029	0.123499	10	10
DKK4	0.0161854	0.144542	P1P2	0.238382	0.000330864	10	10	P1P2	0.43202	0.0604851	10	10	P1P2	0.82446	0.0338794	10	10	P1P2	0.00176059	0.166783	10	10	P1P2	0.670907	0.0956604	10	10	P1P2	10	10	P1P2	0.261999	0.127847	10	10	P1P2	0.22066	0.146964	10	10	P1P2	0.225839	0.137405	10	10
ABCF2	0.0162117	-0.134007	P1P2	0.595549	0.0167784	10	10	P1P2	0.511992	0.0249858	10	10	P1P2	0.430202	0.0135434	10	10	P1P2	0.0920247	-0.188798	10	10	P1P2	0.0753943	-0.137518	10	10	P1P2	10	10	P1P2	0.499219	-0.137332	10	10	P1P2	0.547499	-0.0410402	10	10	P1P2	0.534356	-0.0737764	10	10
MED16	0.0162117	-0.142163	P1P2	0.910042	0.00367926	10	10	P1P2	0.249053	0.0972466	10	10	P1P2	0.681564	0.0773944	10	10	P1P2	0.0108617	-0.17146	10	10	P1P2	0.110851	-0.144852	10	10	P1P2	10	10	P1P2	0.0667274	-0.0471705	10	10	P1P2	0.739962	0.0535467	10	10	P1P2	0.370049	-0.00613233	10	10
pseudo_12770	0.0162512	0.0178301	pseudo_transcript_0	0.276503	0.0183427	10	10	pseudo_transcript_0	0.0355988	0.105716	10	10	pseudo_transcript_0	0.0340549	0.0263699	10	10	pseudo_transcript_0	0.229724	0.129005	10	10	pseudo_transcript_0	0.00019378	-0.116833	10	10	pseudo_transcript_0	10	10	pseudo_transcript_0	0.722568	0.0989712	10	10	pseudo_transcript_0	0.96011	0.00717281	10	10	pseudo_transcript_0	0.864201	0.027052	10	10
ADNP2	0.0162512	0.0775621	P1P2	0.48647	0.0266984	10	10	P1P2	0.210922	0.053699	10	10	P1P2	0.273062	0.0639227	10	10	P1P2	0.0409833	0.163991	10	10	P1P2	0.147347	-0.0164094	10	10	P1P2	10	10	P1P2	0.0423159	0.137908	10	10	P1P2	0.0369537	0.114298	10	10	P1P2	0.0335963	0.126103	10	10
TRIM68	0.0162644	-0.179035	P1P2	0.873384	-0.042216	10	10	P1P2	0.24123	-0.0394114	10	10	P1P2	0.65208	-0.0433565	10	10	P1P2	0.0104989	-0.314029	10	10	P1P2	0.286552	-0.0228602	10	10	P1P2	10	10	P1P2	0.0442067	-0.2216	10	10	P1P2	0.0837969	-0.0656537	10	10	P1P2	0.0570823	-0.178761	10	10
pseudo_7203	0.0162902	0.0821456	pseudo_transcript_0	0.674989	-0.0217728	9	9	pseudo_transcript_0	0.410638	0.00161071	9	9	pseudo_transcript_0	0.480545	-0.00924175	9	9	pseudo_transcript_0	0.043405	0.128712	9	9	pseudo_transcript_0	0.191717	0.056432	9	9	pseudo_transcript_0	9	9	pseudo_transcript_0	0.292086	0.0864904	9	9	pseudo_transcript_0	0.781619	0.0377211	9	9	pseudo_transcript_0	0.444361	0.0771647	9	9
pseudo_9072	0.0162902	0.0254405	pseudo_transcript_1	0.167343	0.0196386	10	10	pseudo_transcript_1	0.319234	0.0644381	10	10	pseudo_transcript_1	0.174761	0.0239979	10	10	pseudo_transcript_0	0.0418119	0.0457954	9	9	pseudo_transcript_0	0.101578	0.0256912	9	9	pseudo_transcript_0	9	9	pseudo_transcript_0	0.0270859	0.149405	9	9	pseudo_transcript_0	0.074019	0.0503104	9	9	pseudo_transcript_0	0.032225	0.062648	9	9
SLC4A5	0.0162907	0.118727	P1	0.682566	-0.0265711	10	10	P1	0.519402	0.000587619	10	10	P1	0.927019	-0.00202873	10	10	P1	0.0431659	0.146901	10	10	P1	0.100272	0.0680513	10	10	P1	10	10	P1	0.334314	0.0906156	10	10	P1	0.110678	0.0984051	10	10	P1	0.180085	0.0945104	10	10
pseudo_10390	0.0163087	-0.114773	pseudo_transcript_0	0.656318	-0.015239	9	9	pseudo_transcript_0	0.704643	-0.00799597	9	9	pseudo_transcript_0	0.638004	-0.0221098	9	9	pseudo_transcript_0	0.125148	-0.0493007	9	9	pseudo_transcript_0	0.0207384	-0.132512	8	8	pseudo_transcript_0	8	8	pseudo_transcript_0	0.0920532	-0.0791047	9	9	pseudo_transcript_0	0.0779896	-0.0950192	9	9	pseudo_transcript_0	0.0801121	-0.0834998	9	9
CEP97	0.0163111	0.099528	P1P2	0.625563	0.0100092	10	10	P1P2	0.807253	-0.0920741	10	10	P1P2	0.844328	-0.0479403	10	10	P1P2	0.0916257	-0.00789856	10	10	P1P2	0.292806	0.0662808	9	9	P1P2	9	9	P1P2	0.563358	0.0832061	10	10	P1P2	0.62313	-0.10438	10	10	P1P2	0.489697	-0.0532854	10	10
pseudo_4727	0.0163181	-0.0706991	pseudo_transcript_0	0.416233	-0.00224086	8	8	pseudo_transcript_0	0.0827412	0.0179872	9	9	pseudo_transcript_0	0.221045	-0.00317006	8	8	pseudo_transcript_0	0.115219	-0.148328	9	9	pseudo_transcript_0	0.174574	-0.0913635	9	9	pseudo_transcript_0	9	9	pseudo_transcript_0	0.727704	-0.0333523	9	9	pseudo_transcript_0	0.392276	0.0191151	9	9	pseudo_transcript_0	0.544951	-0.00777725	9	9
SERINC3	0.0163436	-0.109574	P1P2	0.0197661	0.0601361	10	10	P1P2	0.125688	0.0434465	10	10	P1P2	0.025389	0.0468578	10	10	P1P2	0.0164251	-0.186947	10	10	P1P2	0.363365	-0.0754574	10	10	P1P2	10	10	P1P2	0.940907	-0.019953	10	10	P1P2	0.526135	0.0939442	10	10	P1P2	0.703371	0.0287724	10	10
GAS1	0.0163701	0.140785	P1P2	0.269716	-0.0434882	10	10	P1P2	0.0561131	-0.0600393	10	10	P1P2	0.0874614	-0.0421193	10	10	P1P2	0.116756	0.0890355	10	10	P1P2	0.00199758	0.123784	10	10	P1P2	10	10	P1P2	0.649782	0.0408771	10	10	P1P2	0.892065	0.037696	10	10	P1P2	0.828199	0.0438381	10	10
PPP1R2	0.0163834	-0.103718	P1P2	0.321312	0.0711884	10	10	P1P2	0.129065	0.0438084	10	10	P1P2	0.169923	0.0517737	10	10	P1P2	0.0869998	-0.0532524	10	10	P1P2	0.0185743	-0.05289	10	10	P1P2	10	10	P1P2	0.997531	-0.0118248	10	10	P1P2	0.727704	-0.0249813	10	10	P1P2	0.839545	-0.0152647	10	10
PROSER1	0.0163949	0.112075	P1P2	0.400895	-0.041242	9	9	P1P2	0.495665	0.0963873	10	10	P1P2	0.625686	-0.00527019	9	9	P1P2	0.00772781	0.160061	9	9	P1P2	0.953641	-0.0252711	10	10	P1P2	9	9	P1P2	0.116162	0.0703767	9	9	P1P2	0.564335	0.0328879	9	9	P1P2	0.288605	0.0725083	9	9
CFL1	0.0163966	-0.158259	P1P2	0.868383	-0.0130893	10	10	P1P2	0.12547	-0.0521882	10	10	P1P2	0.445405	-0.0326388	10	10	P1P2	0.000701468	-0.231673	10	10	P1P2	0.778965	-0.0326871	10	10	P1P2	10	10	P1P2	0.00411427	-0.11873	10	10	P1P2	0.12192	-0.144216	10	10	P1P2	0.012105	-0.126099	10	10
UBA3	0.0163966	0.0355103	P1P2	0.14733	0.112388	10	10	P1P2	0.240817	0.140479	10	10	P1P2	0.191599	0.126433	10	10	P1P2	0.0331152	0.0345784	10	10	P1P2	0.206031	0.0934257	10	10	P1P2	10	10	P1P2	0.0670785	0.24712	10	10	P1P2	0.0666348	0.235516	10	10	P1P2	0.0568503	0.241318	10	10
pseudo_16870	0.0164898	-0.124409	pseudo_transcript_1	0.363242	0.105549	10	10	pseudo_transcript_1	0.0828436	0.121541	10	10	pseudo_transcript_1	0.156183	0.11618	10	10	pseudo_transcript_0	0.0578933	-0.192243	10	10	pseudo_transcript_0	0.09295	-0.130969	10	10	pseudo_transcript_0	10	10	pseudo_transcript_0	0.0432221	-0.183902	10	10	pseudo_transcript_0	0.0756151	-0.102581	10	10	pseudo_transcript_0	0.0567732	-0.168942	10	10
KAT7	0.0165353	-0.0186158	P1P2	0.218907	0.106265	9	9	P1P2	0.189656	0.0716012	9	9	P1P2	0.193944	0.0674684	9	9	P1P2	0.0261946	-0.153051	9	9	P1P2	0.0642726	0.0202037	9	9	P1P2	9	9	P1P2	0.922026	0.0555503	9	9	P1P2	0.697001	0.163643	9	9	P1P2	0.841596	0.109597	9	9
TMEM177	0.0165432	-0.104373	P1P2	0.205978	0.154336	10	10	P1P2	0.0264081	0.128313	10	10	P1P2	0.0713796	0.137381	10	10	P1P2	0.0666645	-0.151049	10	10	P1P2	0.0529062	-0.111183	10	10	P1P2	10	10	P1P2	0.451661	0.19261	10	10	P1P2	0.095501	0.160602	10	10	P1P2	0.169805	0.165612	10	10
ISX	0.0165566	0.0911001	P1P2	0.503838	-0.0898302	10	10	P1P2	0.098551	-0.0316674	10	10	P1P2	0.223011	-0.0420382	10	10	P1P2	0.253927	0.135299	10	10	P1P2	0.0184058	0.118293	10	10	P1P2	10	10	P1P2	0.969317	-0.0426753	10	10	P1P2	0.861155	0.0343749	10	10	P1P2	0.95895	-0.0309094	10	10
LCNL1	0.0165566	-0.140076	P1P2	0.134579	0.0447694	10	10	P1P2	0.644143	-0.0152396	10	10	P1P2	0.787804	0.00362409	10	10	P1P2	0.00491341	-0.253902	10	10	P1P2	0.686859	0.0243918	10	10	P1P2	10	10	P1P2	0.2487	-0.0820893	10	10	P1P2	0.440304	-0.0366465	10	10	P1P2	0.256665	-0.0510201	10	10
pseudo_14505	0.0165834	0.128184	pseudo_transcript_0	0.753299	-0.00060686	10	10	pseudo_transcript_0	0.916492	0.0237387	10	10	pseudo_transcript_0	0.989729	0.0115659	10	10	pseudo_transcript_0	0.0133984	0.202677	10	10	pseudo_transcript_0	0.308943	0.0327155	10	10	pseudo_transcript_0	10	10	pseudo_transcript_0	0.0952275	0.0371335	10	10	pseudo_transcript_0	0.364601	0.0333076	10	10	pseudo_transcript_0	0.117288	0.0289921	10	10
pseudo_3279	0.0165834	0.0530249	pseudo_transcript_0	0.370379	0.0514307	10	10	pseudo_transcript_0	0.244195	0.0801615	10	10	pseudo_transcript_0	0.279327	0.0607225	10	10	pseudo_transcript_0	0.0243604	0.199623	10	10	pseudo_transcript_0	0.233494	-0.0544744	10	10	pseudo_transcript_0	10	10	pseudo_transcript_0	0.0313869	0.169498	10	10	pseudo_transcript_0	0.149177	0.142373	10	10	pseudo_transcript_0	0.0567732	0.149684	10	10
ROPN1	0.0165834	0.0926839	P1P2	0.766682	-0.0200988	10	10	P1P2	0.955084	0.0245547	10	10	P1P2	0.868253	0.0183214	10	10	P1P2	0.203766	0.120296	10	10	P1P2	0.00926129	0.125401	10	10	P1P2	10	10	P1P2	0.370622	0.0918872	10	10	P1P2	0.095354	0.125998	10	10	P1P2	0.172216	0.105488	10	10
TMEM175	0.0165834	0.179616	P1P2	0.123379	0.023249	10	10	P1P2	0.239346	0.0820082	10	10	P1P2	0.153351	0.0328255	10	10	P1P2	0.00483265	0.243196	10	10	P1P2	0.223598	0.147454	10	10	P1P2	10	10	P1P2	0.00709369	0.202867	10	10	P1P2	0.00833799	0.141741	10	10	P1P2	0.00541233	0.172304	10	10
pseudo_13688	0.0166371	-0.12997	pseudo_transcript_0	0.657172	-0.0182147	10	10	pseudo_transcript_0	0.655787	-0.0618047	10	10	pseudo_transcript_0	0.691358	-0.0400097	10	10	pseudo_transcript_0	0.0016035	-0.193763	10	10	pseudo_transcript_0	0.961498	-0.0509329	10	10	pseudo_transcript_0	10	10	pseudo_transcript_0	0.0643118	-0.102058	10	10	pseudo_transcript_0	0.15284	-0.0296335	10	10	pseudo_transcript_0	0.0924618	-0.0658457	10	10
PIGK	0.0166371	0.150939	P1P2	0.857122	0.0169541	10	10	P1P2	0.41566	-0.0115661	10	10	P1P2	0.791222	0.00876938	10	10	P1P2	0.0735264	0.218738	10	10	P1P2	0.018435	0.105966	10	10	P1P2	10	10	P1P2	0.0398067	0.108676	10	10	P1P2	0.295414	0.0598522	10	10	P1P2	0.0852831	0.08147	10	10
pseudo_3522	0.0166775	-0.11573	pseudo_transcript_0	0.466624	0.0298353	10	10	pseudo_transcript_0	0.703617	-0.00301584	10	10	pseudo_transcript_0	0.749142	-0.00349281	10	10	pseudo_transcript_0	0.0169772	-0.1842	10	10	pseudo_transcript_0	0.299248	-0.0607584	10	10	pseudo_transcript_0	10	10	pseudo_transcript_0	0.282722	-0.0389933	10	10	pseudo_transcript_0	0.252325	-0.028163	10	10	pseudo_transcript_0	0.204972	-0.0287384	10	10
pseudo_16008	0.0166909	0.191019	pseudo_transcript_0	0.726534	-0.0206597	10	10	pseudo_transcript_0	0.195724	0.0608479	10	10	pseudo_transcript_0	0.371847	0.0204994	10	10	pseudo_transcript_0	0.0246805	0.274658	10	10	pseudo_transcript_0	0.189191	0.152162	10	10	pseudo_transcript_0	10	10	pseudo_transcript_0	0.0950522	0.185917	10	10	pseudo_transcript_0	0.0349647	0.163756	10	10	pseudo_transcript_0	0.0480925	0.17324	10	10
pseudo_10687	0.0167044	0.0225735	pseudo_transcript_0	0.478276	-0.0223285	10	10	pseudo_transcript_0	0.501638	-0.0212455	10	10	pseudo_transcript_0	0.396913	-0.0161956	10	10	pseudo_transcript_0	0.084812	0.0368846	10	10	pseudo_transcript_0	0.0438107	0.0433011	10	10	pseudo_transcript_0	10	10	pseudo_transcript_0	0.772804	0.0440062	10	10	pseudo_transcript_0	0.448588	0.0170627	10	10	pseudo_transcript_0	0.609759	0.0349762	10	10
ZNF282	0.0167044	0.0912531	P1P2	0.975846	0.00994986	10	10	P1P2	0.686233	0.0119618	10	10	P1P2	0.819625	-0.0140885	10	10	P1P2	0.187822	0.0794886	10	10	P1P2	0.00611894	0.124028	10	10	P1P2	10	10	P1P2	0.446099	0.089891	10	10	P1P2	0.239854	0.119413	10	10	P1P2	0.316202	0.104652	10	10
SNX13	0.0167421	-0.103644	P1P2	0.874426	-0.00286783	9	9	P1P2	0.784558	-0.042153	10	10	P1P2	0.888468	-0.048702	9	9	P1P2	0.136195	-0.174938	8	8	P1P2	0.119192	-0.0231347	10	10	P1P2	8	8	P1P2	0.202765	-0.161013	9	9	P1P2	0.246491	-0.137871	9	9	P1P2	0.206957	-0.148712	9	9
CCDC33	0.016772	0.359069	P1	0.0802924	-0.227453	10	10	P2	0.60378	0.0279571	10	10	P1	0.352058	-0.135699	10	10	P1	0.0419581	0.756363	10	10	P2	0.519065	-0.0216232	10	10	P1	10	10	P2	0.330272	0.0309237	10	10	P1	0.782344	-0.0412205	10	10	P2	0.612047	0.0434715	10	10
PBOV1	0.0167765	-0.107479	ENST00000527246.2	0.0739218	0.0449114	10	10	ENST00000527246.2	0.449453	-0.012598	10	10	ENST00000527246.2	0.538081	-0.00171331	10	10	ENST00000527246.2	0.00140853	-0.196448	9	9	ENST00000527246.2	0.560308	0.0165074	10	10	ENST00000527246.2	9	9	ENST00000527246.2	0.029798	-0.12122	10	10	ENST00000527246.2	0.302105	-0.0493248	9	9	ENST00000527246.2	0.142336	-0.0587657	9	9
pseudo_3409	0.0167856	0.156741	pseudo_transcript_1	0.554967	0.0429172	10	10	pseudo_transcript_1	0.299227	0.0250455	10	10	pseudo_transcript_1	0.383689	0.038023	10	10	pseudo_transcript_1	0.0725793	0.247902	10	10	pseudo_transcript_1	0.0730558	0.142745	10	10	pseudo_transcript_1	10	10	pseudo_transcript_1	0.0771477	0.191637	10	10	pseudo_transcript_1	0.0392916	0.159379	10	10	pseudo_transcript_1	0.0445491	0.162936	10	10
pseudo_17641	0.0168122	-0.132607	pseudo_transcript_0	0.369433	0.0154153	10	10	pseudo_transcript_0	0.246826	-0.0540121	10	10	pseudo_transcript_0	0.841781	-0.0434454	10	10	pseudo_transcript_0	0.00156513	-0.186144	9	9	pseudo_transcript_0	0.969182	-0.0522963	9	9	pseudo_transcript_0	9	9	pseudo_transcript_0	0.125565	-0.140338	10	10	pseudo_transcript_0	0.148386	-0.0867	10	10	pseudo_transcript_0	0.132592	-0.132298	10	10
pseudo_10258	0.0168127	0.0467041	pseudo_transcript_0	0.587793	0.0115274	10	10	pseudo_transcript_0	0.876241	0.0176561	10	10	pseudo_transcript_0	0.90565	0.0201918	10	10	pseudo_transcript_0	0.166248	0.0765663	10	10	pseudo_transcript_0	0.0158993	0.0936338	10	10	pseudo_transcript_0	10	10	pseudo_transcript_0	0.22376	0.127048	10	10	pseudo_transcript_0	0.164151	0.0852195	10	10	pseudo_transcript_0	0.17683	0.102184	10	10
pseudo_3423	0.0168127	0.133887	pseudo_transcript_0	0.898343	-0.0499498	10	10	pseudo_transcript_0	0.407369	0.00768489	10	10	pseudo_transcript_0	0.787804	0.0103592	10	10	pseudo_transcript_0	0.0223923	0.172776	10	10	pseudo_transcript_0	0.0934091	0.112543	10	10	pseudo_transcript_0	10	10	pseudo_transcript_0	0.0815368	0.0444817	10	10	pseudo_transcript_0	0.0340549	0.0852571	10	10	pseudo_transcript_0	0.0408762	0.0827505	10	10
SERF2	0.0168337	-0.160758	P2	0.22935	-0.0476842	9	9	P1	0.193851	0.0940002	10	10	P1	0.171215	0.0535186	10	10	P1	0.0620169	-0.242287	9	9	P1	0.00290832	-0.165718	10	10	P1	9	9	P1	0.0892451	-0.129593	10	10	P2	0.678288	-0.0677599	9	9	P2	0.279607	-0.0550788	9	9
COPS5	0.0168398	0.12116	P1P2	0.418986	-0.0704947	10	10	P1P2	0.530908	0.0154961	10	10	P1P2	0.446464	-0.0134675	10	10	P1P2	0.0256529	0.109131	10	10	P1P2	0.0618259	0.0322077	10	10	P1P2	10	10	P1P2	0.341745	-0.0299089	10	10	P1P2	0.442059	0.0541225	10	10	P1P2	0.352266	0.0390212	10	10
pseudo_4362	0.016867	-0.125629	pseudo_transcript_0	0.215125	0.00697249	10	10	pseudo_transcript_0	0.500889	-0.0507871	10	10	pseudo_transcript_0	0.327073	-0.00113819	10	10	pseudo_transcript_0	0.0174055	-0.179673	10	10	pseudo_transcript_0	0.103757	-0.020094	10	10	pseudo_transcript_0	10	10	pseudo_transcript_0	0.979542	-0.114108	10	10	pseudo_transcript_0	0.825612	-0.122374	10	10	pseudo_transcript_0	0.841168	-0.118241	10	10
TMED1	0.016867	-0.135137	P1P2	0.0649741	0.0810963	10	10	P1P2	0.0111597	0.0748363	10	10	P1P2	0.0185082	0.0779663	10	10	P1P2	0.244089	-0.180006	10	10	P1P2	0.0070176	-0.140985	10	10	P1P2	10	10	P1P2	0.391287	0.0618534	10	10	P1P2	0.250002	0.0369648	10	10	P1P2	0.269572	0.0683926	10	10
GTF3C1	0.0169054	-0.146676	P1P2	0.0197263	0.0599656	9	9	P1P2	0.268047	0.0806176	9	9	P1P2	0.0626252	0.0691829	9	9	P1P2	0.088852	-0.258521	9	9	P1P2	0.0698726	-0.0944523	9	9	P1P2	9	9	P1P2	0.809934	-0.0509201	9	9	P1P2	0.733681	0.0969644	9	9	P1P2	0.802912	0.0309199	9	9
TKT	0.0169489	-0.146641	P2	0.73264	0.0192878	10	10	P2	0.679648	0.0213128	10	10	P2	0.626272	7.38591e-05	10	10	P1	0.0223836	-0.171722	10	10	P1	0.0737178	-0.137295	10	10	P1	10	10	P1	0.0975596	-0.104293	10	10	P1	0.302574	-0.0850018	10	10	P1	0.184461	-0.146518	10	10
pseudo_6986	0.0169558	0.112733	pseudo_transcript_0	0.116556	-0.116018	10	10	pseudo_transcript_0	0.273064	-0.0612267	10	10	pseudo_transcript_0	0.119161	-0.0610744	10	10	pseudo_transcript_0	0.0186582	0.208271	9	9	pseudo_transcript_0	0.437882	0.0436151	10	10	pseudo_transcript_0	9	9	pseudo_transcript_0	0.863911	-0.0472165	10	10	pseudo_transcript_0	0.217387	-0.0434237	10	10	pseudo_transcript_0	0.439892	-0.044372	10	10
pseudo_5860	0.0170005	-0.107527	pseudo_transcript_0	0.997717	0.000606895	6	6	pseudo_transcript_0	0.846254	-0.0190773	8	8	pseudo_transcript_0	0.826766	-0.0302693	6	6	pseudo_transcript_0	0.0704219	-0.14281	7	7	pseudo_transcript_0	0.00784066	-0.108021	8	8	pseudo_transcript_0	7	7	pseudo_transcript_0	0.388555	-0.0441818	7	7	pseudo_transcript_0	0.169079	-0.0711684	8	8	pseudo_transcript_0	0.271093	-0.0497955	7	7
pseudo_2558	0.0170136	-0.0408698	pseudo_transcript_0	0.130849	-0.00766139	10	10	pseudo_transcript_0	0.12274	0.096226	9	9	pseudo_transcript_0	0.0488083	0.0794227	9	9	pseudo_transcript_0	0.0252328	-0.162776	9	9	pseudo_transcript_0	0.393878	-0.047481	9	9	pseudo_transcript_0	9	9	pseudo_transcript_0	0.957805	-0.0793453	10	10	pseudo_transcript_0	0.150082	0.108939	9	9	pseudo_transcript_0	0.25618	0.075788	9	9
pseudo_14193	0.0170173	0.144365	pseudo_transcript_0	0.0338197	-0.0609548	10	10	pseudo_transcript_0	0.0721617	-0.0762889	10	10	pseudo_transcript_0	0.0282354	-0.0656612	10	10	pseudo_transcript_0	0.0706231	0.167475	10	10	pseudo_transcript_0	0.00947005	0.126452	10	10	pseudo_transcript_0	10	10	pseudo_transcript_1	0.163165	-0.00276271	8	8	pseudo_transcript_1	0.491922	0.0104356	8	8	pseudo_transcript_1	0.268309	0.00755929	8	8
pseudo_15814	0.017031	0.0793827	pseudo_transcript_0	0.758576	-0.0369134	10	10	pseudo_transcript_0	0.338461	-0.0948724	10	10	pseudo_transcript_0	0.492804	-0.0748662	10	10	pseudo_transcript_0	0.401592	0.103851	10	10	pseudo_transcript_0	0.00536166	0.124856	10	10	pseudo_transcript_0	10	10	pseudo_transcript_0	0.550887	-0.0722509	10	10	pseudo_transcript_0	0.767497	-0.0896866	10	10	pseudo_transcript_0	0.633227	-0.0571868	10	10
pseudo_8478	0.0170715	0.112374	pseudo_transcript_1	0.219862	-0.00271994	10	10	pseudo_transcript_1	0.629449	0.000849636	10	10	pseudo_transcript_1	0.267404	-0.00807506	10	10	pseudo_transcript_1	0.269857	0.165071	9	9	pseudo_transcript_1	0.00913487	0.135417	10	10	pseudo_transcript_1	9	9	pseudo_transcript_1	0.0162758	0.146463	10	10	pseudo_transcript_1	0.013766	0.0319259	10	10	pseudo_transcript_1	0.0125913	0.131437	10	10
pseudo_16600	0.0170722	0.104143	pseudo_transcript_0	0.77787	0.0182857	10	10	pseudo_transcript_0	0.67771	-0.00600979	10	10	pseudo_transcript_0	0.960228	-0.00694096	10	10	pseudo_transcript_0	0.087273	0.160459	10	10	pseudo_transcript_0	0.0477712	0.100135	10	10	pseudo_transcript_0	10	10	pseudo_transcript_0	0.199421	0.0804508	10	10	pseudo_transcript_0	0.430289	0.0569298	10	10	pseudo_transcript_0	0.268159	0.0648577	10	10
PHC1	0.0170722	-0.120613	P1P2	0.208745	0.0202943	10	10	P1P2	0.588486	0.0465777	10	10	P1P2	0.310554	0.0208856	10	10	P1P2	0.0412178	-0.055049	10	10	P1P2	0.0174228	-0.103419	10	10	P1P2	10	10	P1P2	0.468306	-0.0194257	10	10	P1P2	0.252079	-0.018542	10	10	P1P2	0.327065	-0.015503	10	10
UPF2	0.0170998	-0.148435	P1P2	0.97349	-0.0347944	10	10	P1P2	0.703398	-0.0124837	10	10	P1P2	0.815487	-0.0266061	10	10	P1P2	0.0741473	-0.253489	10	10	P1P2	0.0621964	-0.0965736	10	10	P1P2	10	10	P1P2	0.0643543	-0.130848	10	10	P1P2	0.50795	-0.0616557	10	10	P1P2	0.124466	-0.104053	10	10
WNT10A	0.0171136	-0.125534	P1P2	0.693437	-0.0056288	10	10	P1P2	0.663027	-0.0107599	10	10	P1P2	0.683736	0.0131227	10	10	P1P2	0.0405466	-0.200943	10	10	P1P2	0.234014	-0.108566	10	10	P1P2	10	10	P1P2	0.167034	-0.115728	10	10	P1P2	0.45974	-0.0491409	10	10	P1P2	0.227892	-0.0786916	10	10
B3GNT5	0.0171273	0.0260092	P1P2	0.269524	0.0586091	10	10	P1P2	0.684936	-0.0135048	10	10	P1P2	0.361167	0.0420994	10	10	P1P2	0.0307746	0.0431779	10	10	P1P2	0.291505	0.0348378	10	10	P1P2	10	10	P1P2	0.74387	0.0907665	10	10	P1P2	0.724484	0.084764	10	10	P1P2	0.946662	0.0877653	10	10
pseudo_50	0.0172103	-0.117735	pseudo_transcript_0	0.522968	0.0372507	10	10	pseudo_transcript_0	0.776545	0.0511965	10	10	pseudo_transcript_0	0.914801	0.0473343	10	10	pseudo_transcript_0	0.019529	-0.15719	10	10	pseudo_transcript_0	0.152722	-0.121518	10	10	pseudo_transcript_0	10	10	pseudo_transcript_0	0.456191	-0.0699356	10	10	pseudo_transcript_0	0.730706	-0.0486845	10	10	pseudo_transcript_0	0.563426	-0.047527	10	10
USPL1	0.0172241	-0.126814	P1P2	0.476079	0.025131	10	10	P1P2	0.348877	-0.053173	10	10	P1P2	0.908934	-0.0116958	10	10	P1P2	0.0310852	-0.190332	10	10	P1P2	0.194604	-0.0602515	10	10	P1P2	10	10	P1P2	0.16242	-0.0330881	10	10	P1P2	0.0459971	-0.104955	10	10	P1P2	0.067029	-0.039533	10	10
pseudo_4808	0.0172519	-0.0908841	pseudo_transcript_0	0.574737	-0.0235856	10	10	pseudo_transcript_0	0.162792	-0.0485797	10	10	pseudo_transcript_0	0.31781	-0.035941	10	10	pseudo_transcript_0	0.0246332	-0.154118	10	10	pseudo_transcript_0	0.198685	-0.0750587	10	10	pseudo_transcript_0	10	10	pseudo_transcript_0	0.121436	-0.176793	10	10	pseudo_transcript_0	0.0755907	-0.156076	10	10	pseudo_transcript_0	0.0914889	-0.166434	10	10
SLC39A2	0.0172519	-0.207147	P1P2	0.91215	0.0270482	10	10	P1P2	0.746961	-0.0955035	10	10	P1P2	0.950562	-0.0314781	10	10	P1P2	0.000907616	-0.291321	10	10	P1P2	0.286419	-0.0448014	10	10	P1P2	10	10	P1P2	0.0470125	-0.226099	10	10	P1P2	0.066328	-0.0421963	10	10	P1P2	0.0450868	-0.163216	10	10
pseudo_1191	0.0172657	-0.123173	pseudo_transcript_1	0.0309657	0.0724731	10	10	pseudo_transcript_1	0.0983712	0.07898	10	10	pseudo_transcript_1	0.0413101	0.0749567	10	10	pseudo_transcript_1	0.049346	-0.123125	10	10	pseudo_transcript_1	0.0449781	-0.130883	10	10	pseudo_transcript_1	10	10	pseudo_transcript_0	0.221915	-0.0607641	10	10	pseudo_transcript_0	0.29371	0.0699693	10	10	pseudo_transcript_0	0.231459	0.00362562	10	10
MED9	0.0172935	-0.136944	P1P2	0.0570935	0.0813403	10	10	P1P2	0.0286624	0.137737	10	10	P1P2	0.0280445	0.100463	10	10	P1P2	0.264989	-0.0342986	10	10	P1P2	0.00688541	-0.203232	10	10	P1P2	10	10	P1P2	0.285771	0.119078	10	10	P1P2	0.35729	0.0991623	10	10	P1P2	0.293147	0.121918	10	10
MRPL24	0.0173214	-0.19499	P1P2	0.103112	0.0991714	10	10	P1P2	0.0608117	0.0842255	10	10	P1P2	0.0741171	0.0916985	10	10	P1P2	0.193537	-0.280778	10	10	P1P2	0.00108615	-0.110278	10	10	P1P2	10	10	P1P2	0.523288	-0.0561728	10	10	P1P2	0.773041	0.0342505	10	10	P1P2	0.608513	0.0186096	10	10
pseudo_2514	0.0173632	0.121456	pseudo_transcript_0	0.651416	0.0264896	10	10	pseudo_transcript_0	0.761485	0.00691923	10	10	pseudo_transcript_0	0.666435	0.0167044	10	10	pseudo_transcript_0	0.162478	0.177997	10	10	pseudo_transcript_0	0.00561004	0.0998972	10	10	pseudo_transcript_0	10	10	pseudo_transcript_0	0.372673	0.0639137	10	10	pseudo_transcript_0	0.234453	0.0607568	10	10	pseudo_transcript_0	0.281324	0.0623352	10	10
pseudo_3377	0.0173632	-0.106541	pseudo_transcript_0	0.135969	-0.0250734	10	10	pseudo_transcript_0	0.163058	-0.0139815	10	10	pseudo_transcript_0	0.144764	-0.0251287	10	10	pseudo_transcript_0	0.0358407	-0.161159	10	10	pseudo_transcript_0	0.221812	-0.093141	10	10	pseudo_transcript_0	10	10	pseudo_transcript_0	0.00509631	-0.135817	10	10	pseudo_transcript_0	0.0596857	-0.106164	10	10	pseudo_transcript_0	0.0148106	-0.117179	10	10
pseudo_14818	0.0173912	0.177014	pseudo_transcript_0	0.486193	-0.0265814	10	10	pseudo_transcript_0	0.694579	-0.0297925	10	10	pseudo_transcript_0	0.778482	-0.0306663	10	10	pseudo_transcript_0	0.22938	0.141186	10	10	pseudo_transcript_0	0.00179483	0.0977938	10	10	pseudo_transcript_0	10	10	pseudo_transcript_0	0.202222	0.108257	10	10	pseudo_transcript_0	0.271253	0.0887264	10	10	pseudo_transcript_0	0.225839	0.0984917	10	10
pseudo_12741	0.0174051	0.0832138	pseudo_transcript_0	0.318295	-0.042649	10	10	pseudo_transcript_0	0.406453	0.0143077	10	10	pseudo_transcript_0	0.805162	-0.0099188	10	10	pseudo_transcript_0	0.0378167	0.180492	10	10	pseudo_transcript_0	0.455284	0.0305019	10	10	pseudo_transcript_0	10	10	pseudo_transcript_0	0.313359	0.0586611	10	10	pseudo_transcript_0	0.153607	0.0566932	10	10	pseudo_transcript_0	0.182604	0.0475354	10	10
pseudo_533	0.0174612	-0.166128	pseudo_transcript_0	0.0689341	0.0895143	10	10	pseudo_transcript_0	0.465658	0.0693049	10	10	pseudo_transcript_0	0.176176	0.0788455	10	10	pseudo_transcript_0	0.00445485	-0.156785	10	10	pseudo_transcript_0	0.584135	-0.173662	10	10	pseudo_transcript_0	10	10	pseudo_transcript_0	0.820799	0.00196451	10	10	pseudo_transcript_0	0.94585	-0.0408863	10	10	pseudo_transcript_0	0.669556	-0.0017189	10	10
C10orf112	0.0174612	-0.0972875	ENST00000454679.2	0.442921	0.013927	10	10	ENST00000454679.2	0.936588	0.0237004	10	10	ENST00000454679.2	0.704278	0.0163417	10	10	ENST00000454679.2	0.0422273	-0.144265	10	10	ENST00000454679.2	0.0807389	-0.0908431	10	10	ENST00000454679.2	10	10	ENST00000454679.2	0.224659	-0.050467	10	10	ENST00000454679.2	0.255651	-0.0535363	10	10	ENST00000454679.2	0.225953	-0.049248	10	10
MIEN1	0.0174743	0.146082	P1P2	0.0981224	-0.137721	10	10	P1P2	0.744178	-0.0311635	10	10	P1P2	0.34385	-0.0917784	10	10	P1P2	0.00876712	0.272622	9	9	P1P2	0.890547	-0.0833068	10	10	P1P2	9	9	P1P2	0.593585	-0.108884	10	10	P1P2	0.86633	-0.0860447	9	9	P1P2	0.846247	-0.0975207	9	9
pseudo_5408	0.0174817	0.0734048	pseudo_transcript_0	0.571118	-0.0369753	10	10	pseudo_transcript_0	0.352021	0.00840982	9	9	pseudo_transcript_0	0.247319	0.022205	9	9	pseudo_transcript_0	0.053689	0.114724	9	9	pseudo_transcript_0	0.096094	0.0632084	9	9	pseudo_transcript_0	9	9	pseudo_transcript_0	0.0698059	-0.0558721	10	10	pseudo_transcript_0	0.0462573	0.0622769	9	9	pseudo_transcript_0	0.0170822	0.065804	9	9
INVS	0.0174892	-0.0317651	P1P2	0.77923	-0.00690167	10	10	P1P2	0.595091	0.0294257	10	10	P1P2	0.787576	0.0121053	10	10	P1P2	0.146923	-0.134173	10	10	P1P2	0.0318727	-0.0310051	10	10	P1P2	10	10	P1P2	0.220912	-0.105312	10	10	P1P2	0.607314	0.00916739	10	10	P1P2	0.348898	-0.0822152	10	10
MYO15A	0.0175033	-0.152451	P1P2	0.722658	-0.0136443	10	10	P1P2	0.300049	-0.0871654	10	10	P1P2	0.766254	-0.0294395	10	10	P1P2	0.00348311	-0.176337	10	10	P1P2	0.465658	-0.0796505	10	10	P1P2	10	10	P1P2	0.268447	-0.178202	10	10	P1P2	0.0569138	-0.150578	10	10	P1P2	0.149734	-0.16439	10	10
TLE6	0.0175174	-0.058763	P1P2	0.607992	-0.0129849	10	10	P1P2	0.597334	-0.0104943	10	10	P1P2	0.533792	-0.0113084	10	10	P1P2	0.200314	-0.122175	10	10	P1P2	0.0715147	-0.107425	10	10	P1P2	10	10	P1P2	0.664486	-0.0931844	10	10	P1P2	0.497951	-0.0359604	10	10	P1P2	0.612047	-0.0437326	10	10
C9orf172	0.0175447	-0.124177	P1P2	0.330169	0.0380381	9	9	P1P2	0.61213	-0.024661	8	8	P1P2	0.982176	-0.0153677	8	8	P1P2	0.00638723	-0.329364	9	9	P1P2	0.217585	-0.123925	8	8	P1P2	8	8	P1P2	0.139776	-0.155477	9	9	P1P2	0.398595	-0.154294	8	8	P1P2	0.378303	-0.138036	8	8
pseudo_13968	0.0175737	0.230954	pseudo_transcript_0	0.380563	-0.0520951	10	10	pseudo_transcript_0	0.724352	-0.064836	10	10	pseudo_transcript_0	0.413444	-0.0498699	10	10	pseudo_transcript_0	0.199379	0.307735	10	10	pseudo_transcript_0	0.0173881	0.222435	10	10	pseudo_transcript_0	10	10	pseudo_transcript_0	0.0987275	0.0423155	10	10	pseudo_transcript_0	0.124656	0.0593814	10	10	pseudo_transcript_0	0.0845319	0.0445916	10	10
pseudo_9858	0.0176869	0.275036	pseudo_transcript_0	0.022202	-0.201311	10	10	pseudo_transcript_0	0.857267	-0.0579643	10	10	pseudo_transcript_0	0.0951192	-0.0959561	10	10	pseudo_transcript_0	0.00513948	0.427532	10	10	pseudo_transcript_0	0.963844	0.101634	10	10	pseudo_transcript_0	10	10	pseudo_transcript_0	0.870172	-0.00760871	10	10	pseudo_transcript_0	0.595058	-0.038837	10	10	pseudo_transcript_0	0.743834	0.00412637	10	10
pseudo_3861	0.017705	0.0675194	pseudo_transcript_0	0.0496145	-0.0408818	9	9	pseudo_transcript_0	0.520165	-0.0605756	10	10	pseudo_transcript_0	0.102931	-0.049696	9	9	pseudo_transcript_0	0.0145382	0.158414	9	9	pseudo_transcript_0	0.545049	0.0792016	10	10	pseudo_transcript_0	9	9	pseudo_transcript_0	0.62411	0.00187563	9	9	pseudo_transcript_0	0.610408	-0.0583516	9	9	pseudo_transcript_0	0.997879	-0.0231234	9	9
pseudo_9825	0.017705	0.104873	pseudo_transcript_0	0.310238	-0.0283493	9	9	pseudo_transcript_0	0.330939	-0.0533042	9	9	pseudo_transcript_0	0.291917	-0.0574011	9	9	pseudo_transcript_0	0.0443687	0.195331	9	9	pseudo_transcript_0	0.216514	0.0698035	9	9	pseudo_transcript_0	9	9	pseudo_transcript_0	0.369251	0.068913	9	9	pseudo_transcript_0	0.578865	0.021121	9	9	pseudo_transcript_0	0.806179	0.0210681	9	9
NUPL2	0.0177295	0.112384	P1P2	0.723101	-0.00249497	10	10	P1P2	0.449806	0.00567609	10	10	P1P2	0.86383	0.0024497	10	10	P1P2	0.0417794	0.186643	10	10	P1P2	0.216403	0.0346222	10	10	P1P2	10	10	P1P2	0.218642	0.132307	10	10	P1P2	0.0842215	0.0490016	10	10	P1P2	0.109187	0.109518	10	10
WIZ	0.0177295	0.095271	P1P2	0.466262	-0.0427272	10	10	P1P2	0.451041	0.00799626	10	10	P1P2	0.942552	-0.0104918	10	10	P1P2	0.00287166	0.191006	10	10	P1P2	0.647468	-0.0110307	10	10	P1P2	10	10	P1P2	0.104894	0.0317629	10	10	P1P2	0.507003	0.00492868	10	10	P1P2	0.205078	0.015406	10	10
APCDD1	0.0177437	0.171095	P1P2	0.620446	-0.128758	10	10	P1P2	0.298406	0.0220684	10	10	P1P2	0.751387	-0.0505693	10	10	P1P2	0.000895673	0.26538	10	10	P1P2	0.860043	0.0554537	10	10	P1P2	10	10	P1P2	0.262877	0.0638476	10	10	P1P2	0.159273	0.0752114	10	10	P1P2	0.166599	0.0499615	10	10
PRKCQ	0.0177437	-0.0908424	P1P2	0.814453	0.0243998	10	10	P1P2	0.449189	-0.0241484	10	10	P1P2	0.565575	-0.00790596	10	10	P1P2	0.0273956	-0.170288	10	10	P1P2	0.26264	-0.0622403	10	10	P1P2	10	10	P1P2	0.0735677	-0.0563433	10	10	P1P2	0.131102	-0.0417828	10	10	P1P2	0.0713417	-0.038985	10	10
pseudo_15214	0.017815	-0.1204	pseudo_transcript_0	0.0803179	0.0660537	10	10	pseudo_transcript_0	0.420393	0.0544141	10	10	pseudo_transcript_0	0.173168	0.0583374	10	10	pseudo_transcript_0	0.0205155	-0.199743	10	10	pseudo_transcript_0	0.303655	-0.093897	10	10	pseudo_transcript_0	10	10	pseudo_transcript_0	0.711117	-0.0338254	10	10	pseudo_transcript_0	0.916914	-0.0131832	10	10	pseudo_transcript_0	0.893446	-0.0271345	10	10
MORF4L2	0.0178292	-0.101496	P1	0.0908466	-0.0600906	10	10	P1	0.0761153	-0.0493594	10	10	P1	0.055843	-0.0540695	10	10	P1	0.128879	-0.132347	10	10	P1	0.025059	-0.121655	10	10	P1	10	10	P1	0.00416827	-0.117499	10	10	P1	0.00141469	-0.124167	10	10	P1	0.00170792	-0.120833	10	10
CACNA1F	0.0178865	-0.222536	P1P2	0.838265	0.00491954	10	10	P1P2	0.280861	0.061152	10	10	P1P2	0.493551	0.0345096	10	10	P1P2	0.114769	-0.276717	10	10	P1P2	0.0057329	-0.176529	10	10	P1P2	10	10	P1P2	0.180791	-0.121371	10	10	P1P2	0.374388	-0.116287	10	10	P1P2	0.2697	-0.115097	10	10
DBF4	0.0178865	-0.172672	P1P2	0.175529	0.0293768	10	10	P1P2	0.00812276	0.074315	10	10	P1P2	0.0307753	0.0625794	10	10	P1P2	0.250069	-0.112126	10	10	P1P2	0.00134948	-0.171371	10	10	P1P2	10	10	P1P2	0.971667	-0.0479354	10	10	P1P2	0.462259	-0.014604	10	10	P1P2	0.780232	-0.046072	10	10
HMX3	0.0178865	-0.115852	P1P2	0.373305	-0.0526711	10	10	P1P2	0.561615	-0.0199031	10	10	P1P2	0.40588	-0.021423	10	10	P1P2	0.0220638	-0.197583	10	10	P1P2	0.173017	-0.0161764	10	10	P1P2	10	10	P1P2	0.0170524	-0.150586	10	10	P1P2	0.312818	-0.107412	10	10	P1P2	0.074229	-0.128999	10	10
NT5DC4	0.0178865	-0.256532	P1P2	0.0732797	0.0739344	10	10	P1P2	0.801108	0.0382097	10	10	P1P2	0.524494	0.0762148	10	10	P1P2	0.0448746	-0.452372	10	10	P1P2	0.189837	-0.128103	10	10	P1P2	10	10	P1P2	0.811414	-0.265455	10	10	P1P2	0.773154	-0.0888582	10	10	P1P2	0.885709	-0.21537	10	10
pseudo_2929	0.0179008	0.0617409	pseudo_transcript_0	0.527398	0.00940705	10	10	pseudo_transcript_0	0.791802	-0.00467566	10	10	pseudo_transcript_0	0.939255	-0.0217345	10	10	pseudo_transcript_0	0.164849	0.0929811	10	10	pseudo_transcript_0	0.0332965	0.0695386	10	10	pseudo_transcript_0	10	10	pseudo_transcript_0	0.549805	0.0213739	10	10	pseudo_transcript_0	0.340691	0.0339709	10	10	pseudo_transcript_0	0.392635	0.0194087	10	10
SLC22A16	0.0179151	0.0747284	P1P2	0.519994	0.0301557	10	10	P1P2	0.625069	-0.0275111	10	10	P1P2	0.959757	-0.022473	10	10	P1P2	0.00220028	0.125202	10	10	P1P2	0.658081	-0.012532	10	10	P1P2	10	10	P1P2	0.141621	0.118544	10	10	P1P2	0.77338	0.0516249	10	10	P1P2	0.552659	0.069051	10	10
TMEM163	0.0179151	-0.112838	P1P2	0.0353871	0.0797948	10	10	P1P2	0.0192756	0.0821777	10	10	P1P2	0.0226708	0.0780927	10	10	P1P2	0.298147	-0.11702	10	10	P1P2	0.0105602	-0.14387	10	10	P1P2	10	10	P1P2	0.16995	0.0447916	10	10	P1P2	0.422801	0.0169454	10	10	P1P2	0.226067	0.0271841	10	10
DIABLO	0.0179295	-0.13238	P1P2	0.711512	-0.0180399	10	10	P1P2	0.00552744	-0.0659616	10	10	P1P2	0.0604719	-0.022284	10	10	P1P2	0.0105751	-0.184463	10	10	P1P2	0.227203	-0.0314283	10	10	P1P2	10	10	P1P2	0.0127243	-0.11375	10	10	P1P2	0.00229839	-0.149647	10	10	P1P2	0.00317554	-0.130173	10	10
MVK	0.0179582	-0.142982	P1P2	0.0144171	0.0905696	10	10	P1P2	0.00233695	0.0942067	10	10	P1P2	0.00347429	0.0916657	10	10	P1P2	0.190463	-0.228218	10	10	P1P2	0.00206391	-0.0858236	10	10	P1P2	10	10	P1P2	0.280943	0.0684063	10	10	P1P2	0.028108	0.107416	10	10	P1P2	0.0644603	0.0755826	10	10
pseudo_3838	0.0180158	0.110121	pseudo_transcript_0	0.356963	0.0534023	10	10	pseudo_transcript_0	0.602959	-0.0099661	10	10	pseudo_transcript_0	0.439953	0.0355777	10	10	pseudo_transcript_0	0.222687	0.0531487	10	10	pseudo_transcript_0	0.00386159	0.0945395	10	10	pseudo_transcript_0	10	10	pseudo_transcript_0	0.0394246	0.133051	10	10	pseudo_transcript_0	0.0919369	0.143798	10	10	pseudo_transcript_0	0.0508062	0.136351	10	10
pseudo_15560	0.0180158	-0.13072	pseudo_transcript_1	0.0224707	-0.126292	10	10	pseudo_transcript_0	0.0184782	0.12228	10	10	pseudo_transcript_1	0.0183906	-0.0987419	10	10	pseudo_transcript_1	0.205561	0.156097	10	10	pseudo_transcript_0	0.00160629	-0.148489	10	10	pseudo_transcript_0	10	10	pseudo_transcript_1	0.10521	-0.0913467	10	10	pseudo_transcript_1	0.103933	-0.0644832	10	10	pseudo_transcript_1	0.10467	-0.0960725	10	10
pseudo_14625	0.0180218	-0.154375	pseudo_transcript_0	0.253287	-0.0141691	9	9	pseudo_transcript_0	0.12576	-0.0504008	10	10	pseudo_transcript_0	0.100065	-0.024538	9	9	pseudo_transcript_0	0.0287442	-0.150831	9	9	pseudo_transcript_0	0.270048	-0.0815464	10	10	pseudo_transcript_0	9	9	pseudo_transcript_0	0.00201538	-0.126944	9	9	pseudo_transcript_0	0.00947518	-0.103956	10	10	pseudo_transcript_0	0.000716316	-0.0937616	9	9
NPTX1	0.0181896	-0.103919	P1P2	0.347939	0.0180592	10	10	P1P2	0.664842	0.0197174	10	10	P1P2	0.40371	0.014906	10	10	P1P2	0.130301	-0.153044	10	10	P1P2	0.039591	-0.0953871	10	10	P1P2	10	10	P1P2	0.429307	-0.0152965	10	10	P1P2	0.434714	-0.045348	10	10	P1P2	0.404235	-0.0305812	10	10
pseudo_11549	0.0182041	0.130032	pseudo_transcript_1	0.386529	0.0796433	10	10	pseudo_transcript_1	0.190742	0.0878285	10	10	pseudo_transcript_1	0.260948	0.0837359	10	10	pseudo_transcript_1	0.00441571	0.168788	10	10	pseudo_transcript_1	0.157034	0.0384743	10	10	pseudo_transcript_1	10	10	pseudo_transcript_1	0.0102105	0.178594	10	10	pseudo_transcript_1	0.0436621	0.155179	10	10	pseudo_transcript_1	0.0187557	0.164402	10	10
ROBO3	0.0182041	-0.144822	P1P2	0.677911	0.027519	10	10	P1P2	0.802018	0.0245902	10	10	P1P2	0.734159	-0.0137532	10	10	P1P2	0.0754507	-0.202307	10	10	P1P2	0.0440575	-0.120745	10	10	P1P2	10	10	P1P2	0.337274	-0.051937	10	10	P1P2	0.645269	-0.06029	10	10	P1P2	0.480237	-0.0556323	10	10
NDUFAF1	0.0182624	-0.109954	P1P2	0.066974	-0.0122093	10	10	P1P2	0.943491	-0.0201091	10	10	P1P2	0.410913	-0.0212029	10	10	P1P2	0.254852	-0.119243	10	10	P1P2	0.00542035	-0.121795	10	10	P1P2	10	10	P1P2	0.0247316	-0.112074	10	10	P1P2	0.0623605	-0.100411	10	10	P1P2	0.0325941	-0.100656	10	10
NKAIN2	0.0182742	-0.0730552	P1P2	0.604278	-0.0305139	10	10	P1P2	0.309683	0.0308481	10	10	P1P2	0.439778	0.0137045	10	10	P1P2	0.228716	-0.133041	9	9	P1P2	0.0158289	-0.114167	10	10	P1P2	9	9	P1P2	0.0337826	-0.207871	10	10	P1P2	0.0556536	-0.11999	10	10	P1P2	0.0184146	-0.142669	10	10
pseudo_16497	0.0183355	-0.117682	pseudo_transcript_0	0.618363	0.0319562	10	10	pseudo_transcript_0	0.958482	0.0161668	10	10	pseudo_transcript_0	0.612082	0.0138245	10	10	pseudo_transcript_0	0.0354123	-0.226066	10	10	pseudo_transcript_0	0.272227	-0.0219899	10	10	pseudo_transcript_0	10	10	pseudo_transcript_0	0.184079	-0.110316	10	10	pseudo_transcript_0	0.562277	-0.0226352	10	10	pseudo_transcript_0	0.321387	-0.0421308	10	10
pseudo_6634	0.0183501	-0.0436548	pseudo_transcript_0	0.0877035	0.0822258	10	10	pseudo_transcript_0	0.285213	0.0661499	10	10	pseudo_transcript_0	0.150307	0.0732733	10	10	pseudo_transcript_0	0.0347334	-0.0701935	10	10	pseudo_transcript_0	0.11378	-0.045817	10	10	pseudo_transcript_0	10	10	pseudo_transcript_0	0.591343	0.0289527	10	10	pseudo_transcript_0	0.802644	0.0315537	10	10	pseudo_transcript_0	0.647232	0.0318452	10	10
FAM91A1	0.0183501	0.170066	P1P2	0.773005	0.00471417	10	10	P1P2	0.225431	0.0769492	10	10	P1P2	0.472504	0.0166875	10	10	P1P2	0.0310275	0.273476	10	10	P1P2	0.104415	0.0670661	10	10	P1P2	10	10	P1P2	0.108543	0.168131	10	10	P1P2	0.0533487	0.150291	10	10	P1P2	0.0689085	0.159211	10	10
HPSE	0.0183648	0.129847	P1P2	0.657172	0.0259632	10	10	P1P2	0.149616	0.0627561	10	10	P1P2	0.238672	0.0266673	10	10	P1P2	0.013532	0.155194	10	10	P1P2	0.161967	0.0869295	10	10	P1P2	10	10	P1P2	0.0540971	0.149929	10	10	P1P2	0.020643	0.155397	10	10	P1P2	0.0289463	0.151599	10	10
PDLIM2	0.0184597	-0.108261	P1	0.0565365	0.121856	10	10	P2	0.100881	0.0188355	10	10	P1	0.092	0.0696088	9	9	P1	0.00524401	-0.307048	10	10	P1	0.696368	-0.0702952	9	9	P1	9	9	P2	0.0293165	0.106979	9	9	P2	0.0437705	0.0723659	9	9	P2	0.0241147	0.0846148	9	9
DCDC1	0.0184824	0.0877415	P1P2	0.647165	0.028145	10	10	P1P2	0.618213	-0.0170861	10	10	P1P2	0.665574	0.01484	10	10	P1P2	0.0843585	0.0884171	10	10	P1P2	0.197864	0.148596	10	10	P1P2	10	10	P1P2	0.1139	0.0785978	10	10	P1P2	0.0478999	0.0745193	10	10	P1P2	0.0631014	0.0765586	10	10
ARHGEF26	0.0185562	-0.109294	P1P2	0.00513454	0.0933813	9	9	P1P2	0.117202	0.0727878	10	10	P1P2	0.019309	0.0633568	9	9	P1P2	0.0151997	-0.136143	10	10	P1P2	0.800838	-0.0813028	10	10	P1P2	10	10	P1P2	0.537972	0.0334548	9	9	P1P2	0.205827	0.0372772	8	8	P1P2	0.412038	0.0173002	8	8
COPZ1	0.0185562	-0.108248	P1	0.0488956	0.109897	9	9	P1	0.00225435	0.138272	9	9	P1	0.0015572	0.103979	9	9	P2	0.00721476	-0.167473	10	10	P1	0.187683	-0.0438698	9	9	P2	10	10	P1	0.0135798	0.0252516	9	9	P1	0.00475376	0.193042	9	9	P2	0.0087162	-0.205933	10	10
IZUMO4	0.0185858	0.145454	P1P2	0.876643	0.0382702	10	10	P1P2	0.649637	0.0192511	10	10	P1P2	0.722599	0.0287607	10	10	P1P2	0.0232323	0.188152	10	10	P1P2	0.0752977	0.0814902	10	10	P1P2	10	10	P1P2	0.0384896	0.0734767	10	10	P1P2	0.138274	0.0803642	10	10	P1P2	0.0624726	0.0722563	10	10
HOXA1	0.0186007	0.0871418	P1P2	0.199279	-0.0439379	10	10	P1P2	0.128842	-0.0259043	10	10	P1P2	0.130649	-0.0250988	10	10	P1P2	0.0825119	0.0942663	10	10	P1P2	0.0388065	0.101945	10	10	P1P2	10	10	P1P2	0.839184	0.0395128	10	10	P1P2	0.848731	0.0251656	10	10	P1P2	0.830743	0.0323392	10	10
RBM23	0.0186007	-0.122801	P1P2	0.188041	0.0240869	10	10	P1P2	0.560228	-0.0121139	10	10	P1P2	0.739962	0.0176071	10	10	P1P2	0.0129503	-0.152906	10	10	P1P2	0.365778	-0.132532	10	10	P1P2	10	10	P1P2	0.362331	-0.0239418	10	10	P1P2	0.12064	-0.0458562	10	10	P1P2	0.199513	-0.034899	10	10
pseudo_14217	0.0186547	0.134697	pseudo_transcript_0	0.176183	-0.0336429	9	9	pseudo_transcript_0	0.325493	0.0351192	9	9	pseudo_transcript_0	0.373565	-0.0604617	9	9	pseudo_transcript_0	0.0299967	0.226252	9	9	pseudo_transcript_0	0.366427	0.0651376	9	9	pseudo_transcript_0	9	9	pseudo_transcript_0	0.341282	0.0195549	9	9	pseudo_transcript_0	0.480157	-0.0407885	9	9	pseudo_transcript_0	0.375005	-0.0404914	9	9
pseudo_11417	0.0186749	0.0834799	pseudo_transcript_0	0.938429	0.0503209	10	10	pseudo_transcript_0	0.927469	0.0346263	10	10	pseudo_transcript_0	0.909872	0.0409736	10	10	pseudo_transcript_0	0.0684182	0.139002	10	10	pseudo_transcript_0	0.0910192	0.0422666	10	10	pseudo_transcript_0	10	10	pseudo_transcript_0	0.163308	0.132494	10	10	pseudo_transcript_0	0.261199	0.109293	10	10	pseudo_transcript_0	0.190117	0.120893	10	10
pseudo_12118	0.018686	-0.1201	pseudo_transcript_0	0.682057	0.0757895	9	9	pseudo_transcript_0	0.5757	0.0368279	9	9	pseudo_transcript_0	0.653008	0.0638496	9	9	pseudo_transcript_0	0.0303409	-0.136929	9	9	pseudo_transcript_0	0.0648784	-0.0686587	9	9	pseudo_transcript_0	9	9	pseudo_transcript_0	0.461741	-0.0435785	9	9	pseudo_transcript_0	0.493744	0.0290093	9	9	pseudo_transcript_0	0.469717	-0.0335887	9	9
pseudo_29	0.018686	0.105444	pseudo_transcript_0	0.301413	-0.0365835	9	9	pseudo_transcript_0	0.290781	-0.0130472	9	9	pseudo_transcript_0	0.267769	-0.0584494	9	9	pseudo_transcript_0	0.0667164	0.0853836	9	9	pseudo_transcript_0	0.0699445	0.0495484	9	9	pseudo_transcript_0	9	9	pseudo_transcript_0	0.58969	-0.0419007	9	9	pseudo_transcript_0	0.796872	0.0360317	9	9	pseudo_transcript_0	0.737063	0.0212683	9	9
pseudo_18416	0.0187196	0.0342228	pseudo_transcript_0	0.717133	-0.0558889	10	10	pseudo_transcript_0	0.122843	-0.0843912	10	10	pseudo_transcript_0	0.314951	-0.0567073	10	10	pseudo_transcript_0	0.0759382	0.0637316	10	10	pseudo_transcript_0	0.0403315	0.0287374	10	10	pseudo_transcript_0	10	10	pseudo_transcript_0	0.530314	0.0140403	10	10	pseudo_transcript_0	0.519876	-0.0612574	10	10	pseudo_transcript_0	0.996094	0.00955869	10	10
pseudo_16489	0.0187793	-0.113533	pseudo_transcript_0	0.741774	0.0812907	10	10	pseudo_transcript_1	0.651543	0.0147806	10	10	pseudo_transcript_1	0.68265	-0.0183365	10	10	pseudo_transcript_0	0.0274786	-0.135475	10	10	pseudo_transcript_0	0.0425186	-0.0344564	10	10	pseudo_transcript_0	10	10	pseudo_transcript_0	0.184079	0.00402744	10	10	pseudo_transcript_0	0.17205	-0.0138171	10	10	pseudo_transcript_0	0.167785	-0.00332048	10	10
CLIP4	0.0187793	-0.0589362	P1P2	0.469703	0.0317642	10	10	P1P2	0.791915	0.0626642	10	10	P1P2	0.838079	0.0652973	10	10	P1P2	0.0867817	-0.0857264	10	10	P1P2	0.0361247	-0.120836	10	10	P1P2	10	10	P1P2	0.972607	-0.0858333	10	10	P1P2	0.432628	-0.0391447	10	10	P1P2	0.472156	0.0195239	10	10
pseudo_8006	0.0188242	-0.0885319	pseudo_transcript_0	0.357117	0.0150304	10	10	pseudo_transcript_0	0.859808	-0.0199553	10	10	pseudo_transcript_0	0.497107	-0.0141193	10	10	pseudo_transcript_0	0.060258	-0.105459	10	10	pseudo_transcript_0	0.0830395	-0.0924042	10	10	pseudo_transcript_0	10	10	pseudo_transcript_0	0.73608	-0.053493	10	10	pseudo_transcript_0	0.417852	-0.0972583	10	10	pseudo_transcript_0	0.60044	-0.0950234	10	10
pseudo_14869	0.0188392	0.10903	pseudo_transcript_0	0.0618192	0.0180832	10	10	pseudo_transcript_0	0.382372	0.0382246	10	10	pseudo_transcript_0	0.09035	0.0338451	10	10	pseudo_transcript_0	0.0318321	0.114166	10	10	pseudo_transcript_0	0.192184	0.0799728	10	10	pseudo_transcript_0	10	10	pseudo_transcript_0	0.791818	0.0850765	10	10	pseudo_transcript_0	0.66622	0.100361	10	10	pseudo_transcript_0	0.695462	0.096473	10	10
pseudo_17961	0.0188392	0.172174	pseudo_transcript_0	0.147578	-0.0588956	10	10	pseudo_transcript_0	0.81204	0.0313566	10	10	pseudo_transcript_0	0.368213	-0.0300197	10	10	pseudo_transcript_0	0.0542038	0.286592	10	10	pseudo_transcript_0	0.106059	0.0452607	10	10	pseudo_transcript_0	10	10	pseudo_transcript_0	0.812214	0.0475417	10	10	pseudo_transcript_0	0.373752	0.0688948	10	10	pseudo_transcript_0	0.557232	0.0582182	10	10
LBR	0.0188542	0.148848	P1P2	0.99128	-0.00972053	10	10	P1P2	0.21232	-0.049324	10	10	P1P2	0.495982	-0.0134137	10	10	P1P2	0.439551	0.00677325	10	10	P1P2	0.00295899	0.163662	10	10	P1P2	10	10	P1P2	0.349281	0.0447156	10	10	P1P2	0.141611	0.0420137	10	10	P1P2	0.207634	0.0433646	10	10
GANC	0.0188692	-0.101861	P1P2	0.610888	0.0132568	10	10	P1P2	0.553317	0.0268916	10	10	P1P2	0.54278	0.0180873	10	10	P1P2	0.0680599	-0.16803	10	10	P1P2	0.0451831	-0.0667032	10	10	P1P2	10	10	P1P2	0.195018	-0.0267571	10	10	P1P2	0.726593	-0.0230641	10	10	P1P2	0.346461	-0.0227783	10	10
KLHL29	0.0188692	0.076995	P1P2	0.499419	-0.0615494	10	10	P1P2	0.736071	0.0132476	10	10	P1P2	0.827457	-0.0228886	10	10	P1P2	0.0285131	0.15308	10	10	P1P2	0.320131	0.0600514	10	10	P1P2	10	10	P1P2	0.280877	-0.0259145	10	10	P1P2	0.293302	0.0297209	10	10	P1P2	0.278288	0.021843	10	10
IER2	0.0188831	-0.113797	P1P2	0.818716	-0.0242141	9	9	P1P2	0.651331	0.0170958	10	10	P1P2	0.809541	-0.0116546	9	9	P1P2	0.0465905	-0.146972	9	9	P1P2	0.0127441	-0.137106	10	10	P1P2	9	9	P1P2	0.352673	-0.141504	9	9	P1P2	0.382086	-0.039153	9	9	P1P2	0.368225	-0.11479	9	9
CR1L	0.0188989	0.10657	P1P2	0.476154	-0.040717	9	9	P1P2	0.826214	0.0207805	10	10	P1P2	0.692736	-0.0102181	9	9	P1P2	0.131689	0.147018	9	9	P1P2	0.0652484	0.0976708	10	10	P1P2	9	9	P1P2	0.683389	0.000311354	9	9	P1P2	0.290659	0.0553681	10	10	P1P2	0.399819	0.061239	9	9
KIF19	0.0189294	-0.154737	P1P2	0.0681936	0.101997	10	10	P1P2	0.147673	0.0350026	10	10	P1P2	0.0606342	0.0334558	10	10	P1P2	0.0340033	-0.239978	10	10	P1P2	0.199922	-0.0943198	10	10	P1P2	10	10	P1P2	0.718156	0.0591784	10	10	P1P2	0.487964	0.0506509	10	10	P1P2	0.896731	0.0537354	10	10
pseudo_13469	0.0189595	0.118167	pseudo_transcript_1	0.249376	-0.00553779	10	10	pseudo_transcript_0	0.300598	0.0443242	10	10	pseudo_transcript_1	0.311402	-0.0248454	10	10	pseudo_transcript_0	0.00954364	0.20241	10	10	pseudo_transcript_0	0.538128	0.0298313	10	10	pseudo_transcript_0	10	10	pseudo_transcript_0	0.0951106	0.164174	10	10	pseudo_transcript_0	0.294496	0.0749908	9	9	pseudo_transcript_0	0.227157	0.0910403	9	9
INSL3	0.0189595	-0.0564232	P1P2	0.29701	0.00788347	10	10	P1P2	0.253733	0.0106513	10	10	P1P2	0.182891	0.00337115	10	10	P1P2	0.0317026	-0.125439	10	10	P1P2	0.130731	-0.0680055	10	10	P1P2	10	10	P1P2	0.512412	-0.0574307	10	10	P1P2	0.749816	-0.0705443	10	10	P1P2	0.868869	-0.0639875	10	10
pseudo_12424	0.0189746	0.128357	pseudo_transcript_0	0.634693	0.0247687	10	10	pseudo_transcript_0	0.157498	0.0480238	10	10	pseudo_transcript_0	0.419896	0.0539111	10	10	pseudo_transcript_0	0.0299707	0.251013	10	10	pseudo_transcript_0	0.334153	0.0624039	10	10	pseudo_transcript_0	10	10	pseudo_transcript_0	0.0073972	0.123969	10	10	pseudo_transcript_0	0.0541573	0.0880317	10	10	pseudo_transcript_0	0.0146173	0.104939	10	10
C1orf87	0.0189746	-0.0933172	P1P2	0.741216	-0.0342554	10	10	P1P2	0.534482	-0.069269	10	10	P1P2	0.837848	-0.0346333	10	10	P1P2	0.00599853	-0.173693	10	10	P1P2	0.868839	0.0133091	10	10	P1P2	10	10	P1P2	0.0276275	-0.122305	10	10	P1P2	0.575627	-0.0621611	10	10	P1P2	0.128144	-0.072877	10	10
EMC4	0.0190048	0.101294	P1P2	0.705578	-0.0518974	10	10	P1P2	0.784558	-0.0240526	10	10	P1P2	0.859179	-0.00212566	10	10	P1P2	0.113312	0.174131	10	10	P1P2	0.0947971	0.106971	10	10	P1P2	10	10	P1P2	0.252957	0.0246326	10	10	P1P2	0.133843	0.0191883	10	10	P1P2	0.163619	0.0218692	10	10
SQSTM1	0.0190048	-0.105831	P2	0.424191	0.0286941	10	10	P1	0.795884	0.0181039	10	10	P2	0.633631	0.0290651	10	10	P1	0.0232323	-0.184296	10	10	P1	0.273708	-0.0656966	10	10	P1	10	10	P1	0.0992099	-0.122286	10	10	P1	0.784163	-0.069833	10	10	P1	0.276713	-0.0404356	10	10
CDKL1	0.0190261	0.0988705	P1P2	0.6824	-0.024559	9	9	P1P2	0.968588	-0.0183471	9	9	P1P2	0.795788	-0.0159343	9	9	P1P2	0.0428737	0.139599	9	9	P1P2	0.095106	0.0719295	9	9	P1P2	9	9	P1P2	0.233631	0.0265116	9	9	P1P2	0.268781	-0.0220688	9	9	P1P2	0.231092	0.0308206	9	9
pseudo_4737	0.0190341	0.123143	pseudo_transcript_1	0.361608	0.0324824	10	10	pseudo_transcript_0	0.181114	0.0840323	9	9	pseudo_transcript_1	0.230747	0.052651	10	10	pseudo_transcript_0	0.0250908	0.163809	9	9	pseudo_transcript_0	0.0977484	0.0967635	9	9	pseudo_transcript_0	9	9	pseudo_transcript_0	0.0993531	0.0834599	9	9	pseudo_transcript_0	0.0108803	0.148921	9	9	pseudo_transcript_0	0.0325285	0.145531	9	9
pseudo_7471	0.0190501	-0.189279	pseudo_transcript_1	0.0436126	-0.0745175	10	10	pseudo_transcript_1	0.0269822	-0.0681938	10	10	pseudo_transcript_1	0.0207568	-0.0384268	10	10	pseudo_transcript_0	0.0109867	-0.364199	10	10	pseudo_transcript_1	0.224383	-0.0546925	10	10	pseudo_transcript_0	10	10	pseudo_transcript_1	0.222752	-0.138004	10	10	pseudo_transcript_1	0.0166026	-0.152606	10	10	pseudo_transcript_1	0.0575487	-0.138525	10	10
MRPL43	0.019106	-0.159609	P1P2	0.0637436	0.139236	9	9	P1P2	0.00717482	0.108483	9	9	P1P2	0.0172654	0.117287	9	9	P1P2	0.147558	-0.241241	9	9	P1P2	0.0407469	-0.152182	9	9	P1P2	9	9	P1P2	0.17228	-0.0353489	9	9	P1P2	0.130431	0.141418	9	9	P1P2	0.190148	0.0708023	9	9
pseudo_3106	0.0191108	-0.0511222	pseudo_transcript_1	0.351134	-0.0141708	10	10	pseudo_transcript_0	0.115041	0.0557212	9	9	pseudo_transcript_0	0.254401	0.02595	9	9	pseudo_transcript_1	0.0888159	-0.00815795	10	10	pseudo_transcript_1	0.0098623	-0.123099	10	10	pseudo_transcript_1	10	10	pseudo_transcript_1	0.0794438	-0.0377446	10	10	pseudo_transcript_1	0.569586	0.0110145	10	10	pseudo_transcript_1	0.225725	-0.0370028	10	10
SRP14	0.0192021	0.0612829	P1P2	0.375609	-0.0797126	10	10	P1P2	0.287473	-0.0611836	10	10	P1P2	0.378861	-0.0696342	10	10	P1P2	0.0834575	0.0762034	10	10	P1P2	0.0737178	0.128634	10	10	P1P2	10	10	P1P2	0.719479	0.00842337	10	10	P1P2	0.866856	0.0671851	10	10	P1P2	0.798505	0.0227156	10	10
pseudo_10238	0.0192263	-0.0268082	pseudo_transcript_0	0.556354	0.0343675	10	10	pseudo_transcript_0	0.883433	0.0630266	10	10	pseudo_transcript_0	0.972732	0.0557746	10	10	pseudo_transcript_0	0.0635817	-0.046212	9	9	pseudo_transcript_0	0.0451515	-0.117097	10	10	pseudo_transcript_0	9	9	pseudo_transcript_0	0.31898	-0.00757795	10	10	pseudo_transcript_0	0.320254	0.045926	10	10	pseudo_transcript_0	0.305999	0.0510727	10	10
pseudo_12291	0.0192478	-0.105444	pseudo_transcript_1	0.00758819	0.0646218	10	10	pseudo_transcript_1	0.000343186	0.0983086	10	10	pseudo_transcript_1	0.000569881	0.0732929	10	10	pseudo_transcript_0	0.0706692	-0.149371	10	10	pseudo_transcript_1	0.0297851	-0.153571	10	10	pseudo_transcript_1	10	10	pseudo_transcript_1	0.162066	0.0913976	10	10	pseudo_transcript_1	0.0267897	0.113711	10	10	pseudo_transcript_1	0.0510527	0.101356	10	10
SKAP2	0.0192631	0.0325192	P1P2	0.0234743	-0.0956533	10	10	P1P2	0.0855112	-0.0645298	10	10	P1P2	0.0241541	-0.076141	10	10	P1P2	0.116687	0.178125	10	10	P1P2	0.0736941	0.0120548	10	10	P1P2	10	10	P1P2	0.185152	-0.0377049	10	10	P1P2	0.402711	-0.0970186	10	10	P1P2	0.272672	-0.0406715	10	10
pseudo_17528	0.0192937	-0.0931583	pseudo_transcript_1	0.668746	0.00492031	10	10	pseudo_transcript_0	0.201735	-0.0331278	10	10	pseudo_transcript_0	0.371055	-0.036355	10	10	pseudo_transcript_1	0.040373	-0.149851	10	10	pseudo_transcript_1	0.213193	-0.086285	10	10	pseudo_transcript_1	10	10	pseudo_transcript_1	0.190387	-0.103363	10	10	pseudo_transcript_0	0.588718	-0.0509236	10	10	pseudo_transcript_1	0.593237	-0.0397129	10	10
SLC16A12	0.019309	-0.255229	P1P2	0.512073	0.032946	10	10	P1P2	0.984043	-0.0105905	10	10	P1P2	0.712645	0.0223744	10	10	P1P2	0.109687	-0.360863	10	10	P1P2	0.00343949	-0.165742	10	10	P1P2	10	10	P1P2	0.118835	-0.100234	10	10	P1P2	0.0525503	-0.0918907	10	10	P1P2	0.0598076	-0.0825373	10	10
TMEM245	0.0193311	-0.093639	P1P2	0.807963	0.0237214	9	9	P1P2	0.697174	-0.0201648	9	9	P1P2	0.671449	-0.0102177	9	9	P1P2	0.145865	-0.151752	9	9	P1P2	0.236587	-0.158425	9	9	P1P2	9	9	P1P2	0.224965	-0.0419933	9	9	P1P2	0.209589	-0.141183	9	9	P1P2	0.137468	-0.05105	9	9
pseudo_4191	0.019404	0.0523779	pseudo_transcript_0	0.86037	-0.0175879	10	10	pseudo_transcript_0	0.421922	-0.020506	10	10	pseudo_transcript_0	0.77372	-0.0183298	10	10	pseudo_transcript_0	0.068449	0.139966	9	9	pseudo_transcript_0	0.259767	0.0100623	10	10	pseudo_transcript_0	9	9	pseudo_transcript_0	0.306059	-0.133757	10	10	pseudo_transcript_0	0.113121	0.0735556	9	9	pseudo_transcript_0	0.0956702	0.0750089	9	9
pseudo_757	0.0194165	0.0383051	pseudo_transcript_0	0.975021	0.0244624	10	10	pseudo_transcript_0	0.891798	-0.0215327	10	10	pseudo_transcript_0	0.963059	0.0197909	10	10	pseudo_transcript_0	0.0520751	0.0426578	10	10	pseudo_transcript_0	0.156087	0.1142	10	10	pseudo_transcript_0	10	10	pseudo_transcript_0	0.340101	0.134708	10	10	pseudo_transcript_0	0.439515	0.0424372	10	10	pseudo_transcript_0	0.342374	0.0618039	10	10
pseudo_7733	0.0194202	0.142619	pseudo_transcript_1	0.0658205	-0.0546837	9	9	pseudo_transcript_1	0.348662	-0.0107956	9	9	pseudo_transcript_1	0.146232	-0.0216631	9	9	pseudo_transcript_1	0.00817987	0.206636	9	9	pseudo_transcript_1	0.332558	0.0916105	9	9	pseudo_transcript_1	9	9	pseudo_transcript_0	0.619535	-0.0627054	10	10	pseudo_transcript_0	0.861038	0.0294408	10	10	pseudo_transcript_0	0.749901	-0.0341167	10	10
NXT1	0.0194283	-0.16495	P1P2	0.00668677	0.0822844	9	9	P1P2	0.0553415	0.041523	10	10	P1P2	0.0103151	0.055972	9	9	P1P2	0.00472123	-0.258121	9	9	P1P2	0.514877	-0.223253	10	10	P1P2	9	9	P1P2	0.875061	-0.0410621	9	9	P1P2	0.266895	0.0882556	9	9	P1P2	0.510109	0.0276164	9	9
TMEM55B	0.0194782	-0.088843	P1P2	0.56551	0.0121387	10	10	P1P2	0.595193	-0.0300702	10	10	P1P2	0.963295	-0.0191458	10	10	P1P2	0.0713864	-0.152615	10	10	P1P2	0.191533	-0.0929577	10	10	P1P2	10	10	P1P2	0.450775	-0.116918	10	10	P1P2	0.204382	-0.114302	10	10	P1P2	0.306841	-0.114064	10	10
pseudo_1254	0.0194936	0.0915243	pseudo_transcript_0	0.443975	-0.0348308	10	10	pseudo_transcript_0	0.549779	0.0262731	10	10	pseudo_transcript_0	0.949855	-0.01797	10	10	pseudo_transcript_0	0.0250042	0.206934	10	10	pseudo_transcript_0	0.860621	0.0173648	10	10	pseudo_transcript_0	10	10	pseudo_transcript_0	0.148659	0.071668	10	10	pseudo_transcript_0	0.450895	0.0869583	10	10	pseudo_transcript_0	0.220094	0.0745385	10	10
pseudo_458	0.0195091	-0.137791	pseudo_transcript_0	0.402271	0.0548566	10	10	pseudo_transcript_0	0.864547	0.0629131	10	10	pseudo_transcript_0	0.801957	0.0603188	10	10	pseudo_transcript_0	0.0205963	-0.171888	10	10	pseudo_transcript_0	0.240202	-0.0938224	10	10	pseudo_transcript_0	10	10	pseudo_transcript_0	0.294439	0.048953	10	10	pseudo_transcript_0	0.366155	-0.0282402	9	9	pseudo_transcript_0	0.164323	-0.0254619	9	9
pseudo_11963	0.01954	-0.0848927	pseudo_transcript_0	0.018768	0.0921604	10	10	pseudo_transcript_0	0.0494643	0.0726011	10	10	pseudo_transcript_0	0.0209367	0.0799542	10	10	pseudo_transcript_0	0.0959148	-0.13518	10	10	pseudo_transcript_0	0.0327518	-0.0708216	10	10	pseudo_transcript_0	10	10	pseudo_transcript_0	0.11001	0.0892982	10	10	pseudo_transcript_0	0.303268	0.0491914	10	10	pseudo_transcript_0	0.168884	0.085336	10	10
PDK4	0.0195555	0.14402	P1P2	0.089668	0.0441686	10	10	P1P2	0.386552	0.0138893	10	10	P1P2	0.164555	0.0380633	10	10	P1P2	0.114022	0.0555502	10	10	P1P2	0.00908786	0.192716	10	10	P1P2	10	10	P1P2	0.0255559	0.120317	10	10	P1P2	0.00297253	0.135772	10	10	P1P2	0.00639473	0.126241	10	10
pseudo_6393	0.0195865	0.0795537	pseudo_transcript_0	0.293874	-0.017491	10	10	pseudo_transcript_0	0.476973	-0.0558468	10	10	pseudo_transcript_0	0.311402	-0.0152508	10	10	pseudo_transcript_0	0.126218	0.154383	10	10	pseudo_transcript_0	0.10552	0.0232492	10	10	pseudo_transcript_0	10	10	pseudo_transcript_0	0.653286	0.0270671	10	10	pseudo_transcript_0	0.992326	-0.0101707	10	10	pseudo_transcript_0	0.820577	-0.00951319	10	10
[truncated: 36,570 more rows]

## Sheet: logFCpadj
gene	logFC	pvalue	*-log10pvalue
ELOVL1	0.732182	4.55027e-08	7.34196
HSD17B12	0.720384	4.62694e-08	7.33471
ABHD5	0.344176	6.11877e-08	7.21334
[truncated: 37,807 more rows]
